# Supplementary material for: Structural and genetic diversity in the secreted mucins, MUC5AC and MUC5B
Source: bioRxiv. 2024 Mar 20:2024.03.18.585560. Preprint. [Version 1] doi: 10.1101/2024.03.18.585560 (PMC10983947; doi:10.1101/2024.03.18.585560)
Supplement: Supplement 5 [file media-5.xlsx]

## Sheet: All Population
phenotype	snp	covariates	beta	SE	OR	p	type	n_total	n_cases	n_controls	HWE_p	allele_freq	n_no_snp	formula	expanded_formula	note	description	group
504	rs35705950	sex,age,principal_component_1,principal_component_2,principal_component_3	0.718511	0.0517138	2.05138	6.89033e-44	logistic	142224	1433	140791	1	0.0841032	0	`504` ~ `rs35705950` + `sex` + `age` + `principal_component_1` + `principal_component_2` + `principal_component_3`	(Intercept) + rs35705950 + sexM + age + principal_component_1 + principal_component_2 + principal_component_3		Other alveolar and parietoalveolar pneumonopathy	respiratory
504.1	rs35705950	sex,age,principal_component_1,principal_component_2,principal_component_3	1.0472	0.0831193	2.84966	2.14465e-36	logistic	141223	432	140791	1	0.083708	0	`504.1` ~ `rs35705950` + `sex` + `age` + `principal_component_1` + `principal_component_2` + `principal_component_3`	(Intercept) + rs35705950 + sexM + age + principal_component_1 + principal_component_2 + principal_component_3		Idiopathic fibrosing alveolitis	respiratory
502	rs35705950	sex,age,principal_component_1,principal_component_2,principal_component_3	0.600424	0.0491586	1.82289	2.61588e-34	logistic	142575	1784	140791	1	0.0840365	0	`502` ~ `rs35705950` + `sex` + `age` + `principal_component_1` + `principal_component_2` + `principal_component_3`	(Intercept) + rs35705950 + sexM + age + principal_component_1 + principal_component_2 + principal_component_3		Postinflammatory pulmonary fibrosis	respiratory
500.1	rs35705950	sex,age,principal_component_1,principal_component_2,principal_component_3	0.869011	0.15822	2.38455	3.96475e-08	logistic	140916	125	140791	1	0.0833795	0	`500.1` ~ `rs35705950` + `sex` + `age` + `principal_component_1` + `principal_component_2` + `principal_component_3`	(Intercept) + rs35705950 + sexM + age + principal_component_1 + principal_component_2 + principal_component_3		Extrinsic allergic alveolitis	respiratory
496.3	rs35705950	sex,age,principal_component_1,principal_component_2,principal_component_3	0.277524	0.0566825	1.31986	9.77484e-07	logistic	119980	1603	118377	1	0.0834347	0	`496.3` ~ `rs35705950` + `sex` + `age` + `principal_component_1` + `principal_component_2` + `principal_component_3`	(Intercept) + rs35705950 + sexM + age + principal_component_1 + principal_component_2 + principal_component_3		Bronchiectasis	respiratory
395.3	rs35705950	sex,age,principal_component_1,principal_component_2,principal_component_3	0.253091	0.0590149	1.288	1.7981e-05	logistic	144739	1493	143246	1	0.0832291	0	`395.3` ~ `rs35705950` + `sex` + `age` + `principal_component_1` + `principal_component_2` + `principal_component_3`	(Intercept) + rs35705950 + sexM + age + principal_component_1 + principal_component_2 + principal_component_3		Nonrheumatic tricuspid valve disorders	circulatory system
503	rs35705950	sex,age,principal_component_1,principal_component_2,principal_component_3	0.259849	0.0613126	1.29673	2.2542e-05	logistic	142373	1582	140791	1	0.0834287	0	`503` ~ `rs35705950` + `sex` + `age` + `principal_component_1` + `principal_component_2` + `principal_component_3`	(Intercept) + rs35705950 + sexM + age + principal_component_1 + principal_component_2 + principal_component_3		Pulmonary congestion and hypostasis	respiratory
285.3	rs35705950	sex,age,principal_component_1,principal_component_2,principal_component_3	1.28385	0.326025	3.6105	8.22052e-05	logistic	118843	30	118813	1	0.0856087	0	`285.3` ~ `rs35705950` + `sex` + `age` + `principal_component_1` + `principal_component_2` + `principal_component_3`	(Intercept) + rs35705950 + sexM + age + principal_component_1 + principal_component_2 + principal_component_3		Sideroblastic anemia	hematopoietic
509	rs35705950	sex,age,principal_component_1,principal_component_2,principal_component_3	0.122481	0.0314096	1.1303	9.63943e-05	logistic	147414	6623	140791	1	0.0836386	0	`509` ~ `rs35705950` + `sex` + `age` + `principal_component_1` + `principal_component_2` + `principal_component_3`	(Intercept) + rs35705950 + sexM + age + principal_component_1 + principal_component_2 + principal_component_3		Respiratory failure, insufficiency, arrest	respiratory
509.1	rs35705950	sex,age,principal_component_1,principal_component_2,principal_component_3	0.127959	0.0344604	1.13651	0.00020465	logistic	146211	5420	140791	1	0.0835881	0	`509.1` ~ `rs35705950` + `sex` + `age` + `principal_component_1` + `principal_component_2` + `principal_component_3`	(Intercept) + rs35705950 + sexM + age + principal_component_1 + principal_component_2 + principal_component_3		Respiratory failure	respiratory
510.2	rs35705950	sex,age,principal_component_1,principal_component_2,principal_component_3	0.561158	0.154	1.7527	0.000268565	logistic	156608	165	156443	1	0.0839485	0	`510.2` ~ `rs35705950` + `sex` + `age` + `principal_component_1` + `principal_component_2` + `principal_component_3`	(Intercept) + rs35705950 + sexM + age + principal_component_1 + principal_component_2 + principal_component_3		Lung transplant	respiratory
580	rs35705950	sex,age,principal_component_1,principal_component_2,principal_component_3	0.178309	0.0500696	1.19519	0.000369126	logistic	131516	2616	128900	1	0.0846057	0	`580` ~ `rs35705950` + `sex` + `age` + `principal_component_1` + `principal_component_2` + `principal_component_3`	(Intercept) + rs35705950 + sexM + age + principal_component_1 + principal_component_2 + principal_component_3		Nephritis; nephrosis; renal sclerosis	genitourinary
512.7	rs35705950	sex,age,principal_component_1,principal_component_2,principal_component_3	0.0614225	0.0173458	1.06335	0.00039852	logistic	120822	30300	90522	1	0.0835734	0	`512.7` ~ `rs35705950` + `sex` + `age` + `principal_component_1` + `principal_component_2` + `principal_component_3`	(Intercept) + rs35705950 + sexM + age + principal_component_1 + principal_component_2 + principal_component_3		Shortness of breath	respiratory
202	rs35705950	sex,age,principal_component_1,principal_component_2,principal_component_3	-0.233394	0.0666637	0.791841	0.000463393	logistic	161309	1613	159696	1	0.084115	0	`202` ~ `rs35705950` + `sex` + `age` + `principal_component_1` + `principal_component_2` + `principal_component_3`	(Intercept) + rs35705950 + sexM + age + principal_component_1 + principal_component_2 + principal_component_3		Cancer of other lymphoid, histiocytic tissue	neoplasms
202.2	rs35705950	sex,age,principal_component_1,principal_component_2,principal_component_3	-0.235262	0.0676093	0.790364	0.000501929	logistic	161268	1572	159696	1	0.0841146	0	`202.2` ~ `rs35705950` + `sex` + `age` + `principal_component_1` + `principal_component_2` + `principal_component_3`	(Intercept) + rs35705950 + sexM + age + principal_component_1 + principal_component_2 + principal_component_3		Non-Hodgkins lymphoma	neoplasms
500	rs35705950	sex,age,principal_component_1,principal_component_2,principal_component_3	0.312707	0.0934996	1.36712	0.000824383	logistic	141337	546	140791	1	0.0834212	0	`500` ~ `rs35705950` + `sex` + `age` + `principal_component_1` + `principal_component_2` + `principal_component_3`	(Intercept) + rs35705950 + sexM + age + principal_component_1 + principal_component_2 + principal_component_3		Lung disease due to external agents	respiratory
428	rs35705950	sex,age,principal_component_1,principal_component_2,principal_component_3	0.0856075	0.0263242	1.08938	0.00114576	logistic	150891	10622	140269	1	0.083779	0	`428` ~ `rs35705950` + `sex` + `age` + `principal_component_1` + `principal_component_2` + `principal_component_3`	(Intercept) + rs35705950 + sexM + age + principal_component_1 + principal_component_2 + principal_component_3		Congestive heart failure; nonhypertensive	circulatory system
428.1	rs35705950	sex,age,principal_component_1,principal_component_2,principal_component_3	0.105567	0.0328699	1.11134	0.00131964	logistic	146830	6561	140269	1	0.0836512	0	`428.1` ~ `rs35705950` + `sex` + `age` + `principal_component_1` + `principal_component_2` + `principal_component_3`	(Intercept) + rs35705950 + sexM + age + principal_component_1 + principal_component_2 + principal_component_3		Congestive heart failure (CHF) NOS	circulatory system
473.4	rs35705950	sex,age,principal_component_1,principal_component_2,principal_component_3	0.109359	0.0353418	1.11556	0.00197253	logistic	109250	4848	104402	1	0.0820824	0	`473.4` ~ `rs35705950` + `sex` + `age` + `principal_component_1` + `principal_component_2` + `principal_component_3`	(Intercept) + rs35705950 + sexM + age + principal_component_1 + principal_component_2 + principal_component_3		Voice disturbance	respiratory
509.8	rs35705950	sex,age,principal_component_1,principal_component_2,principal_component_3	0.177471	0.0577408	1.19419	0.00211508	logistic	142580	1789	140791	1	0.0834374	0	`509.8` ~ `rs35705950` + `sex` + `age` + `principal_component_1` + `principal_component_2` + `principal_component_3`	(Intercept) + rs35705950 + sexM + age + principal_component_1 + principal_component_2 + principal_component_3		Dependence on respirator [Ventilator] or supplemental oxygen	respiratory
510	rs35705950	sex,age,principal_component_1,principal_component_2,principal_component_3	0.108717	0.0357199	1.11485	0.00233764	logistic	161413	4970	156443	1	0.0841661	0	`510` ~ `rs35705950` + `sex` + `age` + `principal_component_1` + `principal_component_2` + `principal_component_3`	(Intercept) + rs35705950 + sexM + age + principal_component_1 + principal_component_2 + principal_component_3		Other diseases of lung	respiratory
599.1	rs35705950	sex,age,principal_component_1,principal_component_2,principal_component_3	-0.305233	0.100797	0.736952	0.0024602	logistic	113745	741	113004	1	0.0825047	0	`599.1` ~ `rs35705950` + `sex` + `age` + `principal_component_1` + `principal_component_2` + `principal_component_3`	(Intercept) + rs35705950 + sexM + age + principal_component_1 + principal_component_2 + principal_component_3		Urinary obstruction	genitourinary
386.9	rs35705950	sex,age,principal_component_1,principal_component_2,principal_component_3	0.054122	0.0180907	1.05561	0.0027742	logistic	151446	23277	128169	1	0.0840465	0	`386.9` ~ `rs35705950` + `sex` + `age` + `principal_component_1` + `principal_component_2` + `principal_component_3`	(Intercept) + rs35705950 + sexM + age + principal_component_1 + principal_component_2 + principal_component_3		Dizziness and giddiness (Light-headedness and vertigo)	sense organs
279	rs35705950	sex,age,principal_component_1,principal_component_2,principal_component_3	0.0976953	0.0333387	1.10263	0.00338534	logistic	162413	5190	157223	1	0.084085	0	`279` ~ `rs35705950` + `sex` + `age` + `principal_component_1` + `principal_component_2` + `principal_component_3`	(Intercept) + rs35705950 + sexM + age + principal_component_1 + principal_component_2 + principal_component_3		Disorders involving the immune mechanism	endocrine/metabolic
475.9	rs35705950	sex,age,principal_component_1,principal_component_2,principal_component_3	0.132294	0.0452128	1.14144	0.00343308	logistic	107269	2867	104402	1	0.0817431	0	`475.9` ~ `rs35705950` + `sex` + `age` + `principal_component_1` + `principal_component_2` + `principal_component_3`	(Intercept) + rs35705950 + sexM + age + principal_component_1 + principal_component_2 + principal_component_3		Postnasal drip	respiratory
272.12	rs35705950	sex,age,principal_component_1,principal_component_2,principal_component_3	0.118673	0.0406436	1.126	0.00350198	logistic	96416	3631	92785	1	0.0796704	0	`272.12` ~ `rs35705950` + `sex` + `age` + `principal_component_1` + `principal_component_2` + `principal_component_3`	(Intercept) + rs35705950 + sexM + age + principal_component_1 + principal_component_2 + principal_component_3		Hyperglyceridemia	endocrine/metabolic
389.2	rs35705950	sex,age,principal_component_1,principal_component_2,principal_component_3	0.19788	0.0680763	1.21882	0.00365219	logistic	137792	1171	136621	1	0.0817428	0	`389.2` ~ `rs35705950` + `sex` + `age` + `principal_component_1` + `principal_component_2` + `principal_component_3`	(Intercept) + rs35705950 + sexM + age + principal_component_1 + principal_component_2 + principal_component_3		Conductive hearing loss	sense organs
512.9	rs35705950	sex,age,principal_component_1,principal_component_2,principal_component_3	0.0533477	0.0183778	1.0548	0.003698	logistic	115948	25426	90522	1	0.0838738	0	`512.9` ~ `rs35705950` + `sex` + `age` + `principal_component_1` + `principal_component_2` + `principal_component_3`	(Intercept) + rs35705950 + sexM + age + principal_component_1 + principal_component_2 + principal_component_3		Other dyspnea	respiratory
530.3	rs35705950	sex,age,principal_component_1,principal_component_2,principal_component_3	0.17124	0.0592692	1.18677	0.00386246	logistic	107730	1505	106225	1	0.0820338	0	`530.3` ~ `rs35705950` + `sex` + `age` + `principal_component_1` + `principal_component_2` + `principal_component_3`	(Intercept) + rs35705950 + sexM + age + principal_component_1 + principal_component_2 + principal_component_3		Stricture and stenosis of esophagus	digestive
286	rs35705950	sex,age,principal_component_1,principal_component_2,principal_component_3	0.0975987	0.0341455	1.10252	0.00425894	logistic	153576	5131	148445	1	0.0839649	0	`286` ~ `rs35705950` + `sex` + `age` + `principal_component_1` + `principal_component_2` + `principal_component_3`	(Intercept) + rs35705950 + sexM + age + principal_component_1 + principal_component_2 + principal_component_3		Coagulation defects	hematopoietic
475	rs35705950	sex,age,principal_component_1,principal_component_2,principal_component_3	0.0641666	0.0224651	1.06627	0.00428634	logistic	118010	13608	104402	1	0.0830014	0	`475` ~ `rs35705950` + `sex` + `age` + `principal_component_1` + `principal_component_2` + `principal_component_3`	(Intercept) + rs35705950 + sexM + age + principal_component_1 + principal_component_2 + principal_component_3		Chronic sinusitis	respiratory
117.4	rs35705950	sex,age,principal_component_1,principal_component_2,principal_component_3	0.401465	0.141034	1.49401	0.00441907	logistic	132123	228	131895	1	0.0847279	0	`117.4` ~ `rs35705950` + `sex` + `age` + `principal_component_1` + `principal_component_2` + `principal_component_3`	(Intercept) + rs35705950 + sexM + age + principal_component_1 + principal_component_2 + principal_component_3		Aspergillosis	infectious diseases
395.1	rs35705950	sex,age,principal_component_1,principal_component_2,principal_component_3	0.087792	0.0311537	1.09176	0.00483199	logistic	149422	6176	143246	1	0.0837393	0	`395.1` ~ `rs35705950` + `sex` + `age` + `principal_component_1` + `principal_component_2` + `principal_component_3`	(Intercept) + rs35705950 + sexM + age + principal_component_1 + principal_component_2 + principal_component_3		Nonrheumatic mitral valve disorders	circulatory system
249	rs35705950	sex,age,principal_component_1,principal_component_2,principal_component_3	0.146223	0.0521669	1.15745	0.00506328	logistic	113309	2459	110850	1	0.0848256	0	`249` ~ `rs35705950` + `sex` + `age` + `principal_component_1` + `principal_component_2` + `principal_component_3`	(Intercept) + rs35705950 + sexM + age + principal_component_1 + principal_component_2 + principal_component_3		Secondary diabetes mellitus	endocrine/metabolic
367.2	rs35705950	sex,age,principal_component_1,principal_component_2,principal_component_3	-0.0775288	0.0276983	0.9254	0.00512542	logistic	146761	8700	138061	1	0.0844264	0	`367.2` ~ `rs35705950` + `sex` + `age` + `principal_component_1` + `principal_component_2` + `principal_component_3`	(Intercept) + rs35705950 + sexM + age + principal_component_1 + principal_component_2 + principal_component_3		Astigmatism	sense organs
496	rs35705950	sex,age,principal_component_1,principal_component_2,principal_component_3	0.0680048	0.0243189	1.07037	0.00516789	logistic	130677	12300	118377	1	0.0837217	0	`496` ~ `rs35705950` + `sex` + `age` + `principal_component_1` + `principal_component_2` + `principal_component_3`	(Intercept) + rs35705950 + sexM + age + principal_component_1 + principal_component_2 + principal_component_3		Chronic airway obstruction	respiratory
565.1	rs35705950	sex,age,principal_component_1,principal_component_2,principal_component_3	-0.162292	0.0581194	0.850193	0.00523192	logistic	144465	2038	142427	1	0.0836154	0	`565.1` ~ `rs35705950` + `sex` + `age` + `principal_component_1` + `principal_component_2` + `principal_component_3`	(Intercept) + rs35705950 + sexM + age + principal_component_1 + principal_component_2 + principal_component_3		Anal and rectal polyp	digestive
580.1	rs35705950	sex,age,principal_component_1,principal_component_2,principal_component_3	0.283266	0.103486	1.32746	0.00619601	logistic	129459	559	128900	1	0.0845828	0	`580.1` ~ `rs35705950` + `sex` + `age` + `principal_component_1` + `principal_component_2` + `principal_component_3`	(Intercept) + rs35705950 + sexM + age + principal_component_1 + principal_component_2 + principal_component_3		Glomerulonephritis	genitourinary
580.11	rs35705950	sex,age,principal_component_1,principal_component_2,principal_component_3	0.465246	0.171094	1.59241	0.00654332	logistic	129073	173	128900	1	0.0845762	0	`580.11` ~ `rs35705950` + `sex` + `age` + `principal_component_1` + `principal_component_2` + `principal_component_3`	(Intercept) + rs35705950 + sexM + age + principal_component_1 + principal_component_2 + principal_component_3		Proliferative glomerulonephritis	genitourinary
279.8	rs35705950	sex,age,principal_component_1,principal_component_2,principal_component_3	0.214174	0.0805551	1.23884	0.00784366	logistic	158011	788	157223	1	0.0836461	0	`279.8` ~ `rs35705950` + `sex` + `age` + `principal_component_1` + `principal_component_2` + `principal_component_3`	(Intercept) + rs35705950 + sexM + age + principal_component_1 + principal_component_2 + principal_component_3		Other specified disorders involving the immune mechanism	endocrine/metabolic
473	rs35705950	sex,age,principal_component_1,principal_component_2,principal_component_3	0.0828432	0.0312131	1.08637	0.00795172	logistic	110945	6543	104402	1	0.0821713	0	`473` ~ `rs35705950` + `sex` + `age` + `principal_component_1` + `principal_component_2` + `principal_component_3`	(Intercept) + rs35705950 + sexM + age + principal_component_1 + principal_component_2 + principal_component_3		Diseases of the larynx and vocal cords	respiratory
270.31	rs35705950	sex,age,principal_component_1,principal_component_2,principal_component_3	0.372418	0.141107	1.45124	0.00830884	logistic	154464	282	154182	1	0.0841588	0	`270.31` ~ `rs35705950` + `sex` + `age` + `principal_component_1` + `principal_component_2` + `principal_component_3`	(Intercept) + rs35705950 + sexM + age + principal_component_1 + principal_component_2 + principal_component_3		Polyclonal hypergammaglobulinemia	endocrine/metabolic
580.3	rs35705950	sex,age,principal_component_1,principal_component_2,principal_component_3	0.179872	0.0683221	1.19706	0.00847079	logistic	130290	1390	128900	1	0.084569	0	`580.3` ~ `rs35705950` + `sex` + `age` + `principal_component_1` + `principal_component_2` + `principal_component_3`	(Intercept) + rs35705950 + sexM + age + principal_component_1 + principal_component_2 + principal_component_3		Nephritis and nephropathy without mention of glomerulonephritis	genitourinary
370	rs35705950	sex,age,principal_component_1,principal_component_2,principal_component_3	0.124773	0.0475892	1.13289	0.00874455	logistic	134850	2646	132204	1	0.0835966	0	`370` ~ `rs35705950` + `sex` + `age` + `principal_component_1` + `principal_component_2` + `principal_component_3`	(Intercept) + rs35705950 + sexM + age + principal_component_1 + principal_component_2 + principal_component_3		Keratitis	sense organs
117	rs35705950	sex,age,principal_component_1,principal_component_2,principal_component_3	0.193743	0.0746145	1.21378	0.00941538	logistic	132892	997	131895	1	0.0847907	0	`117` ~ `rs35705950` + `sex` + `age` + `principal_component_1` + `principal_component_2` + `principal_component_3`	(Intercept) + rs35705950 + sexM + age + principal_component_1 + principal_component_2 + principal_component_3		Mycoses	infectious diseases
562	rs35705950	sex,age,principal_component_1,principal_component_2,principal_component_3	-0.0605536	0.0233374	0.941243	0.00946735	logistic	119843	14871	104972	1	0.0822076	0	`562` ~ `rs35705950` + `sex` + `age` + `principal_component_1` + `principal_component_2` + `principal_component_3`	(Intercept) + rs35705950 + sexM + age + principal_component_1 + principal_component_2 + principal_component_3		Diverticulosis and diverticulitis	digestive
513.4	rs35705950	sex,age,principal_component_1,principal_component_2,principal_component_3	0.330527	0.127535	1.3917	0.00955172	logistic	158636	323	158313	1	0.084199	0	`513.4` ~ `rs35705950` + `sex` + `age` + `principal_component_1` + `principal_component_2` + `principal_component_3`	(Intercept) + rs35705950 + sexM + age + principal_component_1 + principal_component_2 + principal_component_3		Hyperventilation	respiratory
375.2	rs35705950	sex,age,principal_component_1,principal_component_2,principal_component_3	0.23764	0.0919746	1.26825	0.00977321	logistic	133290	615	132675	1	0.0836522	0	`375.2` ~ `rs35705950` + `sex` + `age` + `principal_component_1` + `principal_component_2` + `principal_component_3`	(Intercept) + rs35705950 + sexM + age + principal_component_1 + principal_component_2 + principal_component_3		Epiphora	sense organs
282.5	rs35705950	sex,age,principal_component_1,principal_component_2,principal_component_3	-0.475892	0.18429	0.621331	0.0098146	logistic	119625	812	118813	1	0.0851243	0	`282.5` ~ `rs35705950` + `sex` + `age` + `principal_component_1` + `principal_component_2` + `principal_component_3`	(Intercept) + rs35705950 + sexM + age + principal_component_1 + principal_component_2 + principal_component_3		Sickle cell anemia	hematopoietic
415.2	rs35705950	sex,age,principal_component_1,principal_component_2,principal_component_3	0.138991	0.0539133	1.14911	0.00993589	logistic	153322	2180	151142	1	0.0841627	0	`415.2` ~ `rs35705950` + `sex` + `age` + `principal_component_1` + `principal_component_2` + `principal_component_3`	(Intercept) + rs35705950 + sexM + age + principal_component_1 + principal_component_2 + principal_component_3		Chronic pulmonary heart disease	circulatory system
496.1	rs35705950	sex,age,principal_component_1,principal_component_2,principal_component_3	0.111055	0.0432492	1.11746	0.010235	logistic	121796	3419	118377	1	0.083295	0	`496.1` ~ `rs35705950` + `sex` + `age` + `principal_component_1` + `principal_component_2` + `principal_component_3`	(Intercept) + rs35705950 + sexM + age + principal_component_1 + principal_component_2 + principal_component_3		Emphysema	respiratory
580.31	rs35705950	sex,age,principal_component_1,principal_component_2,principal_component_3	0.234739	0.0923816	1.26458	0.0110545	logistic	129681	781	128900	1	0.0845382	0	`580.31` ~ `rs35705950` + `sex` + `age` + `principal_component_1` + `principal_component_2` + `principal_component_3`	(Intercept) + rs35705950 + sexM + age + principal_component_1 + principal_component_2 + principal_component_3		Nephritis and nephropathy in diseases classified elsewhere	genitourinary
276.12	rs35705950	sex,age,principal_component_1,principal_component_2,principal_component_3	0.0827355	0.0327517	1.08625	0.0115323	logistic	135546	5820	129726	1	0.0848088	0	`276.12` ~ `rs35705950` + `sex` + `age` + `principal_component_1` + `principal_component_2` + `principal_component_3`	(Intercept) + rs35705950 + sexM + age + principal_component_1 + principal_component_2 + principal_component_3		Hyposmolality and/or hyponatremia	endocrine/metabolic
250.21	rs35705950	sex,age,principal_component_1,principal_component_2,principal_component_3	0.276274	0.109425	1.31821	0.0115772	logistic	111413	563	110850	1	0.0847747	0	`250.21` ~ `rs35705950` + `sex` + `age` + `principal_component_1` + `principal_component_2` + `principal_component_3`	(Intercept) + rs35705950 + sexM + age + principal_component_1 + principal_component_2 + principal_component_3		Type 2 diabetes with ketoacidosis	endocrine/metabolic
442.11	rs35705950	sex,age,principal_component_1,principal_component_2,principal_component_3	-0.204671	0.0816432	0.814916	0.0121797	logistic	142234	1035	141199	1	0.0830322	0	`442.11` ~ `rs35705950` + `sex` + `age` + `principal_component_1` + `principal_component_2` + `principal_component_3`	(Intercept) + rs35705950 + sexM + age + principal_component_1 + principal_component_2 + principal_component_3		Abdominal aortic aneurysm	circulatory system
213	rs35705950	sex,age,principal_component_1,principal_component_2,principal_component_3	0.2543	0.102012	1.28956	0.0126721	logistic	115380	501	114879	1	0.0809759	0	`213` ~ `rs35705950` + `sex` + `age` + `principal_component_1` + `principal_component_2` + `principal_component_3`	(Intercept) + rs35705950 + sexM + age + principal_component_1 + principal_component_2 + principal_component_3		Benign neoplasm of bone and articular cartilage	neoplasms
562.1	rs35705950	sex,age,principal_component_1,principal_component_2,principal_component_3	-0.0614505	0.0246601	0.940399	0.0127062	logistic	118097	13125	104972	1	0.0820893	0	`562.1` ~ `rs35705950` + `sex` + `age` + `principal_component_1` + `principal_component_2` + `principal_component_3`	(Intercept) + rs35705950 + sexM + age + principal_component_1 + principal_component_2 + principal_component_3		Diverticulosis	digestive
361	rs35705950	sex,age,principal_component_1,principal_component_2,principal_component_3	-0.136122	0.0549069	0.872736	0.0131698	logistic	141477	2398	139079	1	0.0840808	0	`361` ~ `rs35705950` + `sex` + `age` + `principal_component_1` + `principal_component_2` + `principal_component_3`	(Intercept) + rs35705950 + sexM + age + principal_component_1 + principal_component_2 + principal_component_3		Retinal detachments and defects	sense organs
803.3	rs35705950	sex,age,principal_component_1,principal_component_2,principal_component_3	-0.230756	0.0934159	0.793933	0.0135038	logistic	141287	801	140486	1	0.0831888	0	`803.3` ~ `rs35705950` + `sex` + `age` + `principal_component_1` + `principal_component_2` + `principal_component_3`	(Intercept) + rs35705950 + sexM + age + principal_component_1 + principal_component_2 + principal_component_3		Fracture of clavicle or scapula	injuries & poisonings
575.7	rs35705950	sex,age,principal_component_1,principal_component_2,principal_component_3	-0.185065	0.0755539	0.831051	0.0143079	logistic	149828	1304	148524	1	0.0842132	0	`575.7` ~ `rs35705950` + `sex` + `age` + `principal_component_1` + `principal_component_2` + `principal_component_3`	(Intercept) + rs35705950 + sexM + age + principal_component_1 + principal_component_2 + principal_component_3		Other disorders of gallbladder	digestive
709.7	rs35705950	sex,age,principal_component_1,principal_component_2,principal_component_3	0.182423	0.0751538	1.20012	0.0152101	logistic	126330	975	125355	1	0.0818452	0	`709.7` ~ `rs35705950` + `sex` + `age` + `principal_component_1` + `principal_component_2` + `principal_component_3`	(Intercept) + rs35705950 + sexM + age + principal_component_1 + principal_component_2 + principal_component_3		Unspecified diffuse connective tissue disease	dermatologic
378.1	rs35705950	sex,age,principal_component_1,principal_component_2,principal_component_3	-0.162407	0.0671122	0.850095	0.0155236	logistic	134198	1523	132675	1	0.0834998	0	`378.1` ~ `rs35705950` + `sex` + `age` + `principal_component_1` + `principal_component_2` + `principal_component_3`	(Intercept) + rs35705950 + sexM + age + principal_component_1 + principal_component_2 + principal_component_3		Strabismus (not specified as paralytic)	sense organs
334.1	rs35705950	sex,age,principal_component_1,principal_component_2,principal_component_3	0.384553	0.159406	1.46896	0.0158474	logistic	136257	178	136079	1	0.0837608	0	`334.1` ~ `rs35705950` + `sex` + `age` + `principal_component_1` + `principal_component_2` + `principal_component_3`	(Intercept) + rs35705950 + sexM + age + principal_component_1 + principal_component_2 + principal_component_3		Spinocerebellar disease	neurological
253.7	rs35705950	sex,age,principal_component_1,principal_component_2,principal_component_3	0.297279	0.123463	1.34619	0.0160478	logistic	145968	301	145667	1	0.0837067	0	`253.7` ~ `rs35705950` + `sex` + `age` + `principal_component_1` + `principal_component_2` + `principal_component_3`	(Intercept) + rs35705950 + sexM + age + principal_component_1 + principal_component_2 + principal_component_3		Other disorders of neurohypophysis	endocrine/metabolic
261.3	rs35705950	sex,age,principal_component_1,principal_component_2,principal_component_3	0.664107	0.27661	1.94275	0.0163557	logistic	120872	46	120826	1	0.0830217	0	`261.3` ~ `rs35705950` + `sex` + `age` + `principal_component_1` + `principal_component_2` + `principal_component_3`	(Intercept) + rs35705950 + sexM + age + principal_component_1 + principal_component_2 + principal_component_3		Vitamin C deficiencies	endocrine/metabolic
726.4	rs35705950	sex,age,principal_component_1,principal_component_2,principal_component_3	-0.134983	0.0566374	0.873731	0.0171594	logistic	106541	2336	104205	1	0.0810674	0	`726.4` ~ `rs35705950` + `sex` + `age` + `principal_component_1` + `principal_component_2` + `principal_component_3`	(Intercept) + rs35705950 + sexM + age + principal_component_1 + principal_component_2 + principal_component_3		Calcaneal spur; Exostosis NOS	musculoskeletal
480	rs35705950	sex,age,principal_component_1,principal_component_2,principal_component_3	0.056597	0.023782	1.05823	0.017321	logistic	143622	12119	131503	1	0.0840366	0	`480` ~ `rs35705950` + `sex` + `age` + `principal_component_1` + `principal_component_2` + `principal_component_3`	(Intercept) + rs35705950 + sexM + age + principal_component_1 + principal_component_2 + principal_component_3		Pneumonia	respiratory
202.21	rs35705950	sex,age,principal_component_1,principal_component_2,principal_component_3	-0.36966	0.156941	0.69097	0.0185027	logistic	160000	304	159696	1	0.0841625	0	`202.21` ~ `rs35705950` + `sex` + `age` + `principal_component_1` + `principal_component_2` + `principal_component_3`	(Intercept) + rs35705950 + sexM + age + principal_component_1 + principal_component_2 + principal_component_3		Nodular lymphoma	neoplasms
428.2	rs35705950	sex,age,principal_component_1,principal_component_2,principal_component_3	0.180872	0.0770077	1.19826	0.0188365	logistic	141384	1115	140269	1	0.0835738	0	`428.2` ~ `rs35705950` + `sex` + `age` + `principal_component_1` + `principal_component_2` + `principal_component_3`	(Intercept) + rs35705950 + sexM + age + principal_component_1 + principal_component_2 + principal_component_3		Heart failure NOS	circulatory system
514	rs35705950	sex,age,principal_component_1,principal_component_2,principal_component_3	0.0552753	0.0236549	1.05683	0.019453	logistic	153792	12514	141278	1	0.0839055	0	`514` ~ `rs35705950` + `sex` + `age` + `principal_component_1` + `principal_component_2` + `principal_component_3`	(Intercept) + rs35705950 + sexM + age + principal_component_1 + principal_component_2 + principal_component_3		Abnormal findings examination of lungs	respiratory
512.3	rs35705950	sex,age,principal_component_1,principal_component_2,principal_component_3	0.214067	0.0918162	1.23871	0.0197284	logistic	91210	688	90522	1	0.0822443	0	`512.3` ~ `rs35705950` + `sex` + `age` + `principal_component_1` + `principal_component_2` + `principal_component_3`	(Intercept) + rs35705950 + sexM + age + principal_component_1 + principal_component_2 + principal_component_3		Abnormal chest sounds	respiratory
756.3	rs35705950	sex,age,principal_component_1,principal_component_2,principal_component_3	0.264479	0.113532	1.30275	0.0198296	logistic	160161	343	159818	1	0.0841185	0	`756.3` ~ `rs35705950` + `sex` + `age` + `principal_component_1` + `principal_component_2` + `principal_component_3`	(Intercept) + rs35705950 + sexM + age + principal_component_1 + principal_component_2 + principal_component_3		Congenital anomalies of muscle, tendon, fascia, and connective tissue	congenital anomalies
272.1	rs35705950	sex,age,principal_component_1,principal_component_2,principal_component_3	0.0354336	0.0152228	1.03607	0.0199298	logistic	155631	62846	92785	1	0.0842249	0	`272.1` ~ `rs35705950` + `sex` + `age` + `principal_component_1` + `principal_component_2` + `principal_component_3`	(Intercept) + rs35705950 + sexM + age + principal_component_1 + principal_component_2 + principal_component_3		Hyperlipidemia	endocrine/metabolic
480.12	rs35705950	sex,age,principal_component_1,principal_component_2,principal_component_3	0.439847	0.188966	1.55247	0.0199305	logistic	131624	121	131503	1	0.0834156	0	`480.12` ~ `rs35705950` + `sex` + `age` + `principal_component_1` + `principal_component_2` + `principal_component_3`	(Intercept) + rs35705950 + sexM + age + principal_component_1 + principal_component_2 + principal_component_3		Pseudomonal pneumonia	respiratory
272	rs35705950	sex,age,principal_component_1,principal_component_2,principal_component_3	0.0353387	0.0152038	1.03597	0.0201077	logistic	155896	63111	92785	1	0.0842292	0	`272` ~ `rs35705950` + `sex` + `age` + `principal_component_1` + `principal_component_2` + `principal_component_3`	(Intercept) + rs35705950 + sexM + age + principal_component_1 + principal_component_2 + principal_component_3		Disorders of lipoid metabolism	endocrine/metabolic
624.1	rs35705950	sex,age,principal_component_1,principal_component_2,principal_component_3	0.283886	0.122738	1.32828	0.0207253	logistic	144866	294	144572	1	0.0843297	0	`624.1` ~ `rs35705950` + `sex` + `age` + `principal_component_1` + `principal_component_2` + `principal_component_3`	(Intercept) + rs35705950 + sexM + age + principal_component_1 + principal_component_2 + principal_component_3		Dystrophy of female genital tract	genitourinary
288.1	rs35705950	sex,age,principal_component_1,principal_component_2,principal_component_3	-0.0952987	0.0413975	0.909101	0.0213327	logistic	137680	4128	133552	1	0.0837377	0	`288.1` ~ `rs35705950` + `sex` + `age` + `principal_component_1` + `principal_component_2` + `principal_component_3`	(Intercept) + rs35705950 + sexM + age + principal_component_1 + principal_component_2 + principal_component_3		Decreased white blood cell count	hematopoietic
507	rs35705950	sex,age,principal_component_1,principal_component_2,principal_component_3	0.0792677	0.0344358	1.08249	0.021341	logistic	146143	5352	140791	1	0.0836441	0	`507` ~ `rs35705950` + `sex` + `age` + `principal_component_1` + `principal_component_2` + `principal_component_3`	(Intercept) + rs35705950 + sexM + age + principal_component_1 + principal_component_2 + principal_component_3		Pleurisy; pleural effusion	respiratory
506	rs35705950	sex,age,principal_component_1,principal_component_2,principal_component_3	0.138869	0.0606381	1.14897	0.0220136	logistic	142270	1479	140791	1	0.0835067	0	`506` ~ `rs35705950` + `sex` + `age` + `principal_component_1` + `principal_component_2` + `principal_component_3`	(Intercept) + rs35705950 + sexM + age + principal_component_1 + principal_component_2 + principal_component_3		Empyema and pneumothorax	respiratory
765	rs35705950	sex,age,principal_component_1,principal_component_2,principal_component_3	-0.0700376	0.0306234	0.932359	0.0221923	logistic	136766	7740	129026	1	0.0836611	0	`765` ~ `rs35705950` + `sex` + `age` + `principal_component_1` + `principal_component_2` + `principal_component_3`	(Intercept) + rs35705950 + sexM + age + principal_component_1 + principal_component_2 + principal_component_3		Cervical radiculitis	symptoms
370.3	rs35705950	sex,age,principal_component_1,principal_component_2,principal_component_3	0.162334	0.0710723	1.17625	0.0223676	logistic	133382	1178	132204	1	0.0834483	0	`370.3` ~ `rs35705950` + `sex` + `age` + `principal_component_1` + `principal_component_2` + `principal_component_3`	(Intercept) + rs35705950 + sexM + age + principal_component_1 + principal_component_2 + principal_component_3		Keratoconjunctivitis	sense organs
516.1	rs35705950	sex,age,principal_component_1,principal_component_2,principal_component_3	0.152136	0.066628	1.16432	0.0224091	logistic	163715	1391	162324	1	0.0842653	0	`516.1` ~ `rs35705950` + `sex` + `age` + `principal_component_1` + `principal_component_2` + `principal_component_3`	(Intercept) + rs35705950 + sexM + age + principal_component_1 + principal_component_2 + principal_component_3		Hemoptysis	respiratory
580.2	rs35705950	sex,age,principal_component_1,principal_component_2,principal_component_3	0.199117	0.087376	1.22032	0.0226762	logistic	129764	864	128900	1	0.0845458	0	`580.2` ~ `rs35705950` + `sex` + `age` + `principal_component_1` + `principal_component_2` + `principal_component_3`	(Intercept) + rs35705950 + sexM + age + principal_component_1 + principal_component_2 + principal_component_3		Nephrotic syndrome without mention of glomerulonephritis	genitourinary
750.22	rs35705950	sex,age,principal_component_1,principal_component_2,principal_component_3	0.290446	0.127491	1.33702	0.0227165	logistic	158933	298	158635	1	0.0841392	0	`750.22` ~ `rs35705950` + `sex` + `age` + `principal_component_1` + `principal_component_2` + `principal_component_3`	(Intercept) + rs35705950 + sexM + age + principal_component_1 + principal_component_2 + principal_component_3		Congenital anomaly of gallbladder, bile ducts, liver, pancreas	congenital anomalies
512	rs35705950	sex,age,principal_component_1,principal_component_2,principal_component_3	0.0314432	0.0138164	1.03194	0.0228587	logistic	150197	59675	90522	1	0.0840696	0	`512` ~ `rs35705950` + `sex` + `age` + `principal_component_1` + `principal_component_2` + `principal_component_3`	(Intercept) + rs35705950 + sexM + age + principal_component_1 + principal_component_2 + principal_component_3		Other symptoms of respiratory system	respiratory
242.1	rs35705950	sex,age,principal_component_1,principal_component_2,principal_component_3	-0.183556	0.0812425	0.832305	0.023861	logistic	129581	1215	128366	1	0.0816169	0	`242.1` ~ `rs35705950` + `sex` + `age` + `principal_component_1` + `principal_component_2` + `principal_component_3`	(Intercept) + rs35705950 + sexM + age + principal_component_1 + principal_component_2 + principal_component_3		Graves' disease	endocrine/metabolic
198.2	rs35705950	sex,age,principal_component_1,principal_component_2,principal_component_3	-0.211331	0.0942208	0.809506	0.0249014	logistic	149295	792	148503	1	0.0831709	0	`198.2` ~ `rs35705950` + `sex` + `age` + `principal_component_1` + `principal_component_2` + `principal_component_3`	(Intercept) + rs35705950 + sexM + age + principal_component_1 + principal_component_2 + principal_component_3		Secondary malignancy of respiratory organs	neoplasms
315	rs35705950	sex,age,principal_component_1,principal_component_2,principal_component_3	0.14922	0.0666013	1.16093	0.025059	logistic	156967	1473	155494	1	0.0837756	0	`315` ~ `rs35705950` + `sex` + `age` + `principal_component_1` + `principal_component_2` + `principal_component_3`	(Intercept) + rs35705950 + sexM + age + principal_component_1 + principal_component_2 + principal_component_3		Developmental delays and disorders	mental disorders
367	rs35705950	sex,age,principal_component_1,principal_component_2,principal_component_3	-0.0422781	0.0189165	0.958603	0.0254182	logistic	159403	21342	138061	1	0.0843679	0	`367` ~ `rs35705950` + `sex` + `age` + `principal_component_1` + `principal_component_2` + `principal_component_3`	(Intercept) + rs35705950 + sexM + age + principal_component_1 + principal_component_2 + principal_component_3		Disorders of refraction and accommodation; blindness and low vision	sense organs
117.1	rs35705950	sex,age,principal_component_1,principal_component_2,principal_component_3	0.428606	0.192359	1.53512	0.0258703	logistic	132003	108	131895	1	0.0847026	0	`117.1` ~ `rs35705950` + `sex` + `age` + `principal_component_1` + `principal_component_2` + `principal_component_3`	(Intercept) + rs35705950 + sexM + age + principal_component_1 + principal_component_2 + principal_component_3		Histoplasmosis	infectious diseases
592.11	rs35705950	sex,age,principal_component_1,principal_component_2,principal_component_3	0.0787318	0.0354543	1.08191	0.0263743	logistic	125571	4996	120575	1	0.0835304	0	`592.11` ~ `rs35705950` + `sex` + `age` + `principal_component_1` + `principal_component_2` + `principal_component_3`	(Intercept) + rs35705950 + sexM + age + principal_component_1 + principal_component_2 + principal_component_3		Acute cystitis	genitourinary
722.7	rs35705950	sex,age,principal_component_1,principal_component_2,principal_component_3	-0.22464	0.101287	0.798804	0.0265646	logistic	121080	783	120297	1	0.0823629	0	`722.7` ~ `rs35705950` + `sex` + `age` + `principal_component_1` + `principal_component_2` + `principal_component_3`	(Intercept) + rs35705950 + sexM + age + principal_component_1 + principal_component_2 + principal_component_3		Intervertebral disc disorder with myelopathy	musculoskeletal
41.1	rs35705950	sex,age,principal_component_1,principal_component_2,principal_component_3	0.121608	0.0549484	1.12931	0.0268882	logistic	142850	1952	140898	1	0.0849142	0	`041.1` ~ `rs35705950` + `sex` + `age` + `principal_component_1` + `principal_component_2` + `principal_component_3`	(Intercept) + rs35705950 + sexM + age + principal_component_1 + principal_component_2 + principal_component_3		Staphylococcus infections	infectious diseases
704.1	rs35705950	sex,age,principal_component_1,principal_component_2,principal_component_3	0.077455	0.035294	1.08053	0.0281948	logistic	145448	5344	140104	1	0.0836931	0	`704.1` ~ `rs35705950` + `sex` + `age` + `principal_component_1` + `principal_component_2` + `principal_component_3`	(Intercept) + rs35705950 + sexM + age + principal_component_1 + principal_component_2 + principal_component_3		Alopecia	dermatologic
626.21	rs35705950	sex,age,principal_component_1,principal_component_2,principal_component_3	-0.91305	0.417387	0.401299	0.0287034	logistic	122493	80	122413	1	0.0838252	0	`626.21` ~ `rs35705950` + `sex` + `age` + `principal_component_1` + `principal_component_2` + `principal_component_3`	(Intercept) + rs35705950 + sexM + age + principal_component_1 + principal_component_2 + principal_component_3		Mittelschmerz	genitourinary
415	rs35705950	sex,age,principal_component_1,principal_component_2,principal_component_3	0.0771817	0.0353157	1.08024	0.0288536	logistic	156356	5214	151142	1	0.0842692	0	`415` ~ `rs35705950` + `sex` + `age` + `principal_component_1` + `principal_component_2` + `principal_component_3`	(Intercept) + rs35705950 + sexM + age + principal_component_1 + principal_component_2 + principal_component_3		Pulmonary heart disease	circulatory system
458.1	rs35705950	sex,age,principal_component_1,principal_component_2,principal_component_3	0.103328	0.0473705	1.10886	0.0291627	logistic	151025	2483	148542	1	0.0842344	0	`458.1` ~ `rs35705950` + `sex` + `age` + `principal_component_1` + `principal_component_2` + `principal_component_3`	(Intercept) + rs35705950 + sexM + age + principal_component_1 + principal_component_2 + principal_component_3		Orthostatic hypotension	circulatory system
198.1	rs35705950	sex,age,principal_component_1,principal_component_2,principal_component_3	-0.129351	0.0595346	0.878666	0.0298031	logistic	150360	1857	148503	1	0.0832203	0	`198.1` ~ `rs35705950` + `sex` + `age` + `principal_component_1` + `principal_component_2` + `principal_component_3`	(Intercept) + rs35705950 + sexM + age + principal_component_1 + principal_component_2 + principal_component_3		Secondary malignancy of lymph nodes	neoplasms
153.3	rs35705950	sex,age,principal_component_1,principal_component_2,principal_component_3	-0.189061	0.0872652	0.827736	0.0302718	logistic	135424	1031	134393	1	0.0823008	0	`153.3` ~ `rs35705950` + `sex` + `age` + `principal_component_1` + `principal_component_2` + `principal_component_3`	(Intercept) + rs35705950 + sexM + age + principal_component_1 + principal_component_2 + principal_component_3		Malignant neoplasm of rectum, rectosigmoid junction, and anus	neoplasms
287.2	rs35705950	sex,age,principal_component_1,principal_component_2,principal_component_3	-0.984207	0.456543	0.373736	0.0311009	logistic	148515	70	148445	1	0.0834528	0	`287.2` ~ `rs35705950` + `sex` + `age` + `principal_component_1` + `principal_component_2` + `principal_component_3`	(Intercept) + rs35705950 + sexM + age + principal_component_1 + principal_component_2 + principal_component_3		Allergic purpura	hematopoietic
704	rs35705950	sex,age,principal_component_1,principal_component_2,principal_component_3	0.0557932	0.0258988	1.05738	0.0312182	logistic	150059	9955	140104	1	0.083987	0	`704` ~ `rs35705950` + `sex` + `age` + `principal_component_1` + `principal_component_2` + `principal_component_3`	(Intercept) + rs35705950 + sexM + age + principal_component_1 + principal_component_2 + principal_component_3		Diseases of hair and hair follicles	dermatologic
571.6	rs35705950	sex,age,principal_component_1,principal_component_2,principal_component_3	0.311027	0.144918	1.36483	0.0318547	logistic	137142	241	136901	1	0.0839969	0	`571.6` ~ `rs35705950` + `sex` + `age` + `principal_component_1` + `principal_component_2` + `principal_component_3`	(Intercept) + rs35705950 + sexM + age + principal_component_1 + principal_component_2 + principal_component_3		Primary biliary cirrhosis	digestive
285.8	rs35705950	sex,age,principal_component_1,principal_component_2,principal_component_3	0.348149	0.162641	1.41644	0.0323061	logistic	118970	157	118813	1	0.0856476	0	`285.8` ~ `rs35705950` + `sex` + `age` + `principal_component_1` + `principal_component_2` + `principal_component_3`	(Intercept) + rs35705950 + sexM + age + principal_component_1 + principal_component_2 + principal_component_3		Hemoglobinuria	hematopoietic
340	rs35705950	sex,age,principal_component_1,principal_component_2,principal_component_3	-0.044392	0.0207572	0.956579	0.0324652	logistic	143820	17386	126434	1	0.0849047	0	`340` ~ `rs35705950` + `sex` + `age` + `principal_component_1` + `principal_component_2` + `principal_component_3`	(Intercept) + rs35705950 + sexM + age + principal_component_1 + principal_component_2 + principal_component_3		Migraine	neurological
386	rs35705950	sex,age,principal_component_1,principal_component_2,principal_component_3	0.0709222	0.0332477	1.0735	0.0329127	logistic	133647	5478	128169	1	0.0835372	0	`386` ~ `rs35705950` + `sex` + `age` + `principal_component_1` + `principal_component_2` + `principal_component_3`	(Intercept) + rs35705950 + sexM + age + principal_component_1 + principal_component_2 + principal_component_3		Vertiginous syndromes and other disorders of vestibular system	sense organs
361.2	rs35705950	sex,age,principal_component_1,principal_component_2,principal_component_3	-0.492125	0.231417	0.611326	0.0334558	logistic	139258	179	139079	1	0.084146	0	`361.2` ~ `rs35705950` + `sex` + `age` + `principal_component_1` + `principal_component_2` + `principal_component_3`	(Intercept) + rs35705950 + sexM + age + principal_component_1 + principal_component_2 + principal_component_3		Retinoschisis and retinal cysts	sense organs
313.2	rs35705950	sex,age,principal_component_1,principal_component_2,principal_component_3	-0.44872	0.211634	0.638445	0.0339837	logistic	155692	198	155494	1	0.0837134	0	`313.2` ~ `rs35705950` + `sex` + `age` + `principal_component_1` + `principal_component_2` + `principal_component_3`	(Intercept) + rs35705950 + sexM + age + principal_component_1 + principal_component_2 + principal_component_3		Tics and stuttering	mental disorders
81.1	rs35705950	sex,age,principal_component_1,principal_component_2,principal_component_3	0.579987	0.273979	1.78601	0.0342682	logistic	162487	53	162434	1	0.0841637	0	`081.1` ~ `rs35705950` + `sex` + `age` + `principal_component_1` + `principal_component_2` + `principal_component_3`	(Intercept) + rs35705950 + sexM + age + principal_component_1 + principal_component_2 + principal_component_3		Graft-versus-host disease	infectious diseases
352	rs35705950	sex,age,principal_component_1,principal_component_2,principal_component_3	0.101095	0.0479282	1.10638	0.0349193	logistic	137839	2618	135221	1	0.0835649	0	`352` ~ `rs35705950` + `sex` + `age` + `principal_component_1` + `principal_component_2` + `principal_component_3`	(Intercept) + rs35705950 + sexM + age + principal_component_1 + principal_component_2 + principal_component_3		Disorders of other cranial nerves	neurological
790.1	rs35705950	sex,age,principal_component_1,principal_component_2,principal_component_3	0.178514	0.0848419	1.19544	0.0353714	logistic	136226	771	135455	1	0.0831082	0	`790.1` ~ `rs35705950` + `sex` + `age` + `principal_component_1` + `principal_component_2` + `principal_component_3`	(Intercept) + rs35705950 + sexM + age + principal_component_1 + principal_component_2 + principal_component_3		Elevated sedimentation rate	symptoms
428.3	rs35705950	sex,age,principal_component_1,principal_component_2,principal_component_3	0.0769007	0.0365964	1.07993	0.0356128	logistic	145627	5358	140269	1	0.0835491	0	`428.3` ~ `rs35705950` + `sex` + `age` + `principal_component_1` + `principal_component_2` + `principal_component_3`	(Intercept) + rs35705950 + sexM + age + principal_component_1 + principal_component_2 + principal_component_3		Heart failure with reduced EF [Systolic or combined heart failure]	circulatory system
516	rs35705950	sex,age,principal_component_1,principal_component_2,principal_component_3	0.134599	0.0643626	1.14408	0.0365042	logistic	163835	1511	162324	1	0.0842586	0	`516` ~ `rs35705950` + `sex` + `age` + `principal_component_1` + `principal_component_2` + `principal_component_3`	(Intercept) + rs35705950 + sexM + age + principal_component_1 + principal_component_2 + principal_component_3		Abnormal sputum	respiratory
370.31	rs35705950	sex,age,principal_component_1,principal_component_2,principal_component_3	0.170441	0.0815418	1.18583	0.036597	logistic	133110	906	132204	1	0.0834122	0	`370.31` ~ `rs35705950` + `sex` + `age` + `principal_component_1` + `principal_component_2` + `principal_component_3`	(Intercept) + rs35705950 + sexM + age + principal_component_1 + principal_component_2 + principal_component_3		Keratoconjunctivitis sicca	sense organs
366.1	rs35705950	sex,age,principal_component_1,principal_component_2,principal_component_3	-0.2714	0.129854	0.762311	0.0366135	logistic	138608	428	138180	1	0.0834656	0	`366.1` ~ `rs35705950` + `sex` + `age` + `principal_component_1` + `principal_component_2` + `principal_component_3`	(Intercept) + rs35705950 + sexM + age + principal_component_1 + principal_component_2 + principal_component_3		Nonsenile Cataract	sense organs
716.2	rs35705950	sex,age,principal_component_1,principal_component_2,principal_component_3	-0.460834	0.220806	0.630757	0.0368831	logistic	139190	184	139006	1	0.0834579	0	`716.2` ~ `rs35705950` + `sex` + `age` + `principal_component_1` + `principal_component_2` + `principal_component_3`	(Intercept) + rs35705950 + sexM + age + principal_component_1 + principal_component_2 + principal_component_3		Unspecified monoarthritis	musculoskeletal
735.23	rs35705950	sex,age,principal_component_1,principal_component_2,principal_component_3	-0.158662	0.0761429	0.853285	0.0371836	logistic	137397	1179	136218	1	0.0830258	0	`735.23` ~ `rs35705950` + `sex` + `age` + `principal_component_1` + `principal_component_2` + `principal_component_3`	(Intercept) + rs35705950 + sexM + age + principal_component_1 + principal_component_2 + principal_component_3		Hallux rigidus	musculoskeletal
269	rs35705950	sex,age,principal_component_1,principal_component_2,principal_component_3	0.0844725	0.040588	1.08814	0.0374141	logistic	158395	4213	154182	1	0.0840936	0	`269` ~ `rs35705950` + `sex` + `age` + `principal_component_1` + `principal_component_2` + `principal_component_3`	(Intercept) + rs35705950 + sexM + age + principal_component_1 + principal_component_2 + principal_component_3		Proteinuria	endocrine/metabolic
415.21	rs35705950	sex,age,principal_component_1,principal_component_2,principal_component_3	0.216656	0.104537	1.24192	0.0382158	logistic	151701	559	151142	1	0.0841029	0	`415.21` ~ `rs35705950` + `sex` + `age` + `principal_component_1` + `principal_component_2` + `principal_component_3`	(Intercept) + rs35705950 + sexM + age + principal_component_1 + principal_component_2 + principal_component_3		Primary pulmonary hypertension	circulatory system
429.9	rs35705950	sex,age,principal_component_1,principal_component_2,principal_component_3	0.264682	0.128261	1.30302	0.0390536	logistic	140572	303	140269	1	0.0836191	0	`429.9` ~ `rs35705950` + `sex` + `age` + `principal_component_1` + `principal_component_2` + `principal_component_3`	(Intercept) + rs35705950 + sexM + age + principal_component_1 + principal_component_2 + principal_component_3		Cardiac complications, not elsewhere classified	circulatory system
426.25	rs35705950	sex,age,principal_component_1,principal_component_2,principal_component_3	0.328424	0.159402	1.38878	0.0393656	logistic	108206	175	108031	1	0.0819178	0	`426.25` ~ `rs35705950` + `sex` + `age` + `principal_component_1` + `principal_component_2` + `principal_component_3`	(Intercept) + rs35705950 + sexM + age + principal_component_1 + principal_component_2 + principal_component_3		Other heart block	circulatory system
416	rs35705950	sex,age,principal_component_1,principal_component_2,principal_component_3	0.0792264	0.038454	1.08245	0.0393709	logistic	155880	4738	151142	1	0.084055	0	`416` ~ `rs35705950` + `sex` + `age` + `principal_component_1` + `principal_component_2` + `principal_component_3`	(Intercept) + rs35705950 + sexM + age + principal_component_1 + principal_component_2 + principal_component_3		Cardiomegaly	circulatory system
90.3	rs35705950	sex,age,principal_component_1,principal_component_2,principal_component_3	-0.792042	0.385724	0.452919	0.0400348	logistic	161852	147	161705	1	0.0847873	0	`090.3` ~ `rs35705950` + `sex` + `age` + `principal_component_1` + `principal_component_2` + `principal_component_3`	(Intercept) + rs35705950 + sexM + age + principal_component_1 + principal_component_2 + principal_component_3		Venereal diseases due to Chlamydia trachomatis	infectious diseases
81.12	rs35705950	sex,age,principal_component_1,principal_component_2,principal_component_3	0.808554	0.393851	2.24466	0.0400778	logistic	162458	24	162434	1	0.0841541	0	`081.12` ~ `rs35705950` + `sex` + `age` + `principal_component_1` + `principal_component_2` + `principal_component_3`	(Intercept) + rs35705950 + sexM + age + principal_component_1 + principal_component_2 + principal_component_3		Chronic graft-versus-host disease	infectious diseases
536.8	rs35705950	sex,age,principal_component_1,principal_component_2,principal_component_3	0.0909317	0.0444406	1.09519	0.0407425	logistic	142511	3287	139224	1	0.0841409	0	`536.8` ~ `rs35705950` + `sex` + `age` + `principal_component_1` + `principal_component_2` + `principal_component_3`	(Intercept) + rs35705950 + sexM + age + principal_component_1 + principal_component_2 + principal_component_3		Dyspepsia and other specified disorders of function of stomach	digestive
613	rs35705950	sex,age,principal_component_1,principal_component_2,principal_component_3	-0.0510748	0.0250876	0.950208	0.0417649	logistic	158715	12455	146260	1	0.0841508	0	`613` ~ `rs35705950` + `sex` + `age` + `principal_component_1` + `principal_component_2` + `principal_component_3`	(Intercept) + rs35705950 + sexM + age + principal_component_1 + principal_component_2 + principal_component_3		Other nonmalignant breast conditions	genitourinary
79	rs35705950	sex,age,principal_component_1,principal_component_2,principal_component_3	0.0516876	0.02541	1.05305	0.0419376	logistic	130554	11182	119372	1	0.0839078	0	`079` ~ `rs35705950` + `sex` + `age` + `principal_component_1` + `principal_component_2` + `principal_component_3`	(Intercept) + rs35705950 + sexM + age + principal_component_1 + principal_component_2 + principal_component_3		Viral infection	infectious diseases
709.4	rs35705950	sex,age,principal_component_1,principal_component_2,principal_component_3	0.448984	0.220932	1.56672	0.0421309	logistic	125462	107	125355	1	0.0816941	0	`709.4` ~ `rs35705950` + `sex` + `age` + `principal_component_1` + `principal_component_2` + `principal_component_3`	(Intercept) + rs35705950 + sexM + age + principal_component_1 + principal_component_2 + principal_component_3		Polymyositis	dermatologic
728.1	rs35705950	sex,age,principal_component_1,principal_component_2,principal_component_3	0.384931	0.19093	1.46951	0.0437916	logistic	104342	137	104205	1	0.0812377	0	`728.1` ~ `rs35705950` + `sex` + `age` + `principal_component_1` + `principal_component_2` + `principal_component_3`	(Intercept) + rs35705950 + sexM + age + principal_component_1 + principal_component_2 + principal_component_3		Muscular calcification and ossification	musculoskeletal
770	rs35705950	sex,age,principal_component_1,principal_component_2,principal_component_3	0.0460252	0.0228315	1.0471	0.0438138	logistic	158509	13113	145396	1	0.0842129	0	`770` ~ `rs35705950` + `sex` + `age` + `principal_component_1` + `principal_component_2` + `principal_component_3`	(Intercept) + rs35705950 + sexM + age + principal_component_1 + principal_component_2 + principal_component_3		Myalgia and myositis unspecified	symptoms
709	rs35705950	sex,age,principal_component_1,principal_component_2,principal_component_3	0.0870903	0.0434568	1.091	0.0450633	logistic	128611	3256	125355	1	0.0820264	0	`709` ~ `rs35705950` + `sex` + `age` + `principal_component_1` + `principal_component_2` + `principal_component_3`	(Intercept) + rs35705950 + sexM + age + principal_component_1 + principal_component_2 + principal_component_3		Diffuse diseases of connective tissue	dermatologic
276.14	rs35705950	sex,age,principal_component_1,principal_component_2,principal_component_3	-0.0575118	0.0288349	0.944111	0.0460951	logistic	138819	9093	129726	1	0.083933	0	`276.14` ~ `rs35705950` + `sex` + `age` + `principal_component_1` + `principal_component_2` + `principal_component_3`	(Intercept) + rs35705950 + sexM + age + principal_component_1 + principal_component_2 + principal_component_3		Hypopotassemia	endocrine/metabolic
425.11	rs35705950	sex,age,principal_component_1,principal_component_2,principal_component_3	0.274018	0.137414	1.31524	0.0461399	logistic	155090	268	154822	1	0.0839964	0	`425.11` ~ `rs35705950` + `sex` + `age` + `principal_component_1` + `principal_component_2` + `principal_component_3`	(Intercept) + rs35705950 + sexM + age + principal_component_1 + principal_component_2 + principal_component_3		Hypertrophic obstructive cardiomyopathy	circulatory system
362.31	rs35705950	sex,age,principal_component_1,principal_component_2,principal_component_3	-0.292886	0.147706	0.746107	0.047379	logistic	138318	352	137966	1	0.0841648	0	`362.31` ~ `rs35705950` + `sex` + `age` + `principal_component_1` + `principal_component_2` + `principal_component_3`	(Intercept) + rs35705950 + sexM + age + principal_component_1 + principal_component_2 + principal_component_3		Separation of retinal layers	sense organs
395	rs35705950	sex,age,principal_component_1,principal_component_2,principal_component_3	0.0484771	0.024485	1.04967	0.0477181	logistic	154257	11011	143246	1	0.0840513	0	`395` ~ `rs35705950` + `sex` + `age` + `principal_component_1` + `principal_component_2` + `principal_component_3`	(Intercept) + rs35705950 + sexM + age + principal_component_1 + principal_component_2 + principal_component_3		Heart valve disorders	circulatory system
429.1	rs35705950	sex,age,principal_component_1,principal_component_2,principal_component_3	0.223385	0.112943	1.2503	0.0479454	logistic	140690	421	140269	1	0.08362	0	`429.1` ~ `rs35705950` + `sex` + `age` + `principal_component_1` + `principal_component_2` + `principal_component_3`	(Intercept) + rs35705950 + sexM + age + principal_component_1 + principal_component_2 + principal_component_3		Heart transplant/surgery	circulatory system
185	rs35705950	sex,age,principal_component_1,principal_component_2,principal_component_3	-0.0927175	0.0469341	0.911451	0.0482133	logistic	149000	3718	145282	1	0.0832584	0	`185` ~ `rs35705950` + `sex` + `age` + `principal_component_1` + `principal_component_2` + `principal_component_3`	(Intercept) + rs35705950 + sexM + age + principal_component_1 + principal_component_2 + principal_component_3		Cancer of prostate	neoplasms
198	rs35705950	sex,age,principal_component_1,principal_component_2,principal_component_3	-0.0806491	0.0409217	0.922517	0.0487453	logistic	152407	3904	148503	1	0.0833197	0	`198` ~ `rs35705950` + `sex` + `age` + `principal_component_1` + `principal_component_2` + `principal_component_3`	(Intercept) + rs35705950 + sexM + age + principal_component_1 + principal_component_2 + principal_component_3		Secondary malignant neoplasm	neoplasms
255.3	rs35705950	sex,age,principal_component_1,principal_component_2,principal_component_3	-0.822059	0.418551	0.439526	0.0495234	logistic	145735	68	145667	1	0.0836004	0	`255.3` ~ `rs35705950` + `sex` + `age` + `principal_component_1` + `principal_component_2` + `principal_component_3`	(Intercept) + rs35705950 + sexM + age + principal_component_1 + principal_component_2 + principal_component_3		Adrenogenital disorders	endocrine/metabolic
740.12	rs35705950	sex,age,principal_component_1,principal_component_2,principal_component_3	0.110759	0.056398	1.11713	0.0495435	logistic	115357	1812	113545	1	0.0823617	0	`740.12` ~ `rs35705950` + `sex` + `age` + `principal_component_1` + `principal_component_2` + `principal_component_3`	(Intercept) + rs35705950 + sexM + age + principal_component_1 + principal_component_2 + principal_component_3		Osteoarthrosis, localized, secondary	musculoskeletal
378.2	rs35705950	sex,age,principal_component_1,principal_component_2,principal_component_3	0.248158	0.126363	1.28166	0.0495481	logistic	133001	326	132675	1	0.0835896	0	`378.2` ~ `rs35705950` + `sex` + `age` + `principal_component_1` + `principal_component_2` + `principal_component_3`	(Intercept) + rs35705950 + sexM + age + principal_component_1 + principal_component_2 + principal_component_3		Nystagmus and other irregular eye movements	sense organs
480.3	rs35705950	sex,age,principal_component_1,principal_component_2,principal_component_3	0.2396	0.122028	1.27074	0.0495909	logistic	131865	362	131503	1	0.08343	0	`480.3` ~ `rs35705950` + `sex` + `age` + `principal_component_1` + `principal_component_2` + `principal_component_3`	(Intercept) + rs35705950 + sexM + age + principal_component_1 + principal_component_2 + principal_component_3		Pneumonia due to fungus (mycoses)	respiratory
31	rs35705950	sex,age,principal_component_1,principal_component_2,principal_component_3	0.27899	0.142294	1.32179	0.0499188	logistic	141134	236	140898	1	0.0848024	0	`031` ~ `rs35705950` + `sex` + `age` + `principal_component_1` + `principal_component_2` + `principal_component_3`	(Intercept) + rs35705950 + sexM + age + principal_component_1 + principal_component_2 + principal_component_3		Diseases due to other mycobacteria	infectious diseases
411.9	rs35705950	sex,age,principal_component_1,principal_component_2,principal_component_3	0.196129	0.100343	1.21668	0.0506309	logistic	136134	603	135531	1	0.0830028	0	`411.9` ~ `rs35705950` + `sex` + `age` + `principal_component_1` + `principal_component_2` + `principal_component_3`	(Intercept) + rs35705950 + sexM + age + principal_component_1 + principal_component_2 + principal_component_3		Other acute and subacute forms of ischemic heart disease	circulatory system
446.4	rs35705950	sex,age,principal_component_1,principal_component_2,principal_component_3	0.346433	0.177385	1.41401	0.0508192	logistic	141337	138	141199	1	0.0830886	0	`446.4` ~ `rs35705950` + `sex` + `age` + `principal_component_1` + `principal_component_2` + `principal_component_3`	(Intercept) + rs35705950 + sexM + age + principal_component_1 + principal_component_2 + principal_component_3		Wegener's granulomatosis	circulatory system
375	rs35705950	sex,age,principal_component_1,principal_component_2,principal_component_3	0.160105	0.0819934	1.17363	0.0508607	logistic	133509	834	132675	1	0.0836423	0	`375` ~ `rs35705950` + `sex` + `age` + `principal_component_1` + `principal_component_2` + `principal_component_3`	(Intercept) + rs35705950 + sexM + age + principal_component_1 + principal_component_2 + principal_component_3		Disorders of lacrimal system	sense organs
279.2	rs35705950	sex,age,principal_component_1,principal_component_2,principal_component_3	0.215858	0.111439	1.24093	0.0527452	logistic	157633	410	157223	1	0.083577	0	`279.2` ~ `rs35705950` + `sex` + `age` + `principal_component_1` + `principal_component_2` + `principal_component_3`	(Intercept) + rs35705950 + sexM + age + principal_component_1 + principal_component_2 + principal_component_3		Autoimmune disease NEC	endocrine/metabolic
286.7	rs35705950	sex,age,principal_component_1,principal_component_2,principal_component_3	0.112279	0.0581624	1.11882	0.0535529	logistic	150132	1687	148445	1	0.083663	0	`286.7` ~ `rs35705950` + `sex` + `age` + `principal_component_1` + `principal_component_2` + `principal_component_3`	(Intercept) + rs35705950 + sexM + age + principal_component_1 + principal_component_2 + principal_component_3		Other and unspecified coagulation defects	hematopoietic
315.2	rs35705950	sex,age,principal_component_1,principal_component_2,principal_component_3	0.265026	0.13731	1.30346	0.0535906	logistic	155770	276	155494	1	0.0837902	0	`315.2` ~ `rs35705950` + `sex` + `age` + `principal_component_1` + `principal_component_2` + `principal_component_3`	(Intercept) + rs35705950 + sexM + age + principal_component_1 + principal_component_2 + principal_component_3		Speech and language disorder	mental disorders
305.21	rs35705950	sex,age,principal_component_1,principal_component_2,principal_component_3	0.321652	0.166782	1.3794	0.0537837	logistic	87885	155	87730	1	0.082278	0	`305.21` ~ `rs35705950` + `sex` + `age` + `principal_component_1` + `principal_component_2` + `principal_component_3`	(Intercept) + rs35705950 + sexM + age + principal_component_1 + principal_component_2 + principal_component_3		Anorexia nervosa	mental disorders
615	rs35705950	sex,age,principal_component_1,principal_component_2,principal_component_3	0.0985526	0.0511986	1.10357	0.0542408	logistic	146689	2312	144377	1	0.085245	0	`615` ~ `rs35705950` + `sex` + `age` + `principal_component_1` + `principal_component_2` + `principal_component_3`	(Intercept) + rs35705950 + sexM + age + principal_component_1 + principal_component_2 + principal_component_3		Endometriosis	genitourinary
620	rs35705950	sex,age,principal_component_1,principal_component_2,principal_component_3	-0.390079	0.203104	0.677003	0.0547831	logistic	157661	236	157425	1	0.0840791	0	`620` ~ `rs35705950` + `sex` + `age` + `principal_component_1` + `principal_component_2` + `principal_component_3`	(Intercept) + rs35705950 + sexM + age + principal_component_1 + principal_component_2 + principal_component_3		Dysplasia of female genital organs	genitourinary
145.2	rs35705950	sex,age,principal_component_1,principal_component_2,principal_component_3	-0.359489	0.187181	0.698033	0.05479	logistic	163499	213	163286	1	0.0841779	0	`145.2` ~ `rs35705950` + `sex` + `age` + `principal_component_1` + `principal_component_2` + `principal_component_3`	(Intercept) + rs35705950 + sexM + age + principal_component_1 + principal_component_2 + principal_component_3		Cancer of tongue	neoplasms
473.1	rs35705950	sex,age,principal_component_1,principal_component_2,principal_component_3	0.190917	0.0994866	1.21036	0.0549817	logistic	104984	582	104402	1	0.0813172	0	`473.1` ~ `rs35705950` + `sex` + `age` + `principal_component_1` + `principal_component_2` + `principal_component_3`	(Intercept) + rs35705950 + sexM + age + principal_component_1 + principal_component_2 + principal_component_3		Chronic laryngitis	respiratory
428.4	rs35705950	sex,age,principal_component_1,principal_component_2,principal_component_3	0.0695784	0.0362908	1.07206	0.0552069	logistic	145524	5255	140269	1	0.0836769	0	`428.4` ~ `rs35705950` + `sex` + `age` + `principal_component_1` + `principal_component_2` + `principal_component_3`	(Intercept) + rs35705950 + sexM + age + principal_component_1 + principal_component_2 + principal_component_3		Heart failure with preserved EF [Diastolic heart failure]	circulatory system
194	rs35705950	sex,age,principal_component_1,principal_component_2,principal_component_3	-0.548668	0.286263	0.577719	0.0552813	logistic	160632	118	160514	1	0.0841457	0	`194` ~ `rs35705950` + `sex` + `age` + `principal_component_1` + `principal_component_2` + `principal_component_3`	(Intercept) + rs35705950 + sexM + age + principal_component_1 + principal_component_2 + principal_component_3		Cancer of other endocrine glands	neoplasms
443.1	rs35705950	sex,age,principal_component_1,principal_component_2,principal_component_3	0.100488	0.0525648	1.10571	0.0559159	logistic	143079	1880	141199	1	0.0834085	0	`443.1` ~ `rs35705950` + `sex` + `age` + `principal_component_1` + `principal_component_2` + `principal_component_3`	(Intercept) + rs35705950 + sexM + age + principal_component_1 + principal_component_2 + principal_component_3		Raynaud's syndrome	circulatory system
689	rs35705950	sex,age,principal_component_1,principal_component_2,principal_component_3	0.0435148	0.0227737	1.04448	0.0560364	logistic	155687	12222	143465	1	0.0837899	0	`689` ~ `rs35705950` + `sex` + `age` + `principal_component_1` + `principal_component_2` + `principal_component_3`	(Intercept) + rs35705950 + sexM + age + principal_component_1 + principal_component_2 + principal_component_3		Disorder of skin and subcutaneous tissue NOS	dermatologic
411.4	rs35705950	sex,age,principal_component_1,principal_component_2,principal_component_3	0.0407557	0.0214004	1.0416	0.0568529	logistic	153004	17473	135531	1	0.0842821	0	`411.4` ~ `rs35705950` + `sex` + `age` + `principal_component_1` + `principal_component_2` + `principal_component_3`	(Intercept) + rs35705950 + sexM + age + principal_component_1 + principal_component_2 + principal_component_3		Coronary atherosclerosis	circulatory system
458.2	rs35705950	sex,age,principal_component_1,principal_component_2,principal_component_3	0.204348	0.108221	1.22672	0.0589927	logistic	148998	456	148542	1	0.0839743	0	`458.2` ~ `rs35705950` + `sex` + `age` + `principal_component_1` + `principal_component_2` + `principal_component_3`	(Intercept) + rs35705950 + sexM + age + principal_component_1 + principal_component_2 + principal_component_3		Iatrogenic hypotension	circulatory system
447.1	rs35705950	sex,age,principal_component_1,principal_component_2,principal_component_3	0.179232	0.0952056	1.1963	0.0597569	logistic	141900	701	141199	1	0.0830726	0	`447.1` ~ `rs35705950` + `sex` + `age` + `principal_component_1` + `principal_component_2` + `principal_component_3`	(Intercept) + rs35705950 + sexM + age + principal_component_1 + principal_component_2 + principal_component_3		Stricture of artery	circulatory system
521.2	rs35705950	sex,age,principal_component_1,principal_component_2,principal_component_3	-0.316592	0.168934	0.728628	0.060923	logistic	142928	289	142639	1	0.0853612	0	`521.2` ~ `rs35705950` + `sex` + `age` + `principal_component_1` + `principal_component_2` + `principal_component_3`	(Intercept) + rs35705950 + sexM + age + principal_component_1 + principal_component_2 + principal_component_3		Dental abrasion, erosion and attrition	digestive
495.11	rs35705950	sex,age,principal_component_1,principal_component_2,principal_component_3	0.332693	0.178323	1.39472	0.0620856	logistic	118590	213	118377	1	0.0830045	0	`495.11` ~ `rs35705950` + `sex` + `age` + `principal_component_1` + `principal_component_2` + `principal_component_3`	(Intercept) + rs35705950 + sexM + age + principal_component_1 + principal_component_2 + principal_component_3		Chronic obstructive asthma with exacerbation	respiratory
220	rs35705950	sex,age,principal_component_1,principal_component_2,principal_component_3	-0.212466	0.114784	0.808588	0.0641688	logistic	137532	594	136938	1	0.083726	0	`220` ~ `rs35705950` + `sex` + `age` + `principal_component_1` + `principal_component_2` + `principal_component_3`	(Intercept) + rs35705950 + sexM + age + principal_component_1 + principal_component_2 + principal_component_3		Benign neoplasm of ovary	neoplasms
594.2	rs35705950	sex,age,principal_component_1,principal_component_2,principal_component_3	0.192288	0.104301	1.21202	0.0652429	logistic	151189	447	150742	1	0.0837495	0	`594.2` ~ `rs35705950` + `sex` + `age` + `principal_component_1` + `principal_component_2` + `principal_component_3`	(Intercept) + rs35705950 + sexM + age + principal_component_1 + principal_component_2 + principal_component_3		Calculus of lower urinary tract	genitourinary
789	rs35705950	sex,age,principal_component_1,principal_component_2,principal_component_3	0.0335364	0.0182101	1.03411	0.0655284	logistic	151539	23674	127865	1	0.0844799	0	`789` ~ `rs35705950` + `sex` + `age` + `principal_component_1` + `principal_component_2` + `principal_component_3`	(Intercept) + rs35705950 + sexM + age + principal_component_1 + principal_component_2 + principal_component_3		Nausea and vomiting	symptoms
859	rs35705950	sex,age,principal_component_1,principal_component_2,principal_component_3	0.147669	0.0803946	1.15913	0.0662401	logistic	156627	915	155712	1	0.0840915	0	`859` ~ `rs35705950` + `sex` + `age` + `principal_component_1` + `principal_component_2` + `principal_component_3`	(Intercept) + rs35705950 + sexM + age + principal_component_1 + principal_component_2 + principal_component_3		Complication due to other implant and internal device	injuries & poisonings
149.1	rs35705950	sex,age,principal_component_1,principal_component_2,principal_component_3	-0.33797	0.18428	0.713217	0.0666538	logistic	163517	231	163286	1	0.0841717	0	`149.1` ~ `rs35705950` + `sex` + `age` + `principal_component_1` + `principal_component_2` + `principal_component_3`	(Intercept) + rs35705950 + sexM + age + principal_component_1 + principal_component_2 + principal_component_3		Cancer of oropharynx	neoplasms
681.2	rs35705950	sex,age,principal_component_1,principal_component_2,principal_component_3	0.110483	0.0606957	1.11682	0.0687173	logistic	132785	1689	131096	1	0.0836314	0	`681.2` ~ `rs35705950` + `sex` + `age` + `principal_component_1` + `principal_component_2` + `principal_component_3`	(Intercept) + rs35705950 + sexM + age + principal_component_1 + principal_component_2 + principal_component_3		Cellulitis and abscess of face/neck	dermatologic
286.9	rs35705950	sex,age,principal_component_1,principal_component_2,principal_component_3	0.109993	0.0604315	1.11627	0.0687405	logistic	150129	1684	148445	1	0.0835781	0	`286.9` ~ `rs35705950` + `sex` + `age` + `principal_component_1` + `principal_component_2` + `principal_component_3`	(Intercept) + rs35705950 + sexM + age + principal_component_1 + principal_component_2 + principal_component_3		Abnormal coagulation profile	hematopoietic
425.1	rs35705950	sex,age,principal_component_1,principal_component_2,principal_component_3	0.0692913	0.0381323	1.07175	0.0691976	logistic	159354	4532	154822	1	0.0840864	0	`425.1` ~ `rs35705950` + `sex` + `age` + `principal_component_1` + `principal_component_2` + `principal_component_3`	(Intercept) + rs35705950 + sexM + age + principal_component_1 + principal_component_2 + principal_component_3		Primary/intrinsic cardiomyopathies	circulatory system
599.6	rs35705950	sex,age,principal_component_1,principal_component_2,principal_component_3	0.263134	0.144849	1.301	0.0692764	logistic	113273	269	113004	1	0.0826057	0	`599.6` ~ `rs35705950` + `sex` + `age` + `principal_component_1` + `principal_component_2` + `principal_component_3`	(Intercept) + rs35705950 + sexM + age + principal_component_1 + principal_component_2 + principal_component_3		Oliguria and anuria	genitourinary
698	rs35705950	sex,age,principal_component_1,principal_component_2,principal_component_3	0.055143	0.0303942	1.05669	0.0696375	logistic	159073	7666	151407	1	0.0842883	0	`698` ~ `rs35705950` + `sex` + `age` + `principal_component_1` + `principal_component_2` + `principal_component_3`	(Intercept) + rs35705950 + sexM + age + principal_component_1 + principal_component_2 + principal_component_3		Pruritus and related conditions	dermatologic
495	rs35705950	sex,age,principal_component_1,principal_component_2,principal_component_3	0.0329652	0.0181711	1.03351	0.0696535	logistic	142775	24398	118377	1	0.0833059	0	`495` ~ `rs35705950` + `sex` + `age` + `principal_component_1` + `principal_component_2` + `principal_component_3`	(Intercept) + rs35705950 + sexM + age + principal_component_1 + principal_component_2 + principal_component_3		Asthma	respiratory
709.6	rs35705950	sex,age,principal_component_1,principal_component_2,principal_component_3	0.242454	0.133769	1.27437	0.0699124	logistic	125674	319	125355	1	0.0817154	0	`709.6` ~ `rs35705950` + `sex` + `age` + `principal_component_1` + `principal_component_2` + `principal_component_3`	(Intercept) + rs35705950 + sexM + age + principal_component_1 + principal_component_2 + principal_component_3		Other specified diffuse diseases of connective tissue	dermatologic
647.3	rs35705950	sex,age,principal_component_1,principal_component_2,principal_component_3	-0.365281	0.202926	0.694001	0.0718489	logistic	161098	262	160836	1	0.0847186	0	`647.3` ~ `rs35705950` + `sex` + `age` + `principal_component_1` + `principal_component_2` + `principal_component_3`	(Intercept) + rs35705950 + sexM + age + principal_component_1 + principal_component_2 + principal_component_3		Major puerperal infection	pregnancy complications
558	rs35705950	sex,age,principal_component_1,principal_component_2,principal_component_3	0.0495719	0.0275424	1.05082	0.0718858	logistic	113730	8758	104972	1	0.0820364	0	`558` ~ `rs35705950` + `sex` + `age` + `principal_component_1` + `principal_component_2` + `principal_component_3`	(Intercept) + rs35705950 + sexM + age + principal_component_1 + principal_component_2 + principal_component_3		Noninfectious gastroenteritis	digestive
625.1	rs35705950	sex,age,principal_component_1,principal_component_2,principal_component_3	0.137678	0.0766991	1.14761	0.0726472	logistic	145503	931	144572	1	0.0843625	0	`625.1` ~ `rs35705950` + `sex` + `age` + `principal_component_1` + `principal_component_2` + `principal_component_3`	(Intercept) + rs35705950 + sexM + age + principal_component_1 + principal_component_2 + principal_component_3		Dyspareunia	genitourinary
411	rs35705950	sex,age,principal_component_1,principal_component_2,principal_component_3	0.0352014	0.0196452	1.03583	0.0731555	logistic	157031	21500	135531	1	0.0841713	0	`411` ~ `rs35705950` + `sex` + `age` + `principal_component_1` + `principal_component_2` + `principal_component_3`	(Intercept) + rs35705950 + sexM + age + principal_component_1 + principal_component_2 + principal_component_3		Ischemic Heart Disease	circulatory system
614.32	rs35705950	sex,age,principal_component_1,principal_component_2,principal_component_3	-0.301228	0.16831	0.739909	0.0734993	logistic	144717	340	144377	1	0.0850142	0	`614.32` ~ `rs35705950` + `sex` + `age` + `principal_component_1` + `principal_component_2` + `principal_component_3`	(Intercept) + rs35705950 + sexM + age + principal_component_1 + principal_component_2 + principal_component_3		Chronic inflammatory pelvic disease	genitourinary
174	rs35705950	sex,age,principal_component_1,principal_component_2,principal_component_3	-0.0608156	0.0340587	0.940997	0.0741621	logistic	150210	5929	144281	1	0.0843053	0	`174` ~ `rs35705950` + `sex` + `age` + `principal_component_1` + `principal_component_2` + `principal_component_3`	(Intercept) + rs35705950 + sexM + age + principal_component_1 + principal_component_2 + principal_component_3		Breast cancer	neoplasms
170.1	rs35705950	sex,age,principal_component_1,principal_component_2,principal_component_3	-0.294156	0.164868	0.74516	0.0743923	logistic	164421	279	164142	1	0.0842411	0	`170.1` ~ `rs35705950` + `sex` + `age` + `principal_component_1` + `principal_component_2` + `principal_component_3`	(Intercept) + rs35705950 + sexM + age + principal_component_1 + principal_component_2 + principal_component_3		Bone cancer	neoplasms
260.2	rs35705950	sex,age,principal_component_1,principal_component_2,principal_component_3	0.131637	0.0741076	1.14069	0.0756838	logistic	121941	1115	120826	1	0.0830771	0	`260.2` ~ `rs35705950` + `sex` + `age` + `principal_component_1` + `principal_component_2` + `principal_component_3`	(Intercept) + rs35705950 + sexM + age + principal_component_1 + principal_component_2 + principal_component_3		severe protein-calorie malnutrition	endocrine/metabolic
714	rs35705950	sex,age,principal_component_1,principal_component_2,principal_component_3	0.0615574	0.0346751	1.06349	0.0758545	logistic	143188	5324	137864	1	0.0833939	0	`714` ~ `rs35705950` + `sex` + `age` + `principal_component_1` + `principal_component_2` + `principal_component_3`	(Intercept) + rs35705950 + sexM + age + principal_component_1 + principal_component_2 + principal_component_3		Rheumatoid arthritis and other inflammatory polyarthropathies	musculoskeletal
519	rs35705950	sex,age,principal_component_1,principal_component_2,principal_component_3	0.0674231	0.0380875	1.06975	0.0766913	logistic	160182	4198	155984	1	0.0839857	0	`519` ~ `rs35705950` + `sex` + `age` + `principal_component_1` + `principal_component_2` + `principal_component_3`	(Intercept) + rs35705950 + sexM + age + principal_component_1 + principal_component_2 + principal_component_3		Other diseases of respiratory system, not elsewhere classified	respiratory
349	rs35705950	sex,age,principal_component_1,principal_component_2,principal_component_3	0.125882	0.0717948	1.13415	0.0795397	logistic	137169	1090	136079	1	0.0838418	0	`349` ~ `rs35705950` + `sex` + `age` + `principal_component_1` + `principal_component_2` + `principal_component_3`	(Intercept) + rs35705950 + sexM + age + principal_component_1 + principal_component_2 + principal_component_3		Other and unspecified disorders of the nervous system	neurological
592.1	rs35705950	sex,age,principal_component_1,principal_component_2,principal_component_3	0.0537024	0.0306594	1.05517	0.0798463	logistic	127529	6954	120575	1	0.0836045	0	`592.1` ~ `rs35705950` + `sex` + `age` + `principal_component_1` + `principal_component_2` + `principal_component_3`	(Intercept) + rs35705950 + sexM + age + principal_component_1 + principal_component_2 + principal_component_3		Cystitis	genitourinary
501	rs35705950	sex,age,principal_component_1,principal_component_2,principal_component_3	0.132593	0.0758877	1.14178	0.0805989	logistic	141755	964	140791	1	0.0834045	0	`501` ~ `rs35705950` + `sex` + `age` + `principal_component_1` + `principal_component_2` + `principal_component_3`	(Intercept) + rs35705950 + sexM + age + principal_component_1 + principal_component_2 + principal_component_3		Pneumonitis due to inhalation of food or vomitus	respiratory
712	rs35705950	sex,age,principal_component_1,principal_component_2,principal_component_3	0.267328	0.153071	1.30647	0.0807347	logistic	139237	231	139006	1	0.0835266	0	`712` ~ `rs35705950` + `sex` + `age` + `principal_component_1` + `principal_component_2` + `principal_component_3`	(Intercept) + rs35705950 + sexM + age + principal_component_1 + principal_component_2 + principal_component_3		Infective connective tissue disorders	musculoskeletal
751.3	rs35705950	sex,age,principal_component_1,principal_component_2,principal_component_3	-0.499487	0.286568	0.606842	0.0813341	logistic	158751	116	158635	1	0.084053	0	`751.3` ~ `rs35705950` + `sex` + `age` + `principal_component_1` + `principal_component_2` + `principal_component_3`	(Intercept) + rs35705950 + sexM + age + principal_component_1 + principal_component_2 + principal_component_3		Obstructive genitourinary defect	congenital anomalies
371.2	rs35705950	sex,age,principal_component_1,principal_component_2,principal_component_3	0.0969412	0.0556305	1.1018	0.081405	logistic	134125	1921	132204	1	0.0835191	0	`371.2` ~ `rs35705950` + `sex` + `age` + `principal_component_1` + `principal_component_2` + `principal_component_3`	(Intercept) + rs35705950 + sexM + age + principal_component_1 + principal_component_2 + principal_component_3		Conjunctivitis, noninfectious	sense organs
380	rs35705950	sex,age,principal_component_1,principal_component_2,principal_component_3	-0.20495	0.117864	0.814688	0.0820582	logistic	145511	481	145030	1	0.0831827	0	`380` ~ `rs35705950` + `sex` + `age` + `principal_component_1` + `principal_component_2` + `principal_component_3`	(Intercept) + rs35705950 + sexM + age + principal_component_1 + principal_component_2 + principal_component_3		Disorders of external ear	sense organs
198.7	rs35705950	sex,age,principal_component_1,principal_component_2,principal_component_3	-0.449819	0.259253	0.637744	0.0827306	logistic	148620	117	148503	1	0.0831853	0	`198.7` ~ `rs35705950` + `sex` + `age` + `principal_component_1` + `principal_component_2` + `principal_component_3`	(Intercept) + rs35705950 + sexM + age + principal_component_1 + principal_component_2 + principal_component_3		Secondary malignant neoplasm of skin	neoplasms
418	rs35705950	sex,age,principal_component_1,principal_component_2,principal_component_3	0.026314	0.0151888	1.02666	0.0831913	logistic	151251	40677	110574	1	0.0844523	0	`418` ~ `rs35705950` + `sex` + `age` + `principal_component_1` + `principal_component_2` + `principal_component_3`	(Intercept) + rs35705950 + sexM + age + principal_component_1 + principal_component_2 + principal_component_3		Nonspecific chest pain	circulatory system
362.4	rs35705950	sex,age,principal_component_1,principal_component_2,principal_component_3	0.102332	0.0591482	1.10775	0.083612	logistic	139722	1756	137966	1	0.0843246	0	`362.4` ~ `rs35705950` + `sex` + `age` + `principal_component_1` + `principal_component_2` + `principal_component_3`	(Intercept) + rs35705950 + sexM + age + principal_component_1 + principal_component_2 + principal_component_3		Retinal vascular changes and abnormalities	sense organs
472	rs35705950	sex,age,principal_component_1,principal_component_2,principal_component_3	0.0539553	0.0311912	1.05544	0.083662	logistic	110987	6585	104402	1	0.0820772	0	`472` ~ `rs35705950` + `sex` + `age` + `principal_component_1` + `principal_component_2` + `principal_component_3`	(Intercept) + rs35705950 + sexM + age + principal_component_1 + principal_component_2 + principal_component_3		Chronic pharyngitis and nasopharyngitis	respiratory
572	rs35705950	sex,age,principal_component_1,principal_component_2,principal_component_3	0.100601	0.0581625	1.10584	0.0836911	logistic	138786	1885	136901	1	0.0840178	0	`572` ~ `rs35705950` + `sex` + `age` + `principal_component_1` + `principal_component_2` + `principal_component_3`	(Intercept) + rs35705950 + sexM + age + principal_component_1 + principal_component_2 + principal_component_3		Ascites (non malignant)	digestive
170	rs35705950	sex,age,principal_component_1,principal_component_2,principal_component_3	-0.168573	0.0974705	0.844869	0.0837232	logistic	164870	728	164142	1	0.0842421	0	`170` ~ `rs35705950` + `sex` + `age` + `principal_component_1` + `principal_component_2` + `principal_component_3`	(Intercept) + rs35705950 + sexM + age + principal_component_1 + principal_component_2 + principal_component_3		Cancer of bone and connective tissue	neoplasms
477	rs35705950	sex,age,principal_component_1,principal_component_2,principal_component_3	0.0786559	0.0455794	1.08183	0.0844034	logistic	107447	3045	104402	1	0.0815425	0	`477` ~ `rs35705950` + `sex` + `age` + `principal_component_1` + `principal_component_2` + `principal_component_3`	(Intercept) + rs35705950 + sexM + age + principal_component_1 + principal_component_2 + principal_component_3		Epistaxis or throat hemorrhage	respiratory
174.1	rs35705950	sex,age,principal_component_1,principal_component_2,principal_component_3	-0.0592366	0.0344132	0.942484	0.0851899	logistic	150073	5792	144281	1	0.0843056	0	`174.1` ~ `rs35705950` + `sex` + `age` + `principal_component_1` + `principal_component_2` + `principal_component_3`	(Intercept) + rs35705950 + sexM + age + principal_component_1 + principal_component_2 + principal_component_3		Breast cancer [female]	neoplasms
260.1	rs35705950	sex,age,principal_component_1,principal_component_2,principal_component_3	0.244935	0.142706	1.27754	0.0860952	logistic	121114	288	120826	1	0.083021	0	`260.1` ~ `rs35705950` + `sex` + `age` + `principal_component_1` + `principal_component_2` + `principal_component_3`	(Intercept) + rs35705950 + sexM + age + principal_component_1 + principal_component_2 + principal_component_3		Cachexia	endocrine/metabolic
174.11	rs35705950	sex,age,principal_component_1,principal_component_2,principal_component_3	-0.0607681	0.0354163	0.941041	0.0861948	logistic	149721	5440	144281	1	0.0842834	0	`174.11` ~ `rs35705950` + `sex` + `age` + `principal_component_1` + `principal_component_2` + `principal_component_3`	(Intercept) + rs35705950 + sexM + age + principal_component_1 + principal_component_2 + principal_component_3		Malignant neoplasm of female breast	neoplasms
350.3	rs35705950	sex,age,principal_component_1,principal_component_2,principal_component_3	0.0925922	0.0545756	1.09701	0.0897753	logistic	150426	1871	148555	1	0.0839915	0	`350.3` ~ `rs35705950` + `sex` + `age` + `principal_component_1` + `principal_component_2` + `principal_component_3`	(Intercept) + rs35705950 + sexM + age + principal_component_1 + principal_component_2 + principal_component_3		Lack of coordination	neurological
386.2	rs35705950	sex,age,principal_component_1,principal_component_2,principal_component_3	0.0638141	0.0377101	1.06589	0.0906026	logistic	132459	4290	128169	1	0.0833126	0	`386.2` ~ `rs35705950` + `sex` + `age` + `principal_component_1` + `principal_component_2` + `principal_component_3`	(Intercept) + rs35705950 + sexM + age + principal_component_1 + principal_component_2 + principal_component_3		Peripheral or central vertigo	sense organs
736.4	rs35705950	sex,age,principal_component_1,principal_component_2,principal_component_3	-0.230211	0.136092	0.794366	0.0907245	logistic	136634	416	136218	1	0.0830028	0	`736.4` ~ `rs35705950` + `sex` + `age` + `principal_component_1` + `principal_component_2` + `principal_component_3`	(Intercept) + rs35705950 + sexM + age + principal_component_1 + principal_component_2 + principal_component_3		Genu valgum or varum (acquired)	musculoskeletal
172.3	rs35705950	sex,age,principal_component_1,principal_component_2,principal_component_3	0.106012	0.0627161	1.11184	0.0909616	logistic	147007	1252	145755	1	0.0819655	0	`172.3` ~ `rs35705950` + `sex` + `age` + `principal_component_1` + `principal_component_2` + `principal_component_3`	(Intercept) + rs35705950 + sexM + age + principal_component_1 + principal_component_2 + principal_component_3		Carcinoma in situ of skin	neoplasms
614.54	rs35705950	sex,age,principal_component_1,principal_component_2,principal_component_3	-0.220919	0.131211	0.801781	0.0922398	logistic	144910	533	144377	1	0.0849872	0	`614.54` ~ `rs35705950` + `sex` + `age` + `principal_component_1` + `principal_component_2` + `principal_component_3`	(Intercept) + rs35705950 + sexM + age + principal_component_1 + principal_component_2 + principal_component_3		Abscess or ulceration of vulva	genitourinary
681.7	rs35705950	sex,age,principal_component_1,principal_component_2,principal_component_3	0.0786592	0.0467631	1.08184	0.0925538	logistic	134176	3080	131096	1	0.0835582	0	`681.7` ~ `rs35705950` + `sex` + `age` + `principal_component_1` + `principal_component_2` + `principal_component_3`	(Intercept) + rs35705950 + sexM + age + principal_component_1 + principal_component_2 + principal_component_3		Cellulitis and abscess of trunk	dermatologic
149.9	rs35705950	sex,age,principal_component_1,principal_component_2,principal_component_3	0.430493	0.256228	1.53802	0.0929344	logistic	163350	64	163286	1	0.0842149	0	`149.9` ~ `rs35705950` + `sex` + `age` + `principal_component_1` + `principal_component_2` + `principal_component_3`	(Intercept) + rs35705950 + sexM + age + principal_component_1 + principal_component_2 + principal_component_3		Cancer of nasal cavities	neoplasms
253.1	rs35705950	sex,age,principal_component_1,principal_component_2,principal_component_3	-0.185253	0.110321	0.830894	0.0931078	logistic	146302	635	145667	1	0.0835635	0	`253.1` ~ `rs35705950` + `sex` + `age` + `principal_component_1` + `principal_component_2` + `principal_component_3`	(Intercept) + rs35705950 + sexM + age + principal_component_1 + principal_component_2 + principal_component_3		Pituitary hyperfunction	endocrine/metabolic
592	rs35705950	sex,age,principal_component_1,principal_component_2,principal_component_3	0.0496272	0.0296266	1.05088	0.0939171	logistic	128109	7534	120575	1	0.0835773	0	`592` ~ `rs35705950` + `sex` + `age` + `principal_component_1` + `principal_component_2` + `principal_component_3`	(Intercept) + rs35705950 + sexM + age + principal_component_1 + principal_component_2 + principal_component_3		Cystitis and urethritis	genitourinary
604	rs35705950	sex,age,principal_component_1,principal_component_2,principal_component_3	-0.119669	0.0714645	0.887214	0.0940275	logistic	141823	1526	140297	1	0.0829978	0	`604` ~ `rs35705950` + `sex` + `age` + `principal_component_1` + `principal_component_2` + `principal_component_3`	(Intercept) + rs35705950 + sexM + age + principal_component_1 + principal_component_2 + principal_component_3		Disorders of penis	genitourinary
182	rs35705950	sex,age,principal_component_1,principal_component_2,principal_component_3	-0.15027	0.0897391	0.860476	0.0940285	logistic	145151	832	144319	1	0.0847635	0	`182` ~ `rs35705950` + `sex` + `age` + `principal_component_1` + `principal_component_2` + `principal_component_3`	(Intercept) + rs35705950 + sexM + age + principal_component_1 + principal_component_2 + principal_component_3		Malignant neoplasm of uterus	neoplasms
747	rs35705950	sex,age,principal_component_1,principal_component_2,principal_component_3	0.0703806	0.0420591	1.07292	0.094254	logistic	163565	3286	160279	1	0.0842509	0	`747` ~ `rs35705950` + `sex` + `age` + `principal_component_1` + `principal_component_2` + `principal_component_3`	(Intercept) + rs35705950 + sexM + age + principal_component_1 + principal_component_2 + principal_component_3		Cardiac and circulatory congenital anomalies	congenital anomalies
701.3	rs35705950	sex,age,principal_component_1,principal_component_2,principal_component_3	0.128754	0.0769504	1.13741	0.0942859	logistic	141000	864	140136	1	0.083266	0	`701.3` ~ `rs35705950` + `sex` + `age` + `principal_component_1` + `principal_component_2` + `principal_component_3`	(Intercept) + rs35705950 + sexM + age + principal_component_1 + principal_component_2 + principal_component_3		Circumscribed scleroderma	dermatologic
411.2	rs35705950	sex,age,principal_component_1,principal_component_2,principal_component_3	0.0549784	0.032913	1.05652	0.0948363	logistic	141981	6450	135531	1	0.0832189	0	`411.2` ~ `rs35705950` + `sex` + `age` + `principal_component_1` + `principal_component_2` + `principal_component_3`	(Intercept) + rs35705950 + sexM + age + principal_component_1 + principal_component_2 + principal_component_3		Myocardial infarction	circulatory system
594.1	rs35705950	sex,age,principal_component_1,principal_component_2,principal_component_3	-0.0477837	0.0286239	0.95334	0.095046	logistic	158764	8022	150742	1	0.0839642	0	`594.1` ~ `rs35705950` + `sex` + `age` + `principal_component_1` + `principal_component_2` + `principal_component_3`	(Intercept) + rs35705950 + sexM + age + principal_component_1 + principal_component_2 + principal_component_3		Calculus of kidney	genitourinary
303.1	rs35705950	sex,age,principal_component_1,principal_component_2,principal_component_3	0.260282	0.156101	1.2973	0.0954358	logistic	87937	207	87730	1	0.0822578	0	`303.1` ~ `rs35705950` + `sex` + `age` + `principal_component_1` + `principal_component_2` + `principal_component_3`	(Intercept) + rs35705950 + sexM + age + principal_component_1 + principal_component_2 + principal_component_3		Dissociative disorder	mental disorders
380.1	rs35705950	sex,age,principal_component_1,principal_component_2,principal_component_3	0.0637551	0.0383123	1.06583	0.0960947	logistic	149209	4179	145030	1	0.083497	0	`380.1` ~ `rs35705950` + `sex` + `age` + `principal_component_1` + `principal_component_2` + `principal_component_3`	(Intercept) + rs35705950 + sexM + age + principal_component_1 + principal_component_2 + principal_component_3		Otitis externa	sense organs
81	rs35705950	sex,age,principal_component_1,principal_component_2,principal_component_3	0.134614	0.0814484	1.1441	0.0983805	logistic	163327	893	162434	1	0.0842053	0	`081` ~ `rs35705950` + `sex` + `age` + `principal_component_1` + `principal_component_2` + `principal_component_3`	(Intercept) + rs35705950 + sexM + age + principal_component_1 + principal_component_2 + principal_component_3		Infection/inflammation of internal prosthetic device; implant; and graft	infectious diseases
112.3	rs35705950	sex,age,principal_component_1,principal_component_2,principal_component_3	0.086504	0.0524111	1.09036	0.0988429	logistic	134037	2142	131895	1	0.0848572	0	`112.3` ~ `rs35705950` + `sex` + `age` + `principal_component_1` + `principal_component_2` + `principal_component_3`	(Intercept) + rs35705950 + sexM + age + principal_component_1 + principal_component_2 + principal_component_3		Candidiasis of skin and nails	infectious diseases
202.22	rs35705950	sex,age,principal_component_1,principal_component_2,principal_component_3	-0.226419	0.137469	0.797384	0.0995457	logistic	160064	368	159696	1	0.0841726	0	`202.22` ~ `rs35705950` + `sex` + `age` + `principal_component_1` + `principal_component_2` + `principal_component_3`	(Intercept) + rs35705950 + sexM + age + principal_component_1 + principal_component_2 + principal_component_3		Reticulosarcoma	neoplasms
512.1	rs35705950	sex,age,principal_component_1,principal_component_2,principal_component_3	0.0682687	0.0415675	1.07065	0.100516	logistic	94429	3907	90522	1	0.082337	0	`512.1` ~ `rs35705950` + `sex` + `age` + `principal_component_1` + `principal_component_2` + `principal_component_3`	(Intercept) + rs35705950 + sexM + age + principal_component_1 + principal_component_2 + principal_component_3		Wheezing	respiratory
580.32	rs35705950	sex,age,principal_component_1,principal_component_2,principal_component_3	0.154276	0.0940697	1.16681	0.101001	logistic	129603	703	128900	1	0.0845698	0	`580.32` ~ `rs35705950` + `sex` + `age` + `principal_component_1` + `principal_component_2` + `principal_component_3`	(Intercept) + rs35705950 + sexM + age + principal_component_1 + principal_component_2 + principal_component_3		Nephritis and nephropathy with pathological lesion	genitourinary
134	rs35705950	sex,age,principal_component_1,principal_component_2,principal_component_3	0.284258	0.173602	1.32878	0.101544	logistic	157324	174	157150	1	0.0844722	0	`134` ~ `rs35705950` + `sex` + `age` + `principal_component_1` + `principal_component_2` + `principal_component_3`	(Intercept) + rs35705950 + sexM + age + principal_component_1 + principal_component_2 + principal_component_3		Helminthiases	infectious diseases
250.2	rs35705950	sex,age,principal_component_1,principal_component_2,principal_component_3	0.0293032	0.0179179	1.02974	0.101962	logistic	141043	30193	110850	1	0.0834604	0	`250.2` ~ `rs35705950` + `sex` + `age` + `principal_component_1` + `principal_component_2` + `principal_component_3`	(Intercept) + rs35705950 + sexM + age + principal_component_1 + principal_component_2 + principal_component_3		Type 2 diabetes	endocrine/metabolic
644	rs35705950	sex,age,principal_component_1,principal_component_2,principal_component_3	-0.0901266	0.055153	0.913815	0.102234	logistic	164493	3375	161118	1	0.084341	0	`644` ~ `rs35705950` + `sex` + `age` + `principal_component_1` + `principal_component_2` + `principal_component_3`	(Intercept) + rs35705950 + sexM + age + principal_component_1 + principal_component_2 + principal_component_3		Anemia during pregnancy	pregnancy complications
840.2	rs35705950	sex,age,principal_component_1,principal_component_2,principal_component_3	0.0923489	0.0565472	1.09675	0.102442	logistic	130935	1778	129157	1	0.0836407	0	`840.2` ~ `rs35705950` + `sex` + `age` + `principal_component_1` + `principal_component_2` + `principal_component_3`	(Intercept) + rs35705950 + sexM + age + principal_component_1 + principal_component_2 + principal_component_3		Rotator cuff (capsule) sprain	injuries & poisonings
425	rs35705950	sex,age,principal_component_1,principal_component_2,principal_component_3	0.0601204	0.0368189	1.06196	0.102497	logistic	159702	4880	154822	1	0.084091	0	`425` ~ `rs35705950` + `sex` + `age` + `principal_component_1` + `principal_component_2` + `principal_component_3`	(Intercept) + rs35705950 + sexM + age + principal_component_1 + principal_component_2 + principal_component_3		Cardiomyopathy	circulatory system
578.9	rs35705950	sex,age,principal_component_1,principal_component_2,principal_component_3	0.0760528	0.0466034	1.07902	0.102697	logistic	138973	2947	136026	1	0.0836206	0	`578.9` ~ `rs35705950` + `sex` + `age` + `principal_component_1` + `principal_component_2` + `principal_component_3`	(Intercept) + rs35705950 + sexM + age + principal_component_1 + principal_component_2 + principal_component_3		Hemorrhage of gastrointestinal tract	digestive
733	rs35705950	sex,age,principal_component_1,principal_component_2,principal_component_3	0.0369524	0.0227042	1.03764	0.103619	logistic	134555	15886	118669	1	0.0836238	0	`733` ~ `rs35705950` + `sex` + `age` + `principal_component_1` + `principal_component_2` + `principal_component_3`	(Intercept) + rs35705950 + sexM + age + principal_component_1 + principal_component_2 + principal_component_3		Other disorders of bone and cartilage	musculoskeletal
366	rs35705950	sex,age,principal_component_1,principal_component_2,principal_component_3	-0.0329118	0.0202262	0.967624	0.103698	logistic	160064	21884	138180	1	0.0841132	0	`366` ~ `rs35705950` + `sex` + `age` + `principal_component_1` + `principal_component_2` + `principal_component_3`	(Intercept) + rs35705950 + sexM + age + principal_component_1 + principal_component_2 + principal_component_3		Cataract	sense organs
528.12	rs35705950	sex,age,principal_component_1,principal_component_2,principal_component_3	0.146641	0.0901345	1.15794	0.103756	logistic	151497	658	150839	1	0.0837178	0	`528.12` ~ `rs35705950` + `sex` + `age` + `principal_component_1` + `principal_component_2` + `principal_component_3`	(Intercept) + rs35705950 + sexM + age + principal_component_1 + principal_component_2 + principal_component_3		Oral aphthae	digestive
509.2	rs35705950	sex,age,principal_component_1,principal_component_2,principal_component_3	0.231726	0.142526	1.26077	0.103981	logistic	141071	280	140791	1	0.0833056	0	`509.2` ~ `rs35705950` + `sex` + `age` + `principal_component_1` + `principal_component_2` + `principal_component_3`	(Intercept) + rs35705950 + sexM + age + principal_component_1 + principal_component_2 + principal_component_3		Respiratory insufficiency	respiratory
420.2	rs35705950	sex,age,principal_component_1,principal_component_2,principal_component_3	0.0923363	0.0568527	1.09673	0.104347	logistic	156746	1924	154822	1	0.0840372	0	`420.2` ~ `rs35705950` + `sex` + `age` + `principal_component_1` + `principal_component_2` + `principal_component_3`	(Intercept) + rs35705950 + sexM + age + principal_component_1 + principal_component_2 + principal_component_3		Pericarditis	circulatory system
707.3	rs35705950	sex,age,principal_component_1,principal_component_2,principal_component_3	0.121963	0.075346	1.12971	0.105511	logistic	159717	1079	158638	1	0.0842396	0	`707.3` ~ `rs35705950` + `sex` + `age` + `principal_component_1` + `principal_component_2` + `principal_component_3`	(Intercept) + rs35705950 + sexM + age + principal_component_1 + principal_component_2 + principal_component_3		Chronic ulcer of unspecified site	dermatologic
618.6	rs35705950	sex,age,principal_component_1,principal_component_2,principal_component_3	-0.46382	0.286799	0.628877	0.105828	logistic	159946	97	159849	1	0.0839096	0	`618.6` ~ `rs35705950` + `sex` + `age` + `principal_component_1` + `principal_component_2` + `principal_component_3`	(Intercept) + rs35705950 + sexM + age + principal_component_1 + principal_component_2 + principal_component_3		Vaginal enterocele, congenital or acquired	genitourinary
614.53	rs35705950	sex,age,principal_component_1,principal_component_2,principal_component_3	-0.253094	0.156528	0.776395	0.105893	logistic	144777	400	144377	1	0.0849997	0	`614.53` ~ `rs35705950` + `sex` + `age` + `principal_component_1` + `principal_component_2` + `principal_component_3`	(Intercept) + rs35705950 + sexM + age + principal_component_1 + principal_component_2 + principal_component_3		Cyst or abscess of Bartholin's gland	genitourinary
90.2	rs35705950	sex,age,principal_component_1,principal_component_2,principal_component_3	-0.271852	0.168509	0.761967	0.106684	logistic	162128	423	161705	1	0.0847386	0	`090.2` ~ `rs35705950` + `sex` + `age` + `principal_component_1` + `principal_component_2` + `principal_component_3`	(Intercept) + rs35705950 + sexM + age + principal_component_1 + principal_component_2 + principal_component_3		Gonococcal infections	infectious diseases
723.1	rs35705950	sex,age,principal_component_1,principal_component_2,principal_component_3	-0.166322	0.103359	0.846773	0.107579	logistic	120985	688	120297	1	0.082411	0	`723.1` ~ `rs35705950` + `sex` + `age` + `principal_component_1` + `principal_component_2` + `principal_component_3`	(Intercept) + rs35705950 + sexM + age + principal_component_1 + principal_component_2 + principal_component_3		Torticollis	musculoskeletal
480.13	rs35705950	sex,age,principal_component_1,principal_component_2,principal_component_3	0.398877	0.247921	1.49015	0.10764	logistic	131581	78	131503	1	0.0833897	0	`480.13` ~ `rs35705950` + `sex` + `age` + `principal_component_1` + `principal_component_2` + `principal_component_3`	(Intercept) + rs35705950 + sexM + age + principal_component_1 + principal_component_2 + principal_component_3		MRSA pneumonia	respiratory
430.2	rs35705950	sex,age,principal_component_1,principal_component_2,principal_component_3	0.15783	0.098385	1.17097	0.108669	logistic	148769	661	148108	1	0.0838347	0	`430.2` ~ `rs35705950` + `sex` + `age` + `principal_component_1` + `principal_component_2` + `principal_component_3`	(Intercept) + rs35705950 + sexM + age + principal_component_1 + principal_component_2 + principal_component_3		Intracerebral hemorrhage	circulatory system
687.3	rs35705950	sex,age,principal_component_1,principal_component_2,principal_component_3	0.141658	0.0887279	1.15218	0.110366	logistic	112312	759	111553	1	0.0830855	0	`687.3` ~ `rs35705950` + `sex` + `age` + `principal_component_1` + `principal_component_2` + `principal_component_3`	(Intercept) + rs35705950 + sexM + age + principal_component_1 + principal_component_2 + principal_component_3		Changes in skin texture	dermatologic
427.5	rs35705950	sex,age,principal_component_1,principal_component_2,principal_component_3	0.0503202	0.0315249	1.05161	0.110443	logistic	114438	6407	108031	1	0.0828047	0	`427.5` ~ `rs35705950` + `sex` + `age` + `principal_component_1` + `principal_component_2` + `principal_component_3`	(Intercept) + rs35705950 + sexM + age + principal_component_1 + principal_component_2 + principal_component_3		Arrhythmia (cardiac) NOS	circulatory system
958.2	rs35705950	sex,age,principal_component_1,principal_component_2,principal_component_3	0.526275	0.329912	1.69262	0.110668	logistic	164624	37	164587	1	0.0843285	0	`958.2` ~ `rs35705950` + `sex` + `age` + `principal_component_1` + `principal_component_2` + `principal_component_3`	(Intercept) + rs35705950 + sexM + age + principal_component_1 + principal_component_2 + principal_component_3		Traumatic and surgical subcutaneous emphysema	injuries & poisonings
313.1	rs35705950	sex,age,principal_component_1,principal_component_2,principal_component_3	0.0599122	0.0375682	1.06174	0.110766	logistic	159517	4023	155494	1	0.0842731	0	`313.1` ~ `rs35705950` + `sex` + `age` + `principal_component_1` + `principal_component_2` + `principal_component_3`	(Intercept) + rs35705950 + sexM + age + principal_component_1 + principal_component_2 + principal_component_3		Attention deficit hyperactivity disorder	mental disorders
619.5	rs35705950	sex,age,principal_component_1,principal_component_2,principal_component_3	0.0945781	0.0593827	1.0992	0.11123	logistic	144243	1690	142553	1	0.0848637	0	`619.5` ~ `rs35705950` + `sex` + `age` + `principal_component_1` + `principal_component_2` + `principal_component_3`	(Intercept) + rs35705950 + sexM + age + principal_component_1 + principal_component_2 + principal_component_3		Noninflammatory disorders of vulva and perineum	genitourinary
714.1	rs35705950	sex,age,principal_component_1,principal_component_2,principal_component_3	0.063782	0.0401551	1.06586	0.112197	logistic	141858	3994	137864	1	0.0832558	0	`714.1` ~ `rs35705950` + `sex` + `age` + `principal_component_1` + `principal_component_2` + `principal_component_3`	(Intercept) + rs35705950 + sexM + age + principal_component_1 + principal_component_2 + principal_component_3		Rheumatoid arthritis	musculoskeletal
433.6	rs35705950	sex,age,principal_component_1,principal_component_2,principal_component_3	0.161179	0.101659	1.1749	0.112856	logistic	148720	612	148108	1	0.0838388	0	`433.6` ~ `rs35705950` + `sex` + `age` + `principal_component_1` + `principal_component_2` + `principal_component_3`	(Intercept) + rs35705950 + sexM + age + principal_component_1 + principal_component_2 + principal_component_3		Acute, but ill-defined cerebrovascular disease	circulatory system
580.14	rs35705950	sex,age,principal_component_1,principal_component_2,principal_component_3	0.286383	0.180796	1.3316	0.113191	logistic	129080	180	128900	1	0.0845522	0	`580.14` ~ `rs35705950` + `sex` + `age` + `principal_component_1` + `principal_component_2` + `principal_component_3`	(Intercept) + rs35705950 + sexM + age + principal_component_1 + principal_component_2 + principal_component_3		Chronic glomerulonephritis, NOS	genitourinary
189.4	rs35705950	sex,age,principal_component_1,principal_component_2,principal_component_3	-0.291275	0.18468	0.74731	0.114754	logistic	163026	200	162826	1	0.084143	0	`189.4` ~ `rs35705950` + `sex` + `age` + `principal_component_1` + `principal_component_2` + `principal_component_3`	(Intercept) + rs35705950 + sexM + age + principal_component_1 + principal_component_2 + principal_component_3		Malignant neoplasm of other urinary organs	neoplasms
280.1	rs35705950	sex,age,principal_component_1,principal_component_2,principal_component_3	-0.0403174	0.0256013	0.960485	0.115298	logistic	130691	11878	118813	1	0.0849332	0	`280.1` ~ `rs35705950` + `sex` + `age` + `principal_component_1` + `principal_component_2` + `principal_component_3`	(Intercept) + rs35705950 + sexM + age + principal_component_1 + principal_component_2 + principal_component_3		Iron deficiency anemias, unspecified or not due to blood loss	hematopoietic
580.13	rs35705950	sex,age,principal_component_1,principal_component_2,principal_component_3	0.360806	0.229477	1.43449	0.115882	logistic	128995	95	128900	1	0.0845575	0	`580.13` ~ `rs35705950` + `sex` + `age` + `principal_component_1` + `principal_component_2` + `principal_component_3`	(Intercept) + rs35705950 + sexM + age + principal_component_1 + principal_component_2 + principal_component_3		Acute glomerulonephritis, NOS	genitourinary
568	rs35705950	sex,age,principal_component_1,principal_component_2,principal_component_3	-0.117586	0.0748847	0.889064	0.116364	logistic	143693	1266	142427	1	0.0835984	0	`568` ~ `rs35705950` + `sex` + `age` + `principal_component_1` + `principal_component_2` + `principal_component_3`	(Intercept) + rs35705950 + sexM + age + principal_component_1 + principal_component_2 + principal_component_3		Other disorders of peritoneum	digestive
291.8	rs35705950	sex,age,principal_component_1,principal_component_2,principal_component_3	0.076126	0.0485757	1.0791	0.117077	logistic	140444	2467	137977	1	0.0837273	0	`291.8` ~ `rs35705950` + `sex` + `age` + `principal_component_1` + `principal_component_2` + `principal_component_3`	(Intercept) + rs35705950 + sexM + age + principal_component_1 + principal_component_2 + principal_component_3		Alteration of consciousness	mental disorders
591	rs35705950	sex,age,principal_component_1,principal_component_2,principal_component_3	0.0307472	0.0196228	1.03122	0.117135	logistic	140946	20371	120575	1	0.083759	0	`591` ~ `rs35705950` + `sex` + `age` + `principal_component_1` + `principal_component_2` + `principal_component_3`	(Intercept) + rs35705950 + sexM + age + principal_component_1 + principal_component_2 + principal_component_3		Urinary tract infection	genitourinary
530.11	rs35705950	sex,age,principal_component_1,principal_component_2,principal_component_3	0.0237632	0.0152309	1.02405	0.118714	logistic	146579	40354	106225	1	0.083982	0	`530.11` ~ `rs35705950` + `sex` + `age` + `principal_component_1` + `principal_component_2` + `principal_component_3`	(Intercept) + rs35705950 + sexM + age + principal_component_1 + principal_component_2 + principal_component_3		GERD	digestive
318	rs35705950	sex,age,principal_component_1,principal_component_2,principal_component_3	-0.0321324	0.0205969	0.968378	0.118746	logistic	144648	20538	124110	1	0.0853417	0	`318` ~ `rs35705950` + `sex` + `age` + `principal_component_1` + `principal_component_2` + `principal_component_3`	(Intercept) + rs35705950 + sexM + age + principal_component_1 + principal_component_2 + principal_component_3		Tobacco use disorder	mental disorders
526.42	rs35705950	sex,age,principal_component_1,principal_component_2,principal_component_3	-0.232391	0.14907	0.792636	0.119011	logistic	142974	335	142639	1	0.0853722	0	`526.42` ~ `rs35705950` + `sex` + `age` + `principal_component_1` + `principal_component_2` + `principal_component_3`	(Intercept) + rs35705950 + sexM + age + principal_component_1 + principal_component_2 + principal_component_3		Arthralgia/ankylosis of temporomandibular joint	digestive
420.1	rs35705950	sex,age,principal_component_1,principal_component_2,principal_component_3	0.274742	0.176248	1.31619	0.119036	logistic	154985	163	154822	1	0.0839759	0	`420.1` ~ `rs35705950` + `sex` + `age` + `principal_component_1` + `principal_component_2` + `principal_component_3`	(Intercept) + rs35705950 + sexM + age + principal_component_1 + principal_component_2 + principal_component_3		Myocarditis	circulatory system
512.8	rs35705950	sex,age,principal_component_1,principal_component_2,principal_component_3	0.0264984	0.0170303	1.02685	0.119719	logistic	122528	32006	90522	1	0.0830667	0	`512.8` ~ `rs35705950` + `sex` + `age` + `principal_component_1` + `principal_component_2` + `principal_component_3`	(Intercept) + rs35705950 + sexM + age + principal_component_1 + principal_component_2 + principal_component_3		Cough	respiratory
559	rs35705950	sex,age,principal_component_1,principal_component_2,principal_component_3	-0.185734	0.119567	0.830494	0.120331	logistic	105468	496	104972	1	0.0811052	0	`559` ~ `rs35705950` + `sex` + `age` + `principal_component_1` + `principal_component_2` + `principal_component_3`	(Intercept) + rs35705950 + sexM + age + principal_component_1 + principal_component_2 + principal_component_3		Ileostomy status	digestive
772.1	rs35705950	sex,age,principal_component_1,principal_component_2,principal_component_3	-0.16508	0.106532	0.847826	0.12124	logistic	144596	616	143980	1	0.0838854	0	`772.1` ~ `rs35705950` + `sex` + `age` + `principal_component_1` + `principal_component_2` + `principal_component_3`	(Intercept) + rs35705950 + sexM + age + principal_component_1 + principal_component_2 + principal_component_3		Muscular wasting and disuse atrophy	symptoms
536.7	rs35705950	sex,age,principal_component_1,principal_component_2,principal_component_3	0.191743	0.124083	1.21136	0.122278	logistic	139586	362	139224	1	0.0840772	0	`536.7` ~ `rs35705950` + `sex` + `age` + `principal_component_1` + `principal_component_2` + `principal_component_3`	(Intercept) + rs35705950 + sexM + age + principal_component_1 + principal_component_2 + principal_component_3		Complications of gastrostomy, colostomy and enterostomy	digestive
380.4	rs35705950	sex,age,principal_component_1,principal_component_2,principal_component_3	0.0411248	0.026621	1.04198	0.122388	logistic	154153	9123	145030	1	0.0839523	0	`380.4` ~ `rs35705950` + `sex` + `age` + `principal_component_1` + `principal_component_2` + `principal_component_3`	(Intercept) + rs35705950 + sexM + age + principal_component_1 + principal_component_2 + principal_component_3		Impacted cerumen	sense organs
627.2	rs35705950	sex,age,principal_component_1,principal_component_2,principal_component_3	0.0450557	0.0291921	1.04609	0.122728	logistic	130549	8136	122413	1	0.0848226	0	`627.2` ~ `rs35705950` + `sex` + `age` + `principal_component_1` + `principal_component_2` + `principal_component_3`	(Intercept) + rs35705950 + sexM + age + principal_component_1 + principal_component_2 + principal_component_3		Symptomatic menopause	genitourinary
573.3	rs35705950	sex,age,principal_component_1,principal_component_2,principal_component_3	-0.0925481	0.0601483	0.911605	0.123886	logistic	139128	2227	136901	1	0.0837071	0	`573.3` ~ `rs35705950` + `sex` + `age` + `principal_component_1` + `principal_component_2` + `principal_component_3`	(Intercept) + rs35705950 + sexM + age + principal_component_1 + principal_component_2 + principal_component_3		Hepatomegaly	digestive
580.4	rs35705950	sex,age,principal_component_1,principal_component_2,principal_component_3	0.1721	0.112038	1.1878	0.124517	logistic	129425	525	128900	1	0.0845393	0	`580.4` ~ `rs35705950` + `sex` + `age` + `principal_component_1` + `principal_component_2` + `principal_component_3`	(Intercept) + rs35705950 + sexM + age + principal_component_1 + principal_component_2 + principal_component_3		Renal sclerosis, NOS	genitourinary
967	rs35705950	sex,age,principal_component_1,principal_component_2,principal_component_3	0.183149	0.119238	1.20099	0.124538	logistic	161143	380	160763	1	0.0844188	0	`967` ~ `rs35705950` + `sex` + `age` + `principal_component_1` + `principal_component_2` + `principal_component_3`	(Intercept) + rs35705950 + sexM + age + principal_component_1 + principal_component_2 + principal_component_3		Adverse effects of sedatives or other central nervous system depressants and anesthetics	injuries & poisonings
304	rs35705950	sex,age,principal_component_1,principal_component_2,principal_component_3	0.0385255	0.0250904	1.03928	0.124669	logistic	99082	11352	87730	1	0.083007	0	`304` ~ `rs35705950` + `sex` + `age` + `principal_component_1` + `principal_component_2` + `principal_component_3`	(Intercept) + rs35705950 + sexM + age + principal_component_1 + principal_component_2 + principal_component_3		Adjustment reaction	mental disorders
433.21	rs35705950	sex,age,principal_component_1,principal_component_2,principal_component_3	0.06181	0.0404865	1.06376	0.12684	logistic	152293	4185	148108	1	0.0838581	0	`433.21` ~ `rs35705950` + `sex` + `age` + `principal_component_1` + `principal_component_2` + `principal_component_3`	(Intercept) + rs35705950 + sexM + age + principal_component_1 + principal_component_2 + principal_component_3		Cerebral artery occlusion, with cerebral infarction	circulatory system
809	rs35705950	sex,age,principal_component_1,principal_component_2,principal_component_3	-0.125983	0.0827241	0.88163	0.127777	logistic	141479	993	140486	1	0.0832032	0	`809` ~ `rs35705950` + `sex` + `age` + `principal_component_1` + `principal_component_2` + `principal_component_3`	(Intercept) + rs35705950 + sexM + age + principal_component_1 + principal_component_2 + principal_component_3		Fracture of unspecified bones	injuries & poisonings
836	rs35705950	sex,age,principal_component_1,principal_component_2,principal_component_3	0.185341	0.121731	1.20363	0.127873	logistic	150285	401	149884	1	0.0836278	0	`836` ~ `rs35705950` + `sex` + `age` + `principal_component_1` + `principal_component_2` + `principal_component_3`	(Intercept) + rs35705950 + sexM + age + principal_component_1 + principal_component_2 + principal_component_3		Traumatic arthropathy	injuries & poisonings
184	rs35705950	sex,age,principal_component_1,principal_component_2,principal_component_3	-0.126696	0.0832755	0.881002	0.128159	logistic	152183	985	151198	1	0.0840403	0	`184` ~ `rs35705950` + `sex` + `age` + `principal_component_1` + `principal_component_2` + `principal_component_3`	(Intercept) + rs35705950 + sexM + age + principal_component_1 + principal_component_2 + principal_component_3		Cancer of other female genital organs	neoplasms
250	rs35705950	sex,age,principal_component_1,principal_component_2,principal_component_3	0.0269612	0.0177227	1.02733	0.128189	logistic	141667	30817	110850	1	0.0834669	0	`250` ~ `rs35705950` + `sex` + `age` + `principal_component_1` + `principal_component_2` + `principal_component_3`	(Intercept) + rs35705950 + sexM + age + principal_component_1 + principal_component_2 + principal_component_3		Diabetes mellitus	endocrine/metabolic
352.1	rs35705950	sex,age,principal_component_1,principal_component_2,principal_component_3	0.107934	0.0709644	1.11397	0.128268	logistic	136336	1115	135221	1	0.0834813	0	`352.1` ~ `rs35705950` + `sex` + `age` + `principal_component_1` + `principal_component_2` + `principal_component_3`	(Intercept) + rs35705950 + sexM + age + principal_component_1 + principal_component_2 + principal_component_3		Trigeminal nerve disorders [CN5]	neurological
701.4	rs35705950	sex,age,principal_component_1,principal_component_2,principal_component_3	0.113223	0.0744415	1.11988	0.12827	logistic	141420	1284	140136	1	0.0830505	0	`701.4` ~ `rs35705950` + `sex` + `age` + `principal_component_1` + `principal_component_2` + `principal_component_3`	(Intercept) + rs35705950 + sexM + age + principal_component_1 + principal_component_2 + principal_component_3		Keloid scar	dermatologic
256.1	rs35705950	sex,age,principal_component_1,principal_component_2,principal_component_3	-0.780483	0.513471	0.458185	0.128508	logistic	145709	42	145667	1	0.0836084	0	`256.1` ~ `rs35705950` + `sex` + `age` + `principal_component_1` + `principal_component_2` + `principal_component_3`	(Intercept) + rs35705950 + sexM + age + principal_component_1 + principal_component_2 + principal_component_3		Hyperestrogenism	endocrine/metabolic
420	rs35705950	sex,age,principal_component_1,principal_component_2,principal_component_3	0.0698456	0.0460911	1.07234	0.129676	logistic	157759	2937	154822	1	0.0840935	0	`420` ~ `rs35705950` + `sex` + `age` + `principal_component_1` + `principal_component_2` + `principal_component_3`	(Intercept) + rs35705950 + sexM + age + principal_component_1 + principal_component_2 + principal_component_3		Carditis	circulatory system
280	rs35705950	sex,age,principal_component_1,principal_component_2,principal_component_3	-0.0367271	0.0242621	0.963939	0.130087	logistic	132179	13366	118813	1	0.0848735	0	`280` ~ `rs35705950` + `sex` + `age` + `principal_component_1` + `principal_component_2` + `principal_component_3`	(Intercept) + rs35705950 + sexM + age + principal_component_1 + principal_component_2 + principal_component_3		Iron deficiency anemias	hematopoietic
362.2	rs35705950	sex,age,principal_component_1,principal_component_2,principal_component_3	-0.0517646	0.0343147	0.949552	0.13142	logistic	143846	5880	137966	1	0.0844966	0	`362.2` ~ `rs35705950` + `sex` + `age` + `principal_component_1` + `principal_component_2` + `principal_component_3`	(Intercept) + rs35705950 + sexM + age + principal_component_1 + principal_component_2 + principal_component_3		Degeneration of macula and posterior pole of retina	sense organs
433.2	rs35705950	sex,age,principal_component_1,principal_component_2,principal_component_3	0.0595473	0.0394826	1.06136	0.131505	logistic	152521	4413	148108	1	0.0838573	0	`433.2` ~ `rs35705950` + `sex` + `age` + `principal_component_1` + `principal_component_2` + `principal_component_3`	(Intercept) + rs35705950 + sexM + age + principal_component_1 + principal_component_2 + principal_component_3		Occlusion of cerebral arteries	circulatory system
527.8	rs35705950	sex,age,principal_component_1,principal_component_2,principal_component_3	0.166463	0.110548	1.18112	0.132117	logistic	151296	457	150839	1	0.0836737	0	`527.8` ~ `rs35705950` + `sex` + `age` + `principal_component_1` + `principal_component_2` + `principal_component_3`	(Intercept) + rs35705950 + sexM + age + principal_component_1 + principal_component_2 + principal_component_3		Other specified diseases of the salivary glands	digestive
367.1	rs35705950	sex,age,principal_component_1,principal_component_2,principal_component_3	-0.0409803	0.0272171	0.959848	0.132148	logistic	146988	8927	138061	1	0.0844525	0	`367.1` ~ `rs35705950` + `sex` + `age` + `principal_component_1` + `principal_component_2` + `principal_component_3`	(Intercept) + rs35705950 + sexM + age + principal_component_1 + principal_component_2 + principal_component_3		Myopia	sense organs
535	rs35705950	sex,age,principal_component_1,principal_component_2,principal_component_3	0.0383764	0.0255549	1.03912	0.133168	logistic	150119	10895	139224	1	0.0841299	0	`535` ~ `rs35705950` + `sex` + `age` + `principal_component_1` + `principal_component_2` + `principal_component_3`	(Intercept) + rs35705950 + sexM + age + principal_component_1 + principal_component_2 + principal_component_3		Gastritis and duodenitis	digestive
585.4	rs35705950	sex,age,principal_component_1,principal_component_2,principal_component_3	0.0722003	0.0481543	1.07487	0.133782	logistic	131877	2977	128900	1	0.0845257	0	`585.4` ~ `rs35705950` + `sex` + `age` + `principal_component_1` + `principal_component_2` + `principal_component_3`	(Intercept) + rs35705950 + sexM + age + principal_component_1 + principal_component_2 + principal_component_3		Chronic kidney disease, Stage I or II	genitourinary
579	rs35705950	sex,age,principal_component_1,principal_component_2,principal_component_3	-0.0553757	0.0369699	0.94613	0.13417	logistic	141041	5015	136026	1	0.0834935	0	`579` ~ `rs35705950` + `sex` + `age` + `principal_component_1` + `principal_component_2` + `principal_component_3`	(Intercept) + rs35705950 + sexM + age + principal_component_1 + principal_component_2 + principal_component_3		Other symptoms involving abdomen and pelvis	digestive
458	rs35705950	sex,age,principal_component_1,principal_component_2,principal_component_3	0.0440863	0.0295201	1.04507	0.135324	logistic	155917	7375	148542	1	0.084343	0	`458` ~ `rs35705950` + `sex` + `age` + `principal_component_1` + `principal_component_2` + `principal_component_3`	(Intercept) + rs35705950 + sexM + age + principal_component_1 + principal_component_2 + principal_component_3		Hypotension	circulatory system
260	rs35705950	sex,age,principal_component_1,principal_component_2,principal_component_3	0.0639868	0.0429853	1.06608	0.1366	logistic	124259	3433	120826	1	0.0832133	0	`260` ~ `rs35705950` + `sex` + `age` + `principal_component_1` + `principal_component_2` + `principal_component_3`	(Intercept) + rs35705950 + sexM + age + principal_component_1 + principal_component_2 + principal_component_3		Protein-calorie malnutrition	endocrine/metabolic
801.1	rs35705950	sex,age,principal_component_1,principal_component_2,principal_component_3	-0.0826762	0.0556104	0.920649	0.137093	logistic	142676	2190	140486	1	0.0832095	0	`801.1` ~ `rs35705950` + `sex` + `age` + `principal_component_1` + `principal_component_2` + `principal_component_3`	(Intercept) + rs35705950 + sexM + age + principal_component_1 + principal_component_2 + principal_component_3		Fracture of foot	injuries & poisonings
270.35	rs35705950	sex,age,principal_component_1,principal_component_2,principal_component_3	-0.397839	0.26811	0.67177	0.137844	logistic	154286	104	154182	1	0.0841165	0	`270.35` ~ `rs35705950` + `sex` + `age` + `principal_component_1` + `principal_component_2` + `principal_component_3`	(Intercept) + rs35705950 + sexM + age + principal_component_1 + principal_component_2 + principal_component_3		Macroglobulinemia	endocrine/metabolic
578.8	rs35705950	sex,age,principal_component_1,principal_component_2,principal_component_3	0.0474476	0.0320286	1.04859	0.138496	logistic	142426	6400	136026	1	0.0837452	0	`578.8` ~ `rs35705950` + `sex` + `age` + `principal_component_1` + `principal_component_2` + `principal_component_3`	(Intercept) + rs35705950 + sexM + age + principal_component_1 + principal_component_2 + principal_component_3		Hemorrhage of rectum and anus	digestive
446.7	rs35705950	sex,age,principal_component_1,principal_component_2,principal_component_3	0.613701	0.414301	1.84725	0.138529	logistic	141223	24	141199	1	0.0830495	0	`446.7` ~ `rs35705950` + `sex` + `age` + `principal_component_1` + `principal_component_2` + `principal_component_3`	(Intercept) + rs35705950 + sexM + age + principal_component_1 + principal_component_2 + principal_component_3		Takayasu's disease	circulatory system
530.1	rs35705950	sex,age,principal_component_1,principal_component_2,principal_component_3	0.022167	0.0149677	1.02241	0.138611	logistic	148569	42344	106225	1	0.0841023	0	`530.1` ~ `rs35705950` + `sex` + `age` + `principal_component_1` + `principal_component_2` + `principal_component_3`	(Intercept) + rs35705950 + sexM + age + principal_component_1 + principal_component_2 + principal_component_3		Esophagitis, GERD and related diseases	digestive
279.7	rs35705950	sex,age,principal_component_1,principal_component_2,principal_component_3	0.161699	0.109363	1.17551	0.13926	logistic	157672	449	157223	1	0.0835659	0	`279.7` ~ `rs35705950` + `sex` + `age` + `principal_component_1` + `principal_component_2` + `principal_component_3`	(Intercept) + rs35705950 + sexM + age + principal_component_1 + principal_component_2 + principal_component_3		Other immunological findings	endocrine/metabolic
290.2	rs35705950	sex,age,principal_component_1,principal_component_2,principal_component_3	0.135326	0.0918567	1.14491	0.140689	logistic	138665	688	137977	1	0.0835359	0	`290.2` ~ `rs35705950` + `sex` + `age` + `principal_component_1` + `principal_component_2` + `principal_component_3`	(Intercept) + rs35705950 + sexM + age + principal_component_1 + principal_component_2 + principal_component_3		Delirium due to conditions classified elsewhere	mental disorders
622.1	rs35705950	sex,age,principal_component_1,principal_component_2,principal_component_3	0.086513	0.0587456	1.09037	0.140839	logistic	159243	1818	157425	1	0.0842015	0	`622.1` ~ `rs35705950` + `sex` + `age` + `principal_component_1` + `principal_component_2` + `principal_component_3`	(Intercept) + rs35705950 + sexM + age + principal_component_1 + principal_component_2 + principal_component_3		Polyp of corpus uteri	genitourinary
842	rs35705950	sex,age,principal_component_1,principal_component_2,principal_component_3	0.0499839	0.0341025	1.05125	0.14273	logistic	134897	5740	129157	1	0.0835712	0	`842` ~ `rs35705950` + `sex` + `age` + `principal_component_1` + `principal_component_2` + `principal_component_3`	(Intercept) + rs35705950 + sexM + age + principal_component_1 + principal_component_2 + principal_component_3		Other sprains and strains	injuries & poisonings
614.3	rs35705950	sex,age,principal_component_1,principal_component_2,principal_component_3	-0.133866	0.0914504	0.874708	0.143247	logistic	145520	1143	144377	1	0.0848646	0	`614.3` ~ `rs35705950` + `sex` + `age` + `principal_component_1` + `principal_component_2` + `principal_component_3`	(Intercept) + rs35705950 + sexM + age + principal_component_1 + principal_component_2 + principal_component_3		Pelvic inflammatory disease (PID)	genitourinary
429	rs35705950	sex,age,principal_component_1,principal_component_2,principal_component_3	0.0389732	0.0266806	1.03974	0.14409	logistic	150014	9745	140269	1	0.0838855	0	`429` ~ `rs35705950` + `sex` + `age` + `principal_component_1` + `principal_component_2` + `principal_component_3`	(Intercept) + rs35705950 + sexM + age + principal_component_1 + principal_component_2 + principal_component_3		Ill-defined descriptions and complications of heart disease	circulatory system
261	rs35705950	sex,age,principal_component_1,principal_component_2,principal_component_3	0.0243237	0.0166525	1.02462	0.144108	logistic	150401	29575	120826	1	0.0843246	0	`261` ~ `rs35705950` + `sex` + `age` + `principal_component_1` + `principal_component_2` + `principal_component_3`	(Intercept) + rs35705950 + sexM + age + principal_component_1 + principal_component_2 + principal_component_3		Vitamin deficiency	endocrine/metabolic
41.8	rs35705950	sex,age,principal_component_1,principal_component_2,principal_component_3	-0.118372	0.0811049	0.888366	0.14443	logistic	142411	1513	140898	1	0.0844282	0	`041.8` ~ `rs35705950` + `sex` + `age` + `principal_component_1` + `principal_component_2` + `principal_component_3`	(Intercept) + rs35705950 + sexM + age + principal_component_1 + principal_component_2 + principal_component_3		H. pylori	infectious diseases
364.41	rs35705950	sex,age,principal_component_1,principal_component_2,principal_component_3	-0.250141	0.171434	0.778691	0.144536	logistic	139377	298	139079	1	0.0841351	0	`364.41` ~ `rs35705950` + `sex` + `age` + `principal_component_1` + `principal_component_2` + `principal_component_3`	(Intercept) + rs35705950 + sexM + age + principal_component_1 + principal_component_2 + principal_component_3		Keratoconus	sense organs
344	rs35705950	sex,age,principal_component_1,principal_component_2,principal_component_3	0.1197	0.0821304	1.12716	0.144996	logistic	136979	900	136079	1	0.0837647	0	`344` ~ `rs35705950` + `sex` + `age` + `principal_component_1` + `principal_component_2` + `principal_component_3`	(Intercept) + rs35705950 + sexM + age + principal_component_1 + principal_component_2 + principal_component_3		Other paralytic syndromes	neurological
425.12	rs35705950	sex,age,principal_component_1,principal_component_2,principal_component_3	0.173833	0.119305	1.18986	0.145103	logistic	155221	399	154822	1	0.0839867	0	`425.12` ~ `rs35705950` + `sex` + `age` + `principal_component_1` + `principal_component_2` + `principal_component_3`	(Intercept) + rs35705950 + sexM + age + principal_component_1 + principal_component_2 + principal_component_3		Other hypertrophic cardiomyopathy	circulatory system
952	rs35705950	sex,age,principal_component_1,principal_component_2,principal_component_3	0.229529	0.157619	1.25801	0.14533	logistic	164824	236	164588	1	0.0842808	0	`952` ~ `rs35705950` + `sex` + `age` + `principal_component_1` + `principal_component_2` + `principal_component_3`	(Intercept) + rs35705950 + sexM + age + principal_component_1 + principal_component_2 + principal_component_3		Spinal cord injury without evidence of spinal bone injury	injuries & poisonings
526.5	rs35705950	sex,age,principal_component_1,principal_component_2,principal_component_3	0.183054	0.125743	1.20088	0.145454	logistic	142983	344	142639	1	0.0854472	0	`526.5` ~ `rs35705950` + `sex` + `age` + `principal_component_1` + `principal_component_2` + `principal_component_3`	(Intercept) + rs35705950 + sexM + age + principal_component_1 + principal_component_2 + principal_component_3		Inflammatory conditions of jaw	digestive
875	rs35705950	sex,age,principal_component_1,principal_component_2,principal_component_3	-0.276748	0.190203	0.758246	0.145666	logistic	141687	222	141465	1	0.0836845	0	`875` ~ `rs35705950` + `sex` + `age` + `principal_component_1` + `principal_component_2` + `principal_component_3`	(Intercept) + rs35705950 + sexM + age + principal_component_1 + principal_component_2 + principal_component_3		Non-healing surgical wound	injuries & poisonings
204.1	rs35705950	sex,age,principal_component_1,principal_component_2,principal_component_3	0.135327	0.0931245	1.14491	0.146173	logistic	160277	581	159696	1	0.0842916	0	`204.1` ~ `rs35705950` + `sex` + `age` + `principal_component_1` + `principal_component_2` + `principal_component_3`	(Intercept) + rs35705950 + sexM + age + principal_component_1 + principal_component_2 + principal_component_3		Lymphoid leukemia	neoplasms
687	rs35705950	sex,age,principal_component_1,principal_component_2,principal_component_3	0.0439639	0.0302633	1.04494	0.146304	logistic	118775	7222	111553	1	0.0835614	0	`687` ~ `rs35705950` + `sex` + `age` + `principal_component_1` + `principal_component_2` + `principal_component_3`	(Intercept) + rs35705950 + sexM + age + principal_component_1 + principal_component_2 + principal_component_3		Symptoms affecting skin	dermatologic
621	rs35705950	sex,age,principal_component_1,principal_component_2,principal_component_3	0.133212	0.0917417	1.14249	0.146494	logistic	158091	666	157425	1	0.0841952	0	`621` ~ `rs35705950` + `sex` + `age` + `principal_component_1` + `principal_component_2` + `principal_component_3`	(Intercept) + rs35705950 + sexM + age + principal_component_1 + principal_component_2 + principal_component_3		Endometrial hyperplasia	genitourinary
613.7	rs35705950	sex,age,principal_component_1,principal_component_2,principal_component_3	-0.0731496	0.0507872	0.929462	0.149779	logistic	148976	2716	146260	1	0.0843492	0	`613.7` ~ `rs35705950` + `sex` + `age` + `principal_component_1` + `principal_component_2` + `principal_component_3`	(Intercept) + rs35705950 + sexM + age + principal_component_1 + principal_component_2 + principal_component_3		Other signs and symptoms in breast	genitourinary
260.21	rs35705950	sex,age,principal_component_1,principal_component_2,principal_component_3	-1.45631	1.01314	0.233095	0.150597	logistic	120846	20	120826	1	0.0829775	0	`260.21` ~ `rs35705950` + `sex` + `age` + `principal_component_1` + `principal_component_2` + `principal_component_3`	(Intercept) + rs35705950 + sexM + age + principal_component_1 + principal_component_2 + principal_component_3		Kwashiorkor	endocrine/metabolic
250.7	rs35705950	sex,age,principal_component_1,principal_component_2,principal_component_3	0.0836317	0.0582903	1.08723	0.15136	logistic	140169	2203	137966	1	0.0840735	0	`250.7` ~ `rs35705950` + `sex` + `age` + `principal_component_1` + `principal_component_2` + `principal_component_3`	(Intercept) + rs35705950 + sexM + age + principal_component_1 + principal_component_2 + principal_component_3		Diabetic retinopathy	endocrine/metabolic
528	rs35705950	sex,age,principal_component_1,principal_component_2,principal_component_3	0.0497457	0.034784	1.051	0.15268	logistic	155973	5134	150839	1	0.0839472	0	`528` ~ `rs35705950` + `sex` + `age` + `principal_component_1` + `principal_component_2` + `principal_component_3`	(Intercept) + rs35705950 + sexM + age + principal_component_1 + principal_component_2 + principal_component_3		Diseases of the oral soft tissues, excluding lesions specific for gingiva and tongue	digestive
751.11	rs35705950	sex,age,principal_component_1,principal_component_2,principal_component_3	-0.235277	0.164942	0.790352	0.153747	logistic	158918	283	158635	1	0.0840496	0	`751.11` ~ `rs35705950` + `sex` + `age` + `principal_component_1` + `principal_component_2` + `principal_component_3`	(Intercept) + rs35705950 + sexM + age + principal_component_1 + principal_component_2 + principal_component_3		Congenital anomalies of female genital organs	congenital anomalies
597.8	rs35705950	sex,age,principal_component_1,principal_component_2,principal_component_3	-0.258282	0.18163	0.772377	0.15502	logistic	150957	211	150746	1	0.083643	0	`597.8` ~ `rs35705950` + `sex` + `age` + `principal_component_1` + `principal_component_2` + `principal_component_3`	(Intercept) + rs35705950 + sexM + age + principal_component_1 + principal_component_2 + principal_component_3		Urethral hypermobility/ISD	genitourinary
613.5	rs35705950	sex,age,principal_component_1,principal_component_2,principal_component_3	-0.0514256	0.0362317	0.949874	0.155796	logistic	152071	5811	146260	1	0.0841087	0	`613.5` ~ `rs35705950` + `sex` + `age` + `principal_component_1` + `principal_component_2` + `principal_component_3`	(Intercept) + rs35705950 + sexM + age + principal_component_1 + principal_component_2 + principal_component_3		Mastodynia	genitourinary
325	rs35705950	sex,age,principal_component_1,principal_component_2,principal_component_3	0.358598	0.252828	1.43132	0.15609	logistic	163289	84	163205	1	0.0843413	0	`325` ~ `rs35705950` + `sex` + `age` + `principal_component_1` + `principal_component_2` + `principal_component_3`	(Intercept) + rs35705950 + sexM + age + principal_component_1 + principal_component_2 + principal_component_3		Phlebitis and thrombophlebitis of intracranial venous sinuses	neurological
761	rs35705950	sex,age,principal_component_1,principal_component_2,principal_component_3	0.0260545	0.0184027	1.0264	0.156834	logistic	155998	22570	133428	1	0.0839626	0	`761` ~ `rs35705950` + `sex` + `age` + `principal_component_1` + `principal_component_2` + `principal_component_3`	(Intercept) + rs35705950 + sexM + age + principal_component_1 + principal_component_2 + principal_component_3		Cervicalgia	symptoms
530.6	rs35705950	sex,age,principal_component_1,principal_component_2,principal_component_3	-0.337505	0.238988	0.713548	0.157883	logistic	106360	135	106225	1	0.0816049	0	`530.6` ~ `rs35705950` + `sex` + `age` + `principal_component_1` + `principal_component_2` + `principal_component_3`	(Intercept) + rs35705950 + sexM + age + principal_component_1 + principal_component_2 + principal_component_3		Diverticulum of esophagus, acquired	digestive
346.2	rs35705950	sex,age,principal_component_1,principal_component_2,principal_component_3	0.173691	0.123072	1.18969	0.158158	logistic	136427	348	136079	1	0.0837627	0	`346.2` ~ `rs35705950` + `sex` + `age` + `principal_component_1` + `principal_component_2` + `principal_component_3`	(Intercept) + rs35705950 + sexM + age + principal_component_1 + principal_component_2 + principal_component_3		Nonspecific abnormal results of function study of brain and central nervous system	neurological
366.2	rs35705950	sex,age,principal_component_1,principal_component_2,principal_component_3	-0.030672	0.0217649	0.969794	0.158765	logistic	156261	18081	138180	1	0.0839813	0	`366.2` ~ `rs35705950` + `sex` + `age` + `principal_component_1` + `principal_component_2` + `principal_component_3`	(Intercept) + rs35705950 + sexM + age + principal_component_1 + principal_component_2 + principal_component_3		Senile cataract	sense organs
605	rs35705950	sex,age,principal_component_1,principal_component_2,principal_component_3	-0.0456098	0.03239	0.955415	0.159088	logistic	148859	8562	140297	1	0.0832936	0	`605` ~ `rs35705950` + `sex` + `age` + `principal_component_1` + `principal_component_2` + `principal_component_3`	(Intercept) + rs35705950 + sexM + age + principal_component_1 + principal_component_2 + principal_component_3		Erectile dysfunction [ED]	genitourinary
580.12	rs35705950	sex,age,principal_component_1,principal_component_2,principal_component_3	0.229641	0.16389	1.25815	0.161157	logistic	129160	260	128900	1	0.0845269	0	`580.12` ~ `rs35705950` + `sex` + `age` + `principal_component_1` + `principal_component_2` + `principal_component_3`	(Intercept) + rs35705950 + sexM + age + principal_component_1 + principal_component_2 + principal_component_3		Non-proliferative glomerulonephritis	genitourinary
394.7	rs35705950	sex,age,principal_component_1,principal_component_2,principal_component_3	0.0952104	0.0679699	1.09989	0.161282	logistic	144547	1301	143246	1	0.0830318	0	`394.7` ~ `rs35705950` + `sex` + `age` + `principal_component_1` + `principal_component_2` + `principal_component_3`	(Intercept) + rs35705950 + sexM + age + principal_component_1 + principal_component_2 + principal_component_3		Disease of tricuspid valve	circulatory system
316	rs35705950	sex,age,principal_component_1,principal_component_2,principal_component_3	-0.0343589	0.0245315	0.966225	0.161332	logistic	138713	14603	124110	1	0.0855291	0	`316` ~ `rs35705950` + `sex` + `age` + `principal_component_1` + `principal_component_2` + `principal_component_3`	(Intercept) + rs35705950 + sexM + age + principal_component_1 + principal_component_2 + principal_component_3		Substance addiction and disorders	mental disorders
571.51	rs35705950	sex,age,principal_component_1,principal_component_2,principal_component_3	-0.0753687	0.0538582	0.927402	0.161696	logistic	139408	2507	136901	1	0.0838295	0	`571.51` ~ `rs35705950` + `sex` + `age` + `principal_component_1` + `principal_component_2` + `principal_component_3`	(Intercept) + rs35705950 + sexM + age + principal_component_1 + principal_component_2 + principal_component_3		Cirrhosis of liver without mention of alcohol	digestive
355	rs35705950	sex,age,principal_component_1,principal_component_2,principal_component_3	-0.127452	0.0911488	0.880336	0.162029	logistic	136055	834	135221	1	0.0833119	0	`355` ~ `rs35705950` + `sex` + `age` + `principal_component_1` + `principal_component_2` + `principal_component_3`	(Intercept) + rs35705950 + sexM + age + principal_component_1 + principal_component_2 + principal_component_3		Complex regional/central pain syndrome	neurological
426.32	rs35705950	sex,age,principal_component_1,principal_component_2,principal_component_3	0.0835087	0.0599151	1.08709	0.163382	logistic	109625	1594	108031	1	0.0821482	0	`426.32` ~ `rs35705950` + `sex` + `age` + `principal_component_1` + `principal_component_2` + `principal_component_3`	(Intercept) + rs35705950 + sexM + age + principal_component_1 + principal_component_2 + principal_component_3		Left bundle branch block	circulatory system
588.2	rs35705950	sex,age,principal_component_1,principal_component_2,principal_component_3	-0.103711	0.0745341	0.901486	0.164088	logistic	130459	1559	128900	1	0.0842908	0	`588.2` ~ `rs35705950` + `sex` + `age` + `principal_component_1` + `principal_component_2` + `principal_component_3`	(Intercept) + rs35705950 + sexM + age + principal_component_1 + principal_component_2 + principal_component_3		Secondary hyperparathyroidism (of renal origin)	genitourinary
301.1	rs35705950	sex,age,principal_component_1,principal_component_2,principal_component_3	0.232621	0.167358	1.2619	0.16454	logistic	87900	170	87730	1	0.0822582	0	`301.1` ~ `rs35705950` + `sex` + `age` + `principal_component_1` + `principal_component_2` + `principal_component_3`	(Intercept) + rs35705950 + sexM + age + principal_component_1 + principal_component_2 + principal_component_3		Schizoid personality disorder	mental disorders
246.2	rs35705950	sex,age,principal_component_1,principal_component_2,principal_component_3	-0.322719	0.232685	0.724177	0.165461	logistic	128514	148	128366	1	0.0817226	0	`246.2` ~ `rs35705950` + `sex` + `age` + `principal_component_1` + `principal_component_2` + `principal_component_3`	(Intercept) + rs35705950 + sexM + age + principal_component_1 + principal_component_2 + principal_component_3		Thyroid cyst	endocrine/metabolic
425.8	rs35705950	sex,age,principal_component_1,principal_component_2,principal_component_3	0.203339	0.146611	1.22549	0.165464	logistic	155067	245	154822	1	0.0839831	0	`425.8` ~ `rs35705950` + `sex` + `age` + `principal_component_1` + `principal_component_2` + `principal_component_3`	(Intercept) + rs35705950 + sexM + age + principal_component_1 + principal_component_2 + principal_component_3		Other cardiomyopathy	circulatory system
636.8	rs35705950	sex,age,principal_component_1,principal_component_2,principal_component_3	-0.21724	0.156945	0.804737	0.166303	logistic	155423	452	154971	1	0.0849359	0	`636.8` ~ `rs35705950` + `sex` + `age` + `principal_component_1` + `principal_component_2` + `principal_component_3`	(Intercept) + rs35705950 + sexM + age + principal_component_1 + principal_component_2 + principal_component_3		Cervical incompetence	pregnancy complications
198.6	rs35705950	sex,age,principal_component_1,principal_component_2,principal_component_3	-0.116164	0.0839763	0.890329	0.166575	logistic	149423	920	148503	1	0.0832134	0	`198.6` ~ `rs35705950` + `sex` + `age` + `principal_component_1` + `principal_component_2` + `principal_component_3`	(Intercept) + rs35705950 + sexM + age + principal_component_1 + principal_component_2 + principal_component_3		Secondary malignancy of bone	neoplasms
508	rs35705950	sex,age,principal_component_1,principal_component_2,principal_component_3	0.0497983	0.0360161	1.05106	0.166767	logistic	146022	5231	140791	1	0.083395	0	`508` ~ `rs35705950` + `sex` + `age` + `principal_component_1` + `principal_component_2` + `principal_component_3`	(Intercept) + rs35705950 + sexM + age + principal_component_1 + principal_component_2 + principal_component_3		Pulmonary collapse; interstitial and compensatory emphysema	respiratory
430.1	rs35705950	sex,age,principal_component_1,principal_component_2,principal_component_3	-0.180569	0.130819	0.834795	0.167494	logistic	148561	453	148108	1	0.0837737	0	`430.1` ~ `rs35705950` + `sex` + `age` + `principal_component_1` + `principal_component_2` + `principal_component_3`	(Intercept) + rs35705950 + sexM + age + principal_component_1 + principal_component_2 + principal_component_3		Subarachnoid hemorrhage	circulatory system
427.41	rs35705950	sex,age,principal_component_1,principal_component_2,principal_component_3	0.186042	0.1349	1.20447	0.167859	logistic	108326	295	108031	1	0.0819055	0	`427.41` ~ `rs35705950` + `sex` + `age` + `principal_component_1` + `principal_component_2` + `principal_component_3`	(Intercept) + rs35705950 + sexM + age + principal_component_1 + principal_component_2 + principal_component_3		Ventricular fibrillation and flutter	circulatory system
594.3	rs35705950	sex,age,principal_component_1,principal_component_2,principal_component_3	-0.0719644	0.0521882	0.930564	0.167913	logistic	152986	2244	150742	1	0.0837756	0	`594.3` ~ `rs35705950` + `sex` + `age` + `principal_component_1` + `principal_component_2` + `principal_component_3`	(Intercept) + rs35705950 + sexM + age + principal_component_1 + principal_component_2 + principal_component_3		Calculus of ureter	genitourinary
433.32	rs35705950	sex,age,principal_component_1,principal_component_2,principal_component_3	-1.39369	1.01159	0.248157	0.168288	logistic	148140	32	148108	1	0.0837991	0	`433.32` ~ `rs35705950` + `sex` + `age` + `principal_component_1` + `principal_component_2` + `principal_component_3`	(Intercept) + rs35705950 + sexM + age + principal_component_1 + principal_component_2 + principal_component_3		Moyamoya disease	circulatory system
277.5	rs35705950	sex,age,principal_component_1,principal_component_2,principal_component_3	0.0768415	0.0558757	1.07987	0.169062	logistic	158497	1788	156709	1	0.0840962	0	`277.5` ~ `rs35705950` + `sex` + `age` + `principal_component_1` + `principal_component_2` + `principal_component_3`	(Intercept) + rs35705950 + sexM + age + principal_component_1 + principal_component_2 + principal_component_3		Other disorders of lipoid metabolism	endocrine/metabolic
609.2	rs35705950	sex,age,principal_component_1,principal_component_2,principal_component_3	-0.194285	0.141276	0.823424	0.169066	logistic	140648	351	140297	1	0.0830869	0	`609.2` ~ `rs35705950` + `sex` + `age` + `principal_component_1` + `principal_component_2` + `principal_component_3`	(Intercept) + rs35705950 + sexM + age + principal_component_1 + principal_component_2 + principal_component_3		Abnormal spermatozoa	genitourinary
184.11	rs35705950	sex,age,principal_component_1,principal_component_2,principal_component_3	-0.151616	0.110638	0.859318	0.170568	logistic	151739	541	151198	1	0.0840555	0	`184.11` ~ `rs35705950` + `sex` + `age` + `principal_component_1` + `principal_component_2` + `principal_component_3`	(Intercept) + rs35705950 + sexM + age + principal_component_1 + principal_component_2 + principal_component_3		Malignant neoplasm of ovary	neoplasms
295.2	rs35705950	sex,age,principal_component_1,principal_component_2,principal_component_3	0.136859	0.100052	1.14667	0.171348	logistic	88429	699	87730	1	0.0821733	0	`295.2` ~ `rs35705950` + `sex` + `age` + `principal_component_1` + `principal_component_2` + `principal_component_3`	(Intercept) + rs35705950 + sexM + age + principal_component_1 + principal_component_2 + principal_component_3		Paranoid disorders	mental disorders
949	rs35705950	sex,age,principal_component_1,principal_component_2,principal_component_3	0.0726474	0.0531139	1.07535	0.171385	logistic	124702	2092	122610	1	0.0819434	0	`949` ~ `rs35705950` + `sex` + `age` + `principal_component_1` + `principal_component_2` + `principal_component_3`	(Intercept) + rs35705950 + sexM + age + principal_component_1 + principal_component_2 + principal_component_3		Allergies, other	injuries & poisonings
286.8	rs35705950	sex,age,principal_component_1,principal_component_2,principal_component_3	0.0777	0.0569766	1.0808	0.172656	logistic	150204	1759	148445	1	0.0836662	0	`286.8` ~ `rs35705950` + `sex` + `age` + `principal_component_1` + `principal_component_2` + `principal_component_3`	(Intercept) + rs35705950 + sexM + age + principal_component_1 + principal_component_2 + principal_component_3		Hypercoagulable state	hematopoietic
530	rs35705950	sex,age,principal_component_1,principal_component_2,principal_component_3	0.0202321	0.0148409	1.02044	0.172797	logistic	149759	43534	106225	1	0.0840918	0	`530` ~ `rs35705950` + `sex` + `age` + `principal_component_1` + `principal_component_2` + `principal_component_3`	(Intercept) + rs35705950 + sexM + age + principal_component_1 + principal_component_2 + principal_component_3		Diseases of esophagus	digestive
704.11	rs35705950	sex,age,principal_component_1,principal_component_2,principal_component_3	0.161126	0.118222	1.17483	0.172913	logistic	140552	448	140104	1	0.0835314	0	`704.11` ~ `rs35705950` + `sex` + `age` + `principal_component_1` + `principal_component_2` + `principal_component_3`	(Intercept) + rs35705950 + sexM + age + principal_component_1 + principal_component_2 + principal_component_3		Alopecia Areata	dermatologic
443.8	rs35705950	sex,age,principal_component_1,principal_component_2,principal_component_3	0.185812	0.136477	1.2042	0.173359	logistic	141512	313	141199	1	0.0830707	0	`443.8` ~ `rs35705950` + `sex` + `age` + `principal_component_1` + `principal_component_2` + `principal_component_3`	(Intercept) + rs35705950 + sexM + age + principal_component_1 + principal_component_2 + principal_component_3		Other specified peripheral vascular diseases	circulatory system
228.1	rs35705950	sex,age,principal_component_1,principal_component_2,principal_component_3	-0.0436857	0.0321466	0.957255	0.174161	logistic	159390	5461	153929	1	0.0836878	0	`228.1` ~ `rs35705950` + `sex` + `age` + `principal_component_1` + `principal_component_2` + `principal_component_3`	(Intercept) + rs35705950 + sexM + age + principal_component_1 + principal_component_2 + principal_component_3		Hemangioma of skin and subcutaneous tissue	neoplasms
251.1	rs35705950	sex,age,principal_component_1,principal_component_2,principal_component_3	0.0739009	0.0544236	1.0767	0.1745	logistic	104373	2149	102224	1	0.084404	0	`251.1` ~ `rs35705950` + `sex` + `age` + `principal_component_1` + `principal_component_2` + `principal_component_3`	(Intercept) + rs35705950 + sexM + age + principal_component_1 + principal_component_2 + principal_component_3		Hypoglycemia	endocrine/metabolic
751.1	rs35705950	sex,age,principal_component_1,principal_component_2,principal_component_3	-0.176218	0.129935	0.838435	0.175035	logistic	159068	433	158635	1	0.084049	0	`751.1` ~ `rs35705950` + `sex` + `age` + `principal_component_1` + `principal_component_2` + `principal_component_3`	(Intercept) + rs35705950 + sexM + age + principal_component_1 + principal_component_2 + principal_component_3		Congenital anomalies of genital organs	congenital anomalies
622.2	rs35705950	sex,age,principal_component_1,principal_component_2,principal_component_3	0.102748	0.0759552	1.10821	0.176137	logistic	158426	1001	157425	1	0.0842128	0	`622.2` ~ `rs35705950` + `sex` + `age` + `principal_component_1` + `principal_component_2` + `principal_component_3`	(Intercept) + rs35705950 + sexM + age + principal_component_1 + principal_component_2 + principal_component_3		Mucous polyp of cervix	genitourinary
772.4	rs35705950	sex,age,principal_component_1,principal_component_2,principal_component_3	0.134227	0.0992996	1.14365	0.176458	logistic	144649	669	143980	1	0.0839169	0	`772.4` ~ `rs35705950` + `sex` + `age` + `principal_component_1` + `principal_component_2` + `principal_component_3`	(Intercept) + rs35705950 + sexM + age + principal_component_1 + principal_component_2 + principal_component_3		Rhabdomyolysis	symptoms
756.5	rs35705950	sex,age,principal_component_1,principal_component_2,principal_component_3	-0.34061	0.252159	0.711337	0.176768	logistic	159942	124	159818	1	0.0840055	0	`756.5` ~ `rs35705950` + `sex` + `age` + `principal_component_1` + `principal_component_2` + `principal_component_3`	(Intercept) + rs35705950 + sexM + age + principal_component_1 + principal_component_2 + principal_component_3		Congenital osteodystrophies	congenital anomalies
527.2	rs35705950	sex,age,principal_component_1,principal_component_2,principal_component_3	-0.131952	0.0979271	0.876383	0.177836	logistic	151578	739	150839	1	0.0835906	0	`527.2` ~ `rs35705950` + `sex` + `age` + `principal_component_1` + `principal_component_2` + `principal_component_3`	(Intercept) + rs35705950 + sexM + age + principal_component_1 + principal_component_2 + principal_component_3		Sialoadenitis	digestive
595	rs35705950	sex,age,principal_component_1,principal_component_2,principal_component_3	-0.0637756	0.0473463	0.938216	0.177979	logistic	153726	2984	150742	1	0.0836618	0	`595` ~ `rs35705950` + `sex` + `age` + `principal_component_1` + `principal_component_2` + `principal_component_3`	(Intercept) + rs35705950 + sexM + age + principal_component_1 + principal_component_2 + principal_component_3		Hydronephrosis	genitourinary
612.3	rs35705950	sex,age,principal_component_1,principal_component_2,principal_component_3	-0.29287	0.217513	0.746119	0.178159	logistic	130449	162	130287	1	0.083868	0	`612.3` ~ `rs35705950` + `sex` + `age` + `principal_component_1` + `principal_component_2` + `principal_component_3`	(Intercept) + rs35705950 + sexM + age + principal_component_1 + principal_component_2 + principal_component_3		Congenital anomalies of breast	genitourinary
636.1	rs35705950	sex,age,principal_component_1,principal_component_2,principal_component_3	0.120228	0.0893774	1.12775	0.17857	logistic	155934	963	154971	1	0.0849718	0	`636.1` ~ `rs35705950` + `sex` + `age` + `principal_component_1` + `principal_component_2` + `principal_component_3`	(Intercept) + rs35705950 + sexM + age + principal_component_1 + principal_component_2 + principal_component_3		Threatened premature labor	pregnancy complications
170.2	rs35705950	sex,age,principal_component_1,principal_component_2,principal_component_3	-0.151385	0.112562	0.859517	0.178658	logistic	164682	540	164142	1	0.0842503	0	`170.2` ~ `rs35705950` + `sex` + `age` + `principal_component_1` + `principal_component_2` + `principal_component_3`	(Intercept) + rs35705950 + sexM + age + principal_component_1 + principal_component_2 + principal_component_3		Cancer of connective tissue	neoplasms
359	rs35705950	sex,age,principal_component_1,principal_component_2,principal_component_3	0.0998135	0.0742207	1.10496	0.178684	logistic	148787	1026	147761	1	0.0836968	0	`359` ~ `rs35705950` + `sex` + `age` + `principal_component_1` + `principal_component_2` + `principal_component_3`	(Intercept) + rs35705950 + sexM + age + principal_component_1 + principal_component_2 + principal_component_3		Muscular dystrophies and other myopathies	neurological
741	rs35705950	sex,age,principal_component_1,principal_component_2,principal_component_3	-0.0269053	0.0200162	0.973453	0.178891	logistic	152692	19266	133426	1	0.0840778	0	`741` ~ `rs35705950` + `sex` + `age` + `principal_component_1` + `principal_component_2` + `principal_component_3`	(Intercept) + rs35705950 + sexM + age + principal_component_1 + principal_component_2 + principal_component_3		Symptoms and disorders of the joints	musculoskeletal
288.11	rs35705950	sex,age,principal_component_1,principal_component_2,principal_component_3	-0.0765096	0.0569771	0.926344	0.179333	logistic	135663	2111	133552	1	0.0838069	0	`288.11` ~ `rs35705950` + `sex` + `age` + `principal_component_1` + `principal_component_2` + `principal_component_3`	(Intercept) + rs35705950 + sexM + age + principal_component_1 + principal_component_2 + principal_component_3		Neutropenia	hematopoietic
966	rs35705950	sex,age,principal_component_1,principal_component_2,principal_component_3	0.46102	0.343362	1.58569	0.17938	logistic	160802	39	160763	1	0.0843802	0	`966` ~ `rs35705950` + `sex` + `age` + `principal_component_1` + `principal_component_2` + `principal_component_3`	(Intercept) + rs35705950 + sexM + age + principal_component_1 + principal_component_2 + principal_component_3		Poisoning by anticonvulsants and anti-Parkinsonism drugs	injuries & poisonings
357	rs35705950	sex,age,principal_component_1,principal_component_2,principal_component_3	0.0371423	0.0277001	1.03784	0.179962	logistic	156385	8624	147761	1	0.0840074	0	`357` ~ `rs35705950` + `sex` + `age` + `principal_component_1` + `principal_component_2` + `principal_component_3`	(Intercept) + rs35705950 + sexM + age + principal_component_1 + principal_component_2 + principal_component_3		Inflammatory and toxic neuropathy	neurological
528.3	rs35705950	sex,age,principal_component_1,principal_component_2,principal_component_3	0.166819	0.124446	1.18154	0.180084	logistic	151237	398	150839	1	0.0836402	0	`528.3` ~ `rs35705950` + `sex` + `age` + `principal_component_1` + `principal_component_2` + `principal_component_3`	(Intercept) + rs35705950 + sexM + age + principal_component_1 + principal_component_2 + principal_component_3		Cellulitis and abscess of oral soft tissues	digestive
691	rs35705950	sex,age,principal_component_1,principal_component_2,principal_component_3	0.0919521	0.0687307	1.09631	0.180942	logistic	128447	1218	127229	1	0.082065	0	`691` ~ `rs35705950` + `sex` + `age` + `principal_component_1` + `principal_component_2` + `principal_component_3`	(Intercept) + rs35705950 + sexM + age + principal_component_1 + principal_component_2 + principal_component_3		Congenital anomalies of skin	dermatologic
550.6	rs35705950	sex,age,principal_component_1,principal_component_2,principal_component_3	-0.0871037	0.0654458	0.916582	0.183212	logistic	143225	1547	141678	1	0.0833584	0	`550.6` ~ `rs35705950` + `sex` + `age` + `principal_component_1` + `principal_component_2` + `principal_component_3`	(Intercept) + rs35705950 + sexM + age + principal_component_1 + principal_component_2 + principal_component_3		Incisional hernia	digestive
369	rs35705950	sex,age,principal_component_1,principal_component_2,principal_component_3	0.0395697	0.029797	1.04036	0.184187	logistic	139699	7495	132204	1	0.0836549	0	`369` ~ `rs35705950` + `sex` + `age` + `principal_component_1` + `principal_component_2` + `principal_component_3`	(Intercept) + rs35705950 + sexM + age + principal_component_1 + principal_component_2 + principal_component_3		Infection of the eye	sense organs
159	rs35705950	sex,age,principal_component_1,principal_component_2,principal_component_3	-0.168811	0.127245	0.844668	0.184618	logistic	154804	420	154384	1	0.0838189	0	`159` ~ `rs35705950` + `sex` + `age` + `principal_component_1` + `principal_component_2` + `principal_component_3`	(Intercept) + rs35705950 + sexM + age + principal_component_1 + principal_component_2 + principal_component_3		Malignant neoplasm of other and ill-defined sites within the digestive organs and peritoneum	neoplasms
285.1	rs35705950	sex,age,principal_component_1,principal_component_2,principal_component_3	-0.063955	0.0482426	0.938047	0.18494	logistic	121873	3060	118813	1	0.085425	0	`285.1` ~ `rs35705950` + `sex` + `age` + `principal_component_1` + `principal_component_2` + `principal_component_3`	(Intercept) + rs35705950 + sexM + age + principal_component_1 + principal_component_2 + principal_component_3		Acute posthemorrhagic anemia	hematopoietic
359.2	rs35705950	sex,age,principal_component_1,principal_component_2,principal_component_3	0.102733	0.0776842	1.1082	0.186022	logistic	148694	933	147761	1	0.0836886	0	`359.2` ~ `rs35705950` + `sex` + `age` + `principal_component_1` + `principal_component_2` + `principal_component_3`	(Intercept) + rs35705950 + sexM + age + principal_component_1 + principal_component_2 + principal_component_3		Myopathy	neurological
596.5	rs35705950	sex,age,principal_component_1,principal_component_2,principal_component_3	0.0516861	0.039116	1.05305	0.186383	logistic	154808	4062	150746	1	0.0839136	0	`596.5` ~ `rs35705950` + `sex` + `age` + `principal_component_1` + `principal_component_2` + `principal_component_3`	(Intercept) + rs35705950 + sexM + age + principal_component_1 + principal_component_2 + principal_component_3		Functional disorders of bladder	genitourinary
797	rs35705950	sex,age,principal_component_1,principal_component_2,principal_component_3	0.106209	0.0804129	1.11205	0.186569	logistic	164120	988	163132	1	0.0843133	0	`797` ~ `rs35705950` + `sex` + `age` + `principal_component_1` + `principal_component_2` + `principal_component_3`	(Intercept) + rs35705950 + sexM + age + principal_component_1 + principal_component_2 + principal_component_3		Shock	symptoms
38.3	rs35705950	sex,age,principal_component_1,principal_component_2,principal_component_3	0.0766173	0.058084	1.07963	0.187143	logistic	142803	1905	140898	1	0.0847916	0	`038.3` ~ `rs35705950` + `sex` + `age` + `principal_component_1` + `principal_component_2` + `principal_component_3`	(Intercept) + rs35705950 + sexM + age + principal_component_1 + principal_component_2 + principal_component_3		Bacteremia	infectious diseases
709.3	rs35705950	sex,age,principal_component_1,principal_component_2,principal_component_3	0.169389	0.128429	1.18458	0.187193	logistic	125716	361	125355	1	0.081708	0	`709.3` ~ `rs35705950` + `sex` + `age` + `principal_component_1` + `principal_component_2` + `principal_component_3`	(Intercept) + rs35705950 + sexM + age + principal_component_1 + principal_component_2 + principal_component_3		Systemic sclerosis	dermatologic
287.31	rs35705950	sex,age,principal_component_1,principal_component_2,principal_component_3	0.142299	0.108101	1.15292	0.188056	logistic	148923	478	148445	1	0.0835331	0	`287.31` ~ `rs35705950` + `sex` + `age` + `principal_component_1` + `principal_component_2` + `principal_component_3`	(Intercept) + rs35705950 + sexM + age + principal_component_1 + principal_component_2 + principal_component_3		Primary thrombocytopenia	hematopoietic
317	rs35705950	sex,age,principal_component_1,principal_component_2,principal_component_3	-0.0376208	0.0285805	0.963078	0.188071	logistic	133892	9782	124110	1	0.0864391	0	`317` ~ `rs35705950` + `sex` + `age` + `principal_component_1` + `principal_component_2` + `principal_component_3`	(Intercept) + rs35705950 + sexM + age + principal_component_1 + principal_component_2 + principal_component_3		Alcohol-related disorders	mental disorders
414	rs35705950	sex,age,principal_component_1,principal_component_2,principal_component_3	0.0581377	0.0441879	1.05986	0.188277	logistic	138784	3253	135531	1	0.0831904	0	`414` ~ `rs35705950` + `sex` + `age` + `principal_component_1` + `principal_component_2` + `principal_component_3`	(Intercept) + rs35705950 + sexM + age + principal_component_1 + principal_component_2 + principal_component_3		Other forms of chronic heart disease	circulatory system
313.3	rs35705950	sex,age,principal_component_1,principal_component_2,principal_component_3	-0.208221	0.158348	0.812028	0.188525	logistic	155768	274	155494	1	0.0837367	0	`313.3` ~ `rs35705950` + `sex` + `age` + `principal_component_1` + `principal_component_2` + `principal_component_3`	(Intercept) + rs35705950 + sexM + age + principal_component_1 + principal_component_2 + principal_component_3		Autism	mental disorders
374.2	rs35705950	sex,age,principal_component_1,principal_component_2,principal_component_3	0.228046	0.173476	1.25614	0.188655	logistic	132377	173	132204	1	0.083368	0	`374.2` ~ `rs35705950` + `sex` + `age` + `principal_component_1` + `principal_component_2` + `principal_component_3`	(Intercept) + rs35705950 + sexM + age + principal_component_1 + principal_component_2 + principal_component_3		Lagophthalmos	sense organs
870.6	rs35705950	sex,age,principal_component_1,principal_component_2,principal_component_3	0.475184	0.362445	1.60831	0.18984	logistic	141505	40	141465	1	0.0837179	0	`870.6` ~ `rs35705950` + `sex` + `age` + `principal_component_1` + `principal_component_2` + `principal_component_3`	(Intercept) + rs35705950 + sexM + age + principal_component_1 + principal_component_2 + principal_component_3		Open wound of neck	injuries & poisonings
610.4	rs35705950	sex,age,principal_component_1,principal_component_2,principal_component_3	-0.0860139	0.0656379	0.917582	0.19005	logistic	132046	1759	130287	1	0.0837625	0	`610.4` ~ `rs35705950` + `sex` + `age` + `principal_component_1` + `principal_component_2` + `principal_component_3`	(Intercept) + rs35705950 + sexM + age + principal_component_1 + principal_component_2 + principal_component_3		Benign neoplasm of breast	genitourinary
795.82	rs35705950	sex,age,principal_component_1,principal_component_2,principal_component_3	-0.340406	0.259839	0.711482	0.190175	logistic	162754	115	162639	1	0.0843359	0	`795.82` ~ `rs35705950` + `sex` + `age` + `principal_component_1` + `principal_component_2` + `principal_component_3`	(Intercept) + rs35705950 + sexM + age + principal_component_1 + principal_component_2 + principal_component_3		Elevated cancer antigen 125 [CA 125]	symptoms
157	rs35705950	sex,age,principal_component_1,principal_component_2,principal_component_3	0.148203	0.113129	1.15975	0.190185	logistic	154792	408	154384	1	0.0838932	0	`157` ~ `rs35705950` + `sex` + `age` + `principal_component_1` + `principal_component_2` + `principal_component_3`	(Intercept) + rs35705950 + sexM + age + principal_component_1 + principal_component_2 + principal_component_3		Pancreatic cancer	neoplasms
695.81	rs35705950	sex,age,principal_component_1,principal_component_2,principal_component_3	-0.297041	0.227241	0.743014	0.191158	logistic	127392	163	127229	1	0.0818772	0	`695.81` ~ `rs35705950` + `sex` + `age` + `principal_component_1` + `principal_component_2` + `principal_component_3`	(Intercept) + rs35705950 + sexM + age + principal_component_1 + principal_component_2 + principal_component_3		Erythema nodosum	dermatologic
528.11	rs35705950	sex,age,principal_component_1,principal_component_2,principal_component_3	0.151687	0.116133	1.1638	0.191501	logistic	151245	406	150839	1	0.0836722	0	`528.11` ~ `rs35705950` + `sex` + `age` + `principal_component_1` + `principal_component_2` + `principal_component_3`	(Intercept) + rs35705950 + sexM + age + principal_component_1 + principal_component_2 + principal_component_3		Stomatitis and mucositis (ulcerative)	digestive
323	rs35705950	sex,age,principal_component_1,principal_component_2,principal_component_3	-0.170699	0.130911	0.843075	0.192257	logistic	163635	430	163205	1	0.0843035	0	`323` ~ `rs35705950` + `sex` + `age` + `principal_component_1` + `principal_component_2` + `principal_component_3`	(Intercept) + rs35705950 + sexM + age + principal_component_1 + principal_component_2 + principal_component_3		Encephalitis	neurological
290.1	rs35705950	sex,age,principal_component_1,principal_component_2,principal_component_3	0.0868058	0.0667459	1.09068	0.193415	logistic	139332	1355	137977	1	0.0835881	0	`290.1` ~ `rs35705950` + `sex` + `age` + `principal_component_1` + `principal_component_2` + `principal_component_3`	(Intercept) + rs35705950 + sexM + age + principal_component_1 + principal_component_2 + principal_component_3		Dementias	mental disorders
721.8	rs35705950	sex,age,principal_component_1,principal_component_2,principal_component_3	-0.113006	0.0869222	0.893146	0.193574	logistic	121231	934	120297	1	0.0824253	0	`721.8` ~ `rs35705950` + `sex` + `age` + `principal_component_1` + `principal_component_2` + `principal_component_3`	(Intercept) + rs35705950 + sexM + age + principal_component_1 + principal_component_2 + principal_component_3		Other allied disorders of spine	musculoskeletal
509.5	rs35705950	sex,age,principal_component_1,principal_component_2,principal_component_3	0.498608	0.383723	1.64643	0.193808	logistic	140824	33	140791	1	0.0832813	0	`509.5` ~ `rs35705950` + `sex` + `age` + `principal_component_1` + `principal_component_2` + `principal_component_3`	(Intercept) + rs35705950 + sexM + age + principal_component_1 + principal_component_2 + principal_component_3		Respiratory arrest	respiratory
505	rs35705950	sex,age,principal_component_1,principal_component_2,principal_component_3	0.126473	0.0974029	1.13482	0.194134	logistic	141449	658	140791	1	0.0833056	0	`505` ~ `rs35705950` + `sex` + `age` + `principal_component_1` + `principal_component_2` + `principal_component_3`	(Intercept) + rs35705950 + sexM + age + principal_component_1 + principal_component_2 + principal_component_3		Other pulmonary inflammation or edema	respiratory
259.3	rs35705950	sex,age,principal_component_1,principal_component_2,principal_component_3	-0.768864	0.59343	0.463539	0.195104	logistic	145698	31	145667	1	0.0836113	0	`259.3` ~ `rs35705950` + `sex` + `age` + `principal_component_1` + `principal_component_2` + `principal_component_3`	(Intercept) + rs35705950 + sexM + age + principal_component_1 + principal_component_2 + principal_component_3		Delay in sexual development and puberty NEC	endocrine/metabolic
588.1	rs35705950	sex,age,principal_component_1,principal_component_2,principal_component_3	-0.224662	0.173521	0.798787	0.195415	logistic	129245	345	128900	1	0.0844481	0	`588.1` ~ `rs35705950` + `sex` + `age` + `principal_component_1` + `principal_component_2` + `principal_component_3`	(Intercept) + rs35705950 + sexM + age + principal_component_1 + principal_component_2 + principal_component_3		Renal osteodystrophy	genitourinary
860	rs35705950	sex,age,principal_component_1,principal_component_2,principal_component_3	0.327792	0.253433	1.3879	0.19587	logistic	165137	76	165061	1	0.0842603	0	`860` ~ `rs35705950` + `sex` + `age` + `principal_component_1` + `principal_component_2` + `principal_component_3`	(Intercept) + rs35705950 + sexM + age + principal_component_1 + principal_component_2 + principal_component_3		Bone marrow or stem cell transplant	neoplasms
521	rs35705950	sex,age,principal_component_1,principal_component_2,principal_component_3	-0.0486875	0.0376806	0.952479	0.196319	logistic	148415	5776	142639	1	0.0847792	0	`521` ~ `rs35705950` + `sex` + `age` + `principal_component_1` + `principal_component_2` + `principal_component_3`	(Intercept) + rs35705950 + sexM + age + principal_component_1 + principal_component_2 + principal_component_3		Diseases of hard tissues of teeth	digestive
789.1	rs35705950	sex,age,principal_component_1,principal_component_2,principal_component_3	0.228896	0.177323	1.25721	0.196758	logistic	128053	188	127865	1	0.0843518	0	`789.1` ~ `rs35705950` + `sex` + `age` + `principal_component_1` + `principal_component_2` + `principal_component_3`	(Intercept) + rs35705950 + sexM + age + principal_component_1 + principal_component_2 + principal_component_3		Persistent vomiting	symptoms
528.1	rs35705950	sex,age,principal_component_1,principal_component_2,principal_component_3	0.0835842	0.0648267	1.08718	0.197277	logistic	152199	1360	150839	1	0.0837588	0	`528.1` ~ `rs35705950` + `sex` + `age` + `principal_component_1` + `principal_component_2` + `principal_component_3`	(Intercept) + rs35705950 + sexM + age + principal_component_1 + principal_component_2 + principal_component_3		Stomatitis and mucositis	digestive
189	rs35705950	sex,age,principal_component_1,principal_component_2,principal_component_3	-0.0745457	0.057852	0.928165	0.197552	logistic	164725	1899	162826	1	0.08421	0	`189` ~ `rs35705950` + `sex` + `age` + `principal_component_1` + `principal_component_2` + `principal_component_3`	(Intercept) + rs35705950 + sexM + age + principal_component_1 + principal_component_2 + principal_component_3		Cancer of urinary organs (incl. kidney and bladder)	neoplasms
272.11	rs35705950	sex,age,principal_component_1,principal_component_2,principal_component_3	0.0270636	0.0210085	1.02743	0.197669	logistic	115414	22629	92785	1	0.0817448	0	`272.11` ~ `rs35705950` + `sex` + `age` + `principal_component_1` + `principal_component_2` + `principal_component_3`	(Intercept) + rs35705950 + sexM + age + principal_component_1 + principal_component_2 + principal_component_3		Hypercholesterolemia	endocrine/metabolic
259	rs35705950	sex,age,principal_component_1,principal_component_2,principal_component_3	-0.0863151	0.0670152	0.917305	0.197748	logistic	147085	1418	145667	1	0.0836591	0	`259` ~ `rs35705950` + `sex` + `age` + `principal_component_1` + `principal_component_2` + `principal_component_3`	(Intercept) + rs35705950 + sexM + age + principal_component_1 + principal_component_2 + principal_component_3		Other endocrine disorders	endocrine/metabolic
496.2	rs35705950	sex,age,principal_component_1,principal_component_2,principal_component_3	0.0489419	0.038022	1.05016	0.198025	logistic	123091	4714	118377	1	0.0831621	0	`496.2` ~ `rs35705950` + `sex` + `age` + `principal_component_1` + `principal_component_2` + `principal_component_3`	(Intercept) + rs35705950 + sexM + age + principal_component_1 + principal_component_2 + principal_component_3		Chronic bronchitis	respiratory
250.23	rs35705950	sex,age,principal_component_1,principal_component_2,principal_component_3	0.0665048	0.0517135	1.06877	0.198435	logistic	113835	2985	110850	1	0.0844644	0	`250.23` ~ `rs35705950` + `sex` + `age` + `principal_component_1` + `principal_component_2` + `principal_component_3`	(Intercept) + rs35705950 + sexM + age + principal_component_1 + principal_component_2 + principal_component_3		Type 2 diabetes with ophthalmic manifestations	endocrine/metabolic
797.1	rs35705950	sex,age,principal_component_1,principal_component_2,principal_component_3	0.160212	0.124655	1.17376	0.198707	logistic	163535	403	163132	1	0.0843031	0	`797.1` ~ `rs35705950` + `sex` + `age` + `principal_component_1` + `principal_component_2` + `principal_component_3`	(Intercept) + rs35705950 + sexM + age + principal_component_1 + principal_component_2 + principal_component_3		Cardiogenic shock	symptoms
41.12	rs35705950	sex,age,principal_component_1,principal_component_2,principal_component_3	0.109362	0.0851995	1.11557	0.199283	logistic	141731	833	140898	1	0.0847944	0	`041.12` ~ `rs35705950` + `sex` + `age` + `principal_component_1` + `principal_component_2` + `principal_component_3`	(Intercept) + rs35705950 + sexM + age + principal_component_1 + principal_component_2 + principal_component_3		Methicillin resistant Staphylococcus aureus	infectious diseases
442.1	rs35705950	sex,age,principal_component_1,principal_component_2,principal_component_3	-0.0628372	0.0489724	0.939096	0.199452	logistic	143827	2628	141199	1	0.0832319	0	`442.1` ~ `rs35705950` + `sex` + `age` + `principal_component_1` + `principal_component_2` + `principal_component_3`	(Intercept) + rs35705950 + sexM + age + principal_component_1 + principal_component_2 + principal_component_3		Aortic aneurysm	circulatory system
159.4	rs35705950	sex,age,principal_component_1,principal_component_2,principal_component_3	-0.314633	0.245212	0.730057	0.199454	logistic	154514	130	154384	1	0.0838144	0	`159.4` ~ `rs35705950` + `sex` + `age` + `principal_component_1` + `principal_component_2` + `principal_component_3`	(Intercept) + rs35705950 + sexM + age + principal_component_1 + principal_component_2 + principal_component_3		Malignant neoplasm of retroperitoneum and peritoneum	neoplasms
783.1	rs35705950	sex,age,principal_component_1,principal_component_2,principal_component_3	0.228651	0.17827	1.2569	0.199628	logistic	143679	167	143512	1	0.0841668	0	`783.1` ~ `rs35705950` + `sex` + `age` + `principal_component_1` + `principal_component_2` + `principal_component_3`	(Intercept) + rs35705950 + sexM + age + principal_component_1 + principal_component_2 + principal_component_3		Postprocedural fever	symptoms
426.3	rs35705950	sex,age,principal_component_1,principal_component_2,principal_component_3	0.0524315	0.0410368	1.05383	0.201366	logistic	111708	3677	108031	1	0.082456	0	`426.3` ~ `rs35705950` + `sex` + `age` + `principal_component_1` + `principal_component_2` + `principal_component_3`	(Intercept) + rs35705950 + sexM + age + principal_component_1 + principal_component_2 + principal_component_3		Bundle branch block	circulatory system
733.9	rs35705950	sex,age,principal_component_1,principal_component_2,principal_component_3	0.0929047	0.0728051	1.09736	0.20193	logistic	119729	1060	118669	1	0.0816469	0	`733.9` ~ `rs35705950` + `sex` + `age` + `principal_component_1` + `principal_component_2` + `principal_component_3`	(Intercept) + rs35705950 + sexM + age + principal_component_1 + principal_component_2 + principal_component_3		Chondromalacia	musculoskeletal
259.1	rs35705950	sex,age,principal_component_1,principal_component_2,principal_component_3	-0.588432	0.461324	0.555197	0.202122	logistic	145713	46	145667	1	0.0836096	0	`259.1` ~ `rs35705950` + `sex` + `age` + `principal_component_1` + `principal_component_2` + `principal_component_3`	(Intercept) + rs35705950 + sexM + age + principal_component_1 + principal_component_2 + principal_component_3		Nonspecific abnormal results of other endocrine function study	endocrine/metabolic
747.12	rs35705950	sex,age,principal_component_1,principal_component_2,principal_component_3	0.111067	0.0871967	1.11747	0.202749	logistic	160952	673	160279	1	0.0840623	0	`747.12` ~ `rs35705950` + `sex` + `age` + `principal_component_1` + `principal_component_2` + `principal_component_3`	(Intercept) + rs35705950 + sexM + age + principal_component_1 + principal_component_2 + principal_component_3		Valvular heart disease/ heart chambers	congenital anomalies
450	rs35705950	sex,age,principal_component_1,principal_component_2,principal_component_3	-0.0674521	0.052997	0.934773	0.203106	logistic	164111	2361	161750	1	0.0842418	0	`450` ~ `rs35705950` + `sex` + `age` + `principal_component_1` + `principal_component_2` + `principal_component_3`	(Intercept) + rs35705950 + sexM + age + principal_component_1 + principal_component_2 + principal_component_3		Noninfectious disorders of lymphatic channels	circulatory system
585.33	rs35705950	sex,age,principal_component_1,principal_component_2,principal_component_3	0.0429477	0.0337448	1.04388	0.203117	logistic	135032	6132	128900	1	0.084754	0	`585.33` ~ `rs35705950` + `sex` + `age` + `principal_component_1` + `principal_component_2` + `principal_component_3`	(Intercept) + rs35705950 + sexM + age + principal_component_1 + principal_component_2 + principal_component_3		Chronic Kidney Disease, Stage III	genitourinary
525.2	rs35705950	sex,age,principal_component_1,principal_component_2,principal_component_3	0.237056	0.18633	1.26751	0.20329	logistic	142781	142	142639	1	0.0854315	0	`525.2` ~ `rs35705950` + `sex` + `age` + `principal_component_1` + `principal_component_2` + `principal_component_3`	(Intercept) + rs35705950 + sexM + age + principal_component_1 + principal_component_2 + principal_component_3		Atrophy of edentulous alveolar ridge	digestive
274.21	rs35705950	sex,age,principal_component_1,principal_component_2,principal_component_3	-0.112324	0.088365	0.893755	0.203681	logistic	158316	812	157504	1	0.0842619	0	`274.21` ~ `rs35705950` + `sex` + `age` + `principal_component_1` + `principal_component_2` + `principal_component_3`	(Intercept) + rs35705950 + sexM + age + principal_component_1 + principal_component_2 + principal_component_3		Chondrocalcinosis	endocrine/metabolic
586.12	rs35705950	sex,age,principal_component_1,principal_component_2,principal_component_3	-0.415969	0.32741	0.659701	0.203912	logistic	128981	81	128900	1	0.0845202	0	`586.12` ~ `rs35705950` + `sex` + `age` + `principal_component_1` + `principal_component_2` + `principal_component_3`	(Intercept) + rs35705950 + sexM + age + principal_component_1 + principal_component_2 + principal_component_3		Vesicoureteral reflux	genitourinary
384	rs35705950	sex,age,principal_component_1,principal_component_2,principal_component_3	-0.110217	0.0867642	0.89564	0.203978	logistic	141254	892	140362	1	0.0832968	0	`384` ~ `rs35705950` + `sex` + `age` + `principal_component_1` + `principal_component_2` + `principal_component_3`	(Intercept) + rs35705950 + sexM + age + principal_component_1 + principal_component_2 + principal_component_3		Other disorders of tympanic membrane	sense organs
523.1	rs35705950	sex,age,principal_component_1,principal_component_2,principal_component_3	0.0866131	0.0682659	1.09047	0.204527	logistic	144069	1430	142639	1	0.0853931	0	`523.1` ~ `rs35705950` + `sex` + `age` + `principal_component_1` + `principal_component_2` + `principal_component_3`	(Intercept) + rs35705950 + sexM + age + principal_component_1 + principal_component_2 + principal_component_3		Gingivitis	digestive
364	rs35705950	sex,age,principal_component_1,principal_component_2,principal_component_3	-0.0653466	0.0515067	0.936743	0.204548	logistic	141568	2489	139079	1	0.084221	0	`364` ~ `rs35705950` + `sex` + `age` + `principal_component_1` + `principal_component_2` + `principal_component_3`	(Intercept) + rs35705950 + sexM + age + principal_component_1 + principal_component_2 + principal_component_3		Corneal opacity and other disorders of cornea	sense organs
949.1	rs35705950	sex,age,principal_component_1,principal_component_2,principal_component_3	-0.916453	0.722431	0.399935	0.204595	logistic	122638	28	122610	1	0.0816672	0	`949.1` ~ `rs35705950` + `sex` + `age` + `principal_component_1` + `principal_component_2` + `principal_component_3`	(Intercept) + rs35705950 + sexM + age + principal_component_1 + principal_component_2 + principal_component_3		Diaper or napkin rash	injuries & poisonings
816	rs35705950	sex,age,principal_component_1,principal_component_2,principal_component_3	0.340053	0.269028	1.40502	0.206228	logistic	160974	74	160900	1	0.0842186	0	`816` ~ `rs35705950` + `sex` + `age` + `principal_component_1` + `principal_component_2` + `principal_component_3`	(Intercept) + rs35705950 + sexM + age + principal_component_1 + principal_component_2 + principal_component_3		Cerebral laceration and contusion	injuries & poisonings
604.3	rs35705950	sex,age,principal_component_1,principal_component_2,principal_component_3	-0.172665	0.137013	0.84142	0.207595	logistic	140644	347	140297	1	0.0831034	0	`604.3` ~ `rs35705950` + `sex` + `age` + `principal_component_1` + `principal_component_2` + `principal_component_3`	(Intercept) + rs35705950 + sexM + age + principal_component_1 + principal_component_2 + principal_component_3		Peyronie's disease	genitourinary
614.52	rs35705950	sex,age,principal_component_1,principal_component_2,principal_component_3	0.0389003	0.030979	1.03967	0.209225	logistic	152825	8448	144377	1	0.0845215	0	`614.52` ~ `rs35705950` + `sex` + `age` + `principal_component_1` + `principal_component_2` + `principal_component_3`	(Intercept) + rs35705950 + sexM + age + principal_component_1 + principal_component_2 + principal_component_3		Vaginitis and vulvovaginitis	genitourinary
145.1	rs35705950	sex,age,principal_component_1,principal_component_2,principal_component_3	0.454436	0.362589	1.57528	0.210093	logistic	163316	30	163286	1	0.0842049	0	`145.1` ~ `rs35705950` + `sex` + `age` + `principal_component_1` + `principal_component_2` + `principal_component_3`	(Intercept) + rs35705950 + sexM + age + principal_component_1 + principal_component_2 + principal_component_3		Cancer of lip	neoplasms
753.1	rs35705950	sex,age,principal_component_1,principal_component_2,principal_component_3	-0.375037	0.299829	0.687264	0.210994	logistic	161267	96	161171	1	0.0841772	0	`753.1` ~ `rs35705950` + `sex` + `age` + `principal_component_1` + `principal_component_2` + `principal_component_3`	(Intercept) + rs35705950 + sexM + age + principal_component_1 + principal_component_2 + principal_component_3		Congenital cataract and lens anomalies	congenital anomalies
535.1	rs35705950	sex,age,principal_component_1,principal_component_2,principal_component_3	0.0991559	0.0793059	1.10424	0.211191	logistic	140318	1094	139224	1	0.0840127	0	`535.1` ~ `rs35705950` + `sex` + `age` + `principal_component_1` + `principal_component_2` + `principal_component_3`	(Intercept) + rs35705950 + sexM + age + principal_component_1 + principal_component_2 + principal_component_3		Acute gastritis	digestive
184.2	rs35705950	sex,age,principal_component_1,principal_component_2,principal_component_3	-0.193899	0.155627	0.823741	0.212794	logistic	151517	319	151198	1	0.0840302	0	`184.2` ~ `rs35705950` + `sex` + `age` + `principal_component_1` + `principal_component_2` + `principal_component_3`	(Intercept) + rs35705950 + sexM + age + principal_component_1 + principal_component_2 + principal_component_3		Cancer of other female genital organs (excluding uterus and ovary)	neoplasms
315.1	rs35705950	sex,age,principal_component_1,principal_component_2,principal_component_3	0.19952	0.160516	1.22082	0.21387	logistic	155736	242	155494	1	0.0837539	0	`315.1` ~ `rs35705950` + `sex` + `age` + `principal_component_1` + `principal_component_2` + `principal_component_3`	(Intercept) + rs35705950 + sexM + age + principal_component_1 + principal_component_2 + principal_component_3		Learning disorder	mental disorders
242.2	rs35705950	sex,age,principal_component_1,principal_component_2,principal_component_3	0.195035	0.157274	1.21535	0.214938	logistic	128610	244	128366	1	0.0817627	0	`242.2` ~ `rs35705950` + `sex` + `age` + `principal_component_1` + `principal_component_2` + `principal_component_3`	(Intercept) + rs35705950 + sexM + age + principal_component_1 + principal_component_2 + principal_component_3		Toxic multinodular goiter	endocrine/metabolic
303	rs35705950	sex,age,principal_component_1,principal_component_2,principal_component_3	0.0621081	0.0501083	1.06408	0.215168	logistic	90206	2476	87730	1	0.0824723	0	`303` ~ `rs35705950` + `sex` + `age` + `principal_component_1` + `principal_component_2` + `principal_component_3`	(Intercept) + rs35705950 + sexM + age + principal_component_1 + principal_component_2 + principal_component_3		Psychogenic and somatoform disorders	mental disorders
331	rs35705950	sex,age,principal_component_1,principal_component_2,principal_component_3	-0.0948992	0.0765653	0.909465	0.215177	logistic	137264	1185	136079	1	0.0836709	0	`331` ~ `rs35705950` + `sex` + `age` + `principal_component_1` + `principal_component_2` + `principal_component_3`	(Intercept) + rs35705950 + sexM + age + principal_component_1 + principal_component_2 + principal_component_3		Other cerebral degenerations	neurological
301	rs35705950	sex,age,principal_component_1,principal_component_2,principal_component_3	-0.0650887	0.0525359	0.936984	0.215369	logistic	90206	2476	87730	1	0.0822174	0	`301` ~ `rs35705950` + `sex` + `age` + `principal_component_1` + `principal_component_2` + `principal_component_3`	(Intercept) + rs35705950 + sexM + age + principal_component_1 + principal_component_2 + principal_component_3		Personality disorders	mental disorders
747.1	rs35705950	sex,age,principal_component_1,principal_component_2,principal_component_3	0.0583538	0.0471031	1.06009	0.2154	logistic	162877	2598	160279	1	0.0841924	0	`747.1` ~ `rs35705950` + `sex` + `age` + `principal_component_1` + `principal_component_2` + `principal_component_3`	(Intercept) + rs35705950 + sexM + age + principal_component_1 + principal_component_2 + principal_component_3		Cardiac congenital anomalies	congenital anomalies
619.4	rs35705950	sex,age,principal_component_1,principal_component_2,principal_component_3	0.0394242	0.0318234	1.04021	0.215404	logistic	150358	7805	142553	1	0.0843221	0	`619.4` ~ `rs35705950` + `sex` + `age` + `principal_component_1` + `principal_component_2` + `principal_component_3`	(Intercept) + rs35705950 + sexM + age + principal_component_1 + principal_component_2 + principal_component_3		Noninflammatory disorders of vagina	genitourinary
283.1	rs35705950	sex,age,principal_component_1,principal_component_2,principal_component_3	-0.404149	0.32719	0.667545	0.216752	logistic	118899	86	118813	1	0.0855558	0	`283.1` ~ `rs35705950` + `sex` + `age` + `principal_component_1` + `principal_component_2` + `principal_component_3`	(Intercept) + rs35705950 + sexM + age + principal_component_1 + principal_component_2 + principal_component_3		Autoimmune hemolytic anemias	hematopoietic
586.4	rs35705950	sex,age,principal_component_1,principal_component_2,principal_component_3	-0.0627973	0.0508993	0.939134	0.217294	logistic	131373	2473	128900	1	0.0847016	0	`586.4` ~ `rs35705950` + `sex` + `age` + `principal_component_1` + `principal_component_2` + `principal_component_3`	(Intercept) + rs35705950 + sexM + age + principal_component_1 + principal_component_2 + principal_component_3		Stricture/obstruction of ureter	genitourinary
751	rs35705950	sex,age,principal_component_1,principal_component_2,principal_component_3	-0.066246	0.0537968	0.935901	0.218169	logistic	160931	2296	158635	1	0.0840795	0	`751` ~ `rs35705950` + `sex` + `age` + `principal_component_1` + `principal_component_2` + `principal_component_3`	(Intercept) + rs35705950 + sexM + age + principal_component_1 + principal_component_2 + principal_component_3		Genitourinary congenital anomalies	congenital anomalies
637	rs35705950	sex,age,principal_component_1,principal_component_2,principal_component_3	-0.423978	0.344394	0.654438	0.218291	logistic	154926	92	154834	1	0.0850374	0	`637` ~ `rs35705950` + `sex` + `age` + `principal_component_1` + `principal_component_2` + `principal_component_3`	(Intercept) + rs35705950 + sexM + age + principal_component_1 + principal_component_2 + principal_component_3		Short gestation; low birth weight; and fetal growth retardation	pregnancy complications
259.8	rs35705950	sex,age,principal_component_1,principal_component_2,principal_component_3	-0.728131	0.592571	0.48281	0.21916	logistic	145700	33	145667	1	0.0836102	0	`259.8` ~ `rs35705950` + `sex` + `age` + `principal_component_1` + `principal_component_2` + `principal_component_3`	(Intercept) + rs35705950 + sexM + age + principal_component_1 + principal_component_2 + principal_component_3		Polyglandular activity in multiple endocrine adenomatosis	endocrine/metabolic
743.21	rs35705950	sex,age,principal_component_1,principal_component_2,principal_component_3	-0.220768	0.179691	0.801903	0.219221	logistic	140412	221	140191	1	0.0823078	0	`743.21` ~ `rs35705950` + `sex` + `age` + `principal_component_1` + `principal_component_2` + `principal_component_3`	(Intercept) + rs35705950 + sexM + age + principal_component_1 + principal_component_2 + principal_component_3		Pathologic fracture of vertebrae	musculoskeletal
727.4	rs35705950	sex,age,principal_component_1,principal_component_2,principal_component_3	0.0513187	0.0418021	1.05266	0.219576	logistic	107677	3472	104205	1	0.0817305	0	`727.4` ~ `rs35705950` + `sex` + `age` + `principal_component_1` + `principal_component_2` + `principal_component_3`	(Intercept) + rs35705950 + sexM + age + principal_component_1 + principal_component_2 + principal_component_3		Ganglion and cyst of synovium, tendon, and bursa	musculoskeletal
433.31	rs35705950	sex,age,principal_component_1,principal_component_2,principal_component_3	0.0538687	0.0439094	1.05535	0.219892	logistic	151243	3135	148108	1	0.0840931	0	`433.31` ~ `rs35705950` + `sex` + `age` + `principal_component_1` + `principal_component_2` + `principal_component_3`	(Intercept) + rs35705950 + sexM + age + principal_component_1 + principal_component_2 + principal_component_3		Transient cerebral ischemia	circulatory system
371.21	rs35705950	sex,age,principal_component_1,principal_component_2,principal_component_3	0.0716025	0.0585899	1.07423	0.221671	logistic	133974	1770	132204	1	0.0834714	0	`371.21` ~ `rs35705950` + `sex` + `age` + `principal_component_1` + `principal_component_2` + `principal_component_3`	(Intercept) + rs35705950 + sexM + age + principal_component_1 + principal_component_2 + principal_component_3		Allergic conjunctivitis	sense organs
721.2	rs35705950	sex,age,principal_component_1,principal_component_2,principal_component_3	-0.085054	0.0696149	0.918463	0.221791	logistic	121725	1428	120297	1	0.0824399	0	`721.2` ~ `rs35705950` + `sex` + `age` + `principal_component_1` + `principal_component_2` + `principal_component_3`	(Intercept) + rs35705950 + sexM + age + principal_component_1 + principal_component_2 + principal_component_3		Spondylosis with myelopathy	musculoskeletal
586	rs35705950	sex,age,principal_component_1,principal_component_2,principal_component_3	-0.0307002	0.0251497	0.969766	0.2222	logistic	140762	11862	128900	1	0.0846819	0	`586` ~ `rs35705950` + `sex` + `age` + `principal_component_1` + `principal_component_2` + `principal_component_3`	(Intercept) + rs35705950 + sexM + age + principal_component_1 + principal_component_2 + principal_component_3		Other disorders of the kidney and ureters	genitourinary
286.81	rs35705950	sex,age,principal_component_1,principal_component_2,principal_component_3	0.0714498	0.0585384	1.07406	0.222251	logistic	150118	1673	148445	1	0.0836509	0	`286.81` ~ `rs35705950` + `sex` + `age` + `principal_component_1` + `principal_component_2` + `principal_component_3`	(Intercept) + rs35705950 + sexM + age + principal_component_1 + principal_component_2 + principal_component_3		Primary hypercoagulable state	hematopoietic
574.1	rs35705950	sex,age,principal_component_1,principal_component_2,principal_component_3	-0.0393565	0.0322954	0.961408	0.222981	logistic	155278	6754	148524	1	0.0842199	0	`574.1` ~ `rs35705950` + `sex` + `age` + `principal_component_1` + `principal_component_2` + `principal_component_3`	(Intercept) + rs35705950 + sexM + age + principal_component_1 + principal_component_2 + principal_component_3		Cholelithiasis	digestive
964	rs35705950	sex,age,principal_component_1,principal_component_2,principal_component_3	0.260691	0.214271	1.29783	0.223741	logistic	160877	114	160763	1	0.0843875	0	`964` ~ `rs35705950` + `sex` + `age` + `principal_component_1` + `principal_component_2` + `principal_component_3`	(Intercept) + rs35705950 + sexM + age + principal_component_1 + principal_component_2 + principal_component_3		Poisoning by agents primarily affecting blood constituents	injuries & poisonings
731	rs35705950	sex,age,principal_component_1,principal_component_2,principal_component_3	-0.0826408	0.0679699	0.920682	0.224044	logistic	120133	1464	118669	1	0.0815097	0	`731` ~ `rs35705950` + `sex` + `age` + `principal_component_1` + `principal_component_2` + `principal_component_3`	(Intercept) + rs35705950 + sexM + age + principal_component_1 + principal_component_2 + principal_component_3		Osteitis deformans and osteopathies associated with other disorders classified elsewhere	musculoskeletal
575.9	rs35705950	sex,age,principal_component_1,principal_component_2,principal_component_3	0.0913164	0.0751609	1.09562	0.224387	logistic	149662	1138	148524	1	0.08433	0	`575.9` ~ `rs35705950` + `sex` + `age` + `principal_component_1` + `principal_component_2` + `principal_component_3`	(Intercept) + rs35705950 + sexM + age + principal_component_1 + principal_component_2 + principal_component_3		Nonspecific abnormal findings on radiological and other examination of biliary tract	digestive
495.1	rs35705950	sex,age,principal_component_1,principal_component_2,principal_component_3	0.086342	0.0711436	1.09018	0.224889	logistic	119723	1346	118377	1	0.0830083	0	`495.1` ~ `rs35705950` + `sex` + `age` + `principal_component_1` + `principal_component_2` + `principal_component_3`	(Intercept) + rs35705950 + sexM + age + principal_component_1 + principal_component_2 + principal_component_3		Chronic obstructive asthma	respiratory
288.3	rs35705950	sex,age,principal_component_1,principal_component_2,principal_component_3	0.14709	0.121234	1.15846	0.225024	logistic	133940	388	133552	1	0.0838808	0	`288.3` ~ `rs35705950` + `sex` + `age` + `principal_component_1` + `principal_component_2` + `principal_component_3`	(Intercept) + rs35705950 + sexM + age + principal_component_1 + principal_component_2 + principal_component_3		Eosinophilia	hematopoietic
732.1	rs35705950	sex,age,principal_component_1,principal_component_2,principal_component_3	-0.183764	0.15149	0.832132	0.225112	logistic	118967	298	118669	1	0.0814638	0	`732.1` ~ `rs35705950` + `sex` + `age` + `principal_component_1` + `principal_component_2` + `principal_component_3`	(Intercept) + rs35705950 + sexM + age + principal_component_1 + principal_component_2 + principal_component_3		Juvenile osteochondrosis	musculoskeletal
153	rs35705950	sex,age,principal_component_1,principal_component_2,principal_component_3	-0.073455	0.060681	0.929178	0.226083	logistic	136265	1872	134393	1	0.0823873	0	`153` ~ `rs35705950` + `sex` + `age` + `principal_component_1` + `principal_component_2` + `principal_component_3`	(Intercept) + rs35705950 + sexM + age + principal_component_1 + principal_component_2 + principal_component_3		Colorectal cancer	neoplasms
521.1	rs35705950	sex,age,principal_component_1,principal_component_2,principal_component_3	-0.0466243	0.0386009	0.954446	0.227103	logistic	148149	5510	142639	1	0.0847998	0	`521.1` ~ `rs35705950` + `sex` + `age` + `principal_component_1` + `principal_component_2` + `principal_component_3`	(Intercept) + rs35705950 + sexM + age + principal_component_1 + principal_component_2 + principal_component_3		Dental caries	digestive
293	rs35705950	sex,age,principal_component_1,principal_component_2,principal_component_3	-0.117357	0.09718	0.889267	0.22719	logistic	154141	714	153427	1	0.0843449	0	`293` ~ `rs35705950` + `sex` + `age` + `principal_component_1` + `principal_component_2` + `principal_component_3`	(Intercept) + rs35705950 + sexM + age + principal_component_1 + principal_component_2 + principal_component_3		Symptoms involving head and neck	mental disorders
560.2	rs35705950	sex,age,principal_component_1,principal_component_2,principal_component_3	-0.122702	0.101749	0.884527	0.227844	logistic	105683	711	104972	1	0.0810821	0	`560.2` ~ `rs35705950` + `sex` + `age` + `principal_component_1` + `principal_component_2` + `principal_component_3`	(Intercept) + rs35705950 + sexM + age + principal_component_1 + principal_component_2 + principal_component_3		Impaction of intestine	digestive
536	rs35705950	sex,age,principal_component_1,principal_component_2,principal_component_3	0.0428778	0.0356929	1.04381	0.229635	logistic	144520	5296	139224	1	0.0841095	0	`536` ~ `rs35705950` + `sex` + `age` + `principal_component_1` + `principal_component_2` + `principal_component_3`	(Intercept) + rs35705950 + sexM + age + principal_component_1 + principal_component_2 + principal_component_3		Disorders of function of stomach	digestive
965.1	rs35705950	sex,age,principal_component_1,principal_component_2,principal_component_3	-0.267135	0.222452	0.76557	0.229803	logistic	160934	171	160763	1	0.0843482	0	`965.1` ~ `rs35705950` + `sex` + `age` + `principal_component_1` + `principal_component_2` + `principal_component_3`	(Intercept) + rs35705950 + sexM + age + principal_component_1 + principal_component_2 + principal_component_3		Opiates and related narcotics causing adverse effects in therapeutic use	injuries & poisonings
871.3	rs35705950	sex,age,principal_component_1,principal_component_2,principal_component_3	-0.103508	0.0864993	0.901668	0.231448	logistic	142464	999	141465	1	0.0836422	0	`871.3` ~ `rs35705950` + `sex` + `age` + `principal_component_1` + `principal_component_2` + `principal_component_3`	(Intercept) + rs35705950 + sexM + age + principal_component_1 + principal_component_2 + principal_component_3		Open wound of foot except toe(s) alone	injuries & poisonings
697	rs35705950	sex,age,principal_component_1,principal_component_2,principal_component_3	0.10574	0.0884372	1.11153	0.231833	logistic	128177	948	127229	1	0.0818595	0	`697` ~ `rs35705950` + `sex` + `age` + `principal_component_1` + `principal_component_2` + `principal_component_3`	(Intercept) + rs35705950 + sexM + age + principal_component_1 + principal_component_2 + principal_component_3		Sarcoidosis	dermatologic
378.5	rs35705950	sex,age,principal_component_1,principal_component_2,principal_component_3	-0.137917	0.115389	0.871171	0.231994	logistic	133201	526	132675	1	0.0835054	0	`378.5` ~ `rs35705950` + `sex` + `age` + `principal_component_1` + `principal_component_2` + `principal_component_3`	(Intercept) + rs35705950 + sexM + age + principal_component_1 + principal_component_2 + principal_component_3		Paralytic strabismus	sense organs
706.3	rs35705950	sex,age,principal_component_1,principal_component_2,principal_component_3	0.213278	0.178479	1.23773	0.232097	logistic	133881	163	133718	1	0.0829617	0	`706.3` ~ `rs35705950` + `sex` + `age` + `principal_component_1` + `principal_component_2` + `principal_component_3`	(Intercept) + rs35705950 + sexM + age + principal_component_1 + principal_component_2 + principal_component_3		Seborrhea	dermatologic
253	rs35705950	sex,age,principal_component_1,principal_component_2,principal_component_3	0.0666658	0.0558718	1.06894	0.232794	logistic	147627	1960	145667	1	0.0837415	0	`253` ~ `rs35705950` + `sex` + `age` + `principal_component_1` + `principal_component_2` + `principal_component_3`	(Intercept) + rs35705950 + sexM + age + principal_component_1 + principal_component_2 + principal_component_3		Disorders of the pituitary gland and its hypothalamic control	endocrine/metabolic
736.2	rs35705950	sex,age,principal_component_1,principal_component_2,principal_component_3	0.116558	0.0976961	1.12362	0.232843	logistic	136813	595	136218	1	0.0831134	0	`736.2` ~ `rs35705950` + `sex` + `age` + `principal_component_1` + `principal_component_2` + `principal_component_3`	(Intercept) + rs35705950 + sexM + age + principal_component_1 + principal_component_2 + principal_component_3		Acquired deformities of finger	musculoskeletal
292.1	rs35705950	sex,age,principal_component_1,principal_component_2,principal_component_3	0.0510794	0.0428992	1.05241	0.233778	logistic	141312	3335	137977	1	0.0837155	0	`292.1` ~ `rs35705950` + `sex` + `age` + `principal_component_1` + `principal_component_2` + `principal_component_3`	(Intercept) + rs35705950 + sexM + age + principal_component_1 + principal_component_2 + principal_component_3		Aphasia/speech disturbance	mental disorders
261.41	rs35705950	sex,age,principal_component_1,principal_component_2,principal_component_3	-0.202597	0.17135	0.816607	0.237064	logistic	121130	304	120826	1	0.0829316	0	`261.41` ~ `rs35705950` + `sex` + `age` + `principal_component_1` + `principal_component_2` + `principal_component_3`	(Intercept) + rs35705950 + sexM + age + principal_component_1 + principal_component_2 + principal_component_3		Rickets or osteomalacia	endocrine/metabolic
750.2	rs35705950	sex,age,principal_component_1,principal_component_2,principal_component_3	0.104736	0.0889657	1.11042	0.239092	logistic	159362	727	158635	1	0.0841386	0	`750.2` ~ `rs35705950` + `sex` + `age` + `principal_component_1` + `principal_component_2` + `principal_component_3`	(Intercept) + rs35705950 + sexM + age + principal_component_1 + principal_component_2 + principal_component_3		Lower gastrointestinal congenital anomalies	congenital anomalies
598.4	rs35705950	sex,age,principal_component_1,principal_component_2,principal_component_3	-0.178112	0.151324	0.836849	0.239185	logistic	159632	294	159338	1	0.0840652	0	`598.4` ~ `rs35705950` + `sex` + `age` + `principal_component_1` + `principal_component_2` + `principal_component_3`	(Intercept) + rs35705950 + sexM + age + principal_component_1 + principal_component_2 + principal_component_3		Other cells and casts in urine	genitourinary
601.1	rs35705950	sex,age,principal_component_1,principal_component_2,principal_component_3	-0.085796	0.0729623	0.917781	0.239637	logistic	146507	1225	145282	1	0.0831291	0	`601.1` ~ `rs35705950` + `sex` + `age` + `principal_component_1` + `principal_component_2` + `principal_component_3`	(Intercept) + rs35705950 + sexM + age + principal_component_1 + principal_component_2 + principal_component_3		Prostatitis	genitourinary
568.1	rs35705950	sex,age,principal_component_1,principal_component_2,principal_component_3	-0.108965	0.0927061	0.896762	0.239841	logistic	143219	792	142427	1	0.0836342	0	`568.1` ~ `rs35705950` + `sex` + `age` + `principal_component_1` + `principal_component_2` + `principal_component_3`	(Intercept) + rs35705950 + sexM + age + principal_component_1 + principal_component_2 + principal_component_3		Peritoneal adhesions (postoperative) (postinfection)	digestive
150	rs35705950	sex,age,principal_component_1,principal_component_2,principal_component_3	0.189671	0.161503	1.20885	0.240231	logistic	154569	185	154384	1	0.0838687	0	`150` ~ `rs35705950` + `sex` + `age` + `principal_component_1` + `principal_component_2` + `principal_component_3`	(Intercept) + rs35705950 + sexM + age + principal_component_1 + principal_component_2 + principal_component_3		Cancer of esophagus	neoplasms
395.6	rs35705950	sex,age,principal_component_1,principal_component_2,principal_component_3	0.0704788	0.0600393	1.07302	0.240444	logistic	144809	1563	143246	1	0.0831371	0	`395.6` ~ `rs35705950` + `sex` + `age` + `principal_component_1` + `principal_component_2` + `principal_component_3`	(Intercept) + rs35705950 + sexM + age + principal_component_1 + principal_component_2 + principal_component_3		Heart valve replaced	circulatory system
204.21	rs35705950	sex,age,principal_component_1,principal_component_2,principal_component_3	-0.288081	0.245596	0.749701	0.240801	logistic	159824	128	159696	1	0.0841738	0	`204.21` ~ `rs35705950` + `sex` + `age` + `principal_component_1` + `principal_component_2` + `principal_component_3`	(Intercept) + rs35705950 + sexM + age + principal_component_1 + principal_component_2 + principal_component_3		Myeloid leukemia, acute	neoplasms
599.2	rs35705950	sex,age,principal_component_1,principal_component_2,principal_component_3	0.0387794	0.0330606	1.03954	0.240804	logistic	118850	5846	113004	1	0.0833109	0	`599.2` ~ `rs35705950` + `sex` + `age` + `principal_component_1` + `principal_component_2` + `principal_component_3`	(Intercept) + rs35705950 + sexM + age + principal_component_1 + principal_component_2 + principal_component_3		Retention of urine	genitourinary
204.12	rs35705950	sex,age,principal_component_1,principal_component_2,principal_component_3	0.118344	0.101123	1.12563	0.241883	logistic	160169	473	159696	1	0.084286	0	`204.12` ~ `rs35705950` + `sex` + `age` + `principal_component_1` + `principal_component_2` + `principal_component_3`	(Intercept) + rs35705950 + sexM + age + principal_component_1 + principal_component_2 + principal_component_3		Lymphoid leukemia, chronic	neoplasms
480.1	rs35705950	sex,age,principal_component_1,principal_component_2,principal_component_3	0.0575154	0.0492388	1.0592	0.24277	logistic	134137	2634	131503	1	0.0834967	0	`480.1` ~ `rs35705950` + `sex` + `age` + `principal_component_1` + `principal_component_2` + `principal_component_3`	(Intercept) + rs35705950 + sexM + age + principal_component_1 + principal_component_2 + principal_component_3		Bacterial pneumonia	respiratory
728	rs35705950	sex,age,principal_component_1,principal_component_2,principal_component_3	-0.131638	0.112722	0.876658	0.242882	logistic	104746	541	104205	1	0.0811869	0	`728` ~ `rs35705950` + `sex` + `age` + `principal_component_1` + `principal_component_2` + `principal_component_3`	(Intercept) + rs35705950 + sexM + age + principal_component_1 + principal_component_2 + principal_component_3		Disorders of muscle, ligament, and fascia	musculoskeletal
480.11	rs35705950	sex,age,principal_component_1,principal_component_2,principal_component_3	0.0796908	0.068308	1.08295	0.243356	logistic	132788	1285	131503	1	0.0834789	0	`480.11` ~ `rs35705950` + `sex` + `age` + `principal_component_1` + `principal_component_2` + `principal_component_3`	(Intercept) + rs35705950 + sexM + age + principal_component_1 + principal_component_2 + principal_component_3		Pneumococcal pneumonia	respiratory
599.4	rs35705950	sex,age,principal_component_1,principal_component_2,principal_component_3	-0.031057	0.0266595	0.96942	0.244038	logistic	123587	10583	113004	1	0.0829133	0	`599.4` ~ `rs35705950` + `sex` + `age` + `principal_component_1` + `principal_component_2` + `principal_component_3`	(Intercept) + rs35705950 + sexM + age + principal_component_1 + principal_component_2 + principal_component_3		Urinary incontinence	genitourinary
291	rs35705950	sex,age,principal_component_1,principal_component_2,principal_component_3	0.0449967	0.0386802	1.04602	0.244707	logistic	142055	4078	137977	1	0.083788	0	`291` ~ `rs35705950` + `sex` + `age` + `principal_component_1` + `principal_component_2` + `principal_component_3`	(Intercept) + rs35705950 + sexM + age + principal_component_1 + principal_component_2 + principal_component_3		Other specified nonpsychotic and/or transient mental disorders	mental disorders
740.3	rs35705950	sex,age,principal_component_1,principal_component_2,principal_component_3	-0.0981179	0.0843445	0.906542	0.244708	logistic	114484	939	113545	1	0.082077	0	`740.3` ~ `rs35705950` + `sex` + `age` + `principal_component_1` + `principal_component_2` + `principal_component_3`	(Intercept) + rs35705950 + sexM + age + principal_component_1 + principal_component_2 + principal_component_3		Osteoarthrosis involving more than one site, but not specified as generalized	musculoskeletal
339	rs35705950	sex,age,principal_component_1,principal_component_2,principal_component_3	-0.0261632	0.0225634	0.974176	0.246234	logistic	142126	15692	126434	1	0.083813	0	`339` ~ `rs35705950` + `sex` + `age` + `principal_component_1` + `principal_component_2` + `principal_component_3`	(Intercept) + rs35705950 + sexM + age + principal_component_1 + principal_component_2 + principal_component_3		Other headache syndromes	neurological
385	rs35705950	sex,age,principal_component_1,principal_component_2,principal_component_3	0.137551	0.118965	1.14746	0.247586	logistic	140748	386	140362	1	0.0833582	0	`385` ~ `rs35705950` + `sex` + `age` + `principal_component_1` + `principal_component_2` + `principal_component_3`	(Intercept) + rs35705950 + sexM + age + principal_component_1 + principal_component_2 + principal_component_3		Other disorders of middle ear and mastoid	sense organs
525	rs35705950	sex,age,principal_component_1,principal_component_2,principal_component_3	-0.0441385	0.0381922	0.956821	0.247807	logistic	148252	5613	142639	1	0.0848016	0	`525` ~ `rs35705950` + `sex` + `age` + `principal_component_1` + `principal_component_2` + `principal_component_3`	(Intercept) + rs35705950 + sexM + age + principal_component_1 + principal_component_2 + principal_component_3		Other diseases of the teeth and supporting structures	digestive
394	rs35705950	sex,age,principal_component_1,principal_component_2,principal_component_3	0.045581	0.0394582	1.04664	0.248021	logistic	147213	3967	143246	1	0.0832773	0	`394` ~ `rs35705950` + `sex` + `age` + `principal_component_1` + `principal_component_2` + `principal_component_3`	(Intercept) + rs35705950 + sexM + age + principal_component_1 + principal_component_2 + principal_component_3		Rheumatic disease of the heart valves	circulatory system
317.11	rs35705950	sex,age,principal_component_1,principal_component_2,principal_component_3	-0.0945124	0.0819435	0.909816	0.248753	logistic	125178	1068	124110	1	0.0871958	0	`317.11` ~ `rs35705950` + `sex` + `age` + `principal_component_1` + `principal_component_2` + `principal_component_3`	(Intercept) + rs35705950 + sexM + age + principal_component_1 + principal_component_2 + principal_component_3		Alcoholic liver damage	mental disorders
202.24	rs35705950	sex,age,principal_component_1,principal_component_2,principal_component_3	-0.422791	0.367012	0.655216	0.249328	logistic	159756	60	159696	1	0.0841784	0	`202.24` ~ `rs35705950` + `sex` + `age` + `principal_component_1` + `principal_component_2` + `principal_component_3`	(Intercept) + rs35705950 + sexM + age + principal_component_1 + principal_component_2 + principal_component_3		Large cell lymphoma	neoplasms
519.8	rs35705950	sex,age,principal_component_1,principal_component_2,principal_component_3	0.0685685	0.0597245	1.07097	0.250935	logistic	157601	1617	155984	1	0.083832	0	`519.8` ~ `rs35705950` + `sex` + `age` + `principal_component_1` + `principal_component_2` + `principal_component_3`	(Intercept) + rs35705950 + sexM + age + principal_component_1 + principal_component_2 + principal_component_3		Other diseases of respiratory system, NEC	respiratory
316.1	rs35705950	sex,age,principal_component_1,principal_component_2,principal_component_3	-0.11403	0.0993248	0.892231	0.250946	logistic	124798	688	124110	1	0.087245	0	`316.1` ~ `rs35705950` + `sex` + `age` + `principal_component_1` + `principal_component_2` + `principal_component_3`	(Intercept) + rs35705950 + sexM + age + principal_component_1 + principal_component_2 + principal_component_3		Polyneuropathy due to drugs	mental disorders
623	rs35705950	sex,age,principal_component_1,principal_component_2,principal_component_3	0.0784535	0.0683844	1.08161	0.251281	logistic	158810	1385	157425	1	0.0841509	0	`623` ~ `rs35705950` + `sex` + `age` + `principal_component_1` + `principal_component_2` + `principal_component_3`	(Intercept) + rs35705950 + sexM + age + principal_component_1 + principal_component_2 + principal_component_3		Hypertrophy of female genital organs	genitourinary
290	rs35705950	sex,age,principal_component_1,principal_component_2,principal_component_3	0.058079	0.0506571	1.0598	0.251583	logistic	140375	2398	137977	1	0.0836581	0	`290` ~ `rs35705950` + `sex` + `age` + `principal_component_1` + `principal_component_2` + `principal_component_3`	(Intercept) + rs35705950 + sexM + age + principal_component_1 + principal_component_2 + principal_component_3		Delirium dementia and amnestic and other cognitive disorders	mental disorders
371	rs35705950	sex,age,principal_component_1,principal_component_2,principal_component_3	0.029801	0.0260134	1.03025	0.25196	logistic	142430	10226	132204	1	0.0837604	0	`371` ~ `rs35705950` + `sex` + `age` + `principal_component_1` + `principal_component_2` + `principal_component_3`	(Intercept) + rs35705950 + sexM + age + principal_component_1 + principal_component_2 + principal_component_3		Inflammation of the eye	sense organs
964.1	rs35705950	sex,age,principal_component_1,principal_component_2,principal_component_3	0.274099	0.239688	1.31534	0.252804	logistic	160854	91	160763	1	0.084384	0	`964.1` ~ `rs35705950` + `sex` + `age` + `principal_component_1` + `principal_component_2` + `principal_component_3`	(Intercept) + rs35705950 + sexM + age + principal_component_1 + principal_component_2 + principal_component_3		Anticoagulants causing adverse effects	injuries & poisonings
876	rs35705950	sex,age,principal_component_1,principal_component_2,principal_component_3	0.172131	0.15055	1.18783	0.252895	logistic	141713	248	141465	1	0.0837397	0	`876` ~ `rs35705950` + `sex` + `age` + `principal_component_1` + `principal_component_2` + `principal_component_3`	(Intercept) + rs35705950 + sexM + age + principal_component_1 + principal_component_2 + principal_component_3		Posttraumatic wound infection not elsewhere classified	injuries & poisonings
278.3	rs35705950	sex,age,principal_component_1,principal_component_2,principal_component_3	0.111522	0.0976719	1.11798	0.253537	logistic	117056	680	116376	1	0.0855403	0	`278.3` ~ `rs35705950` + `sex` + `age` + `principal_component_1` + `principal_component_2` + `principal_component_3`	(Intercept) + rs35705950 + sexM + age + principal_component_1 + principal_component_2 + principal_component_3		Localized adiposity	endocrine/metabolic
710.11	rs35705950	sex,age,principal_component_1,principal_component_2,principal_component_3	-0.108851	0.0953685	0.896864	0.253713	logistic	139821	815	139006	1	0.0834388	0	`710.11` ~ `rs35705950` + `sex` + `age` + `principal_component_1` + `principal_component_2` + `principal_component_3`	(Intercept) + rs35705950 + sexM + age + principal_component_1 + principal_component_2 + principal_component_3		Acute osteomyelitis	musculoskeletal
286.13	rs35705950	sex,age,principal_component_1,principal_component_2,principal_component_3	0.274173	0.240212	1.31544	0.253713	logistic	148526	81	148445	1	0.0834972	0	`286.13` ~ `rs35705950` + `sex` + `age` + `principal_component_1` + `principal_component_2` + `principal_component_3`	(Intercept) + rs35705950 + sexM + age + principal_component_1 + principal_component_2 + principal_component_3		Congenital factor VIII disorder	hematopoietic
362	rs35705950	sex,age,principal_component_1,principal_component_2,principal_component_3	-0.0302754	0.0266198	0.970178	0.255402	logistic	148500	10534	137966	1	0.0843232	0	`362` ~ `rs35705950` + `sex` + `age` + `principal_component_1` + `principal_component_2` + `principal_component_3`	(Intercept) + rs35705950 + sexM + age + principal_component_1 + principal_component_2 + principal_component_3		Other retinal disorders	sense organs
496.21	rs35705950	sex,age,principal_component_1,principal_component_2,principal_component_3	0.0493044	0.0434057	1.05054	0.255999	logistic	121984	3607	118377	1	0.083097	0	`496.21` ~ `rs35705950` + `sex` + `age` + `principal_component_1` + `principal_component_2` + `principal_component_3`	(Intercept) + rs35705950 + sexM + age + principal_component_1 + principal_component_2 + principal_component_3		Obstructive chronic bronchitis	respiratory
691.3	rs35705950	sex,age,principal_component_1,principal_component_2,principal_component_3	0.244052	0.215015	1.27641	0.256355	logistic	127329	100	127229	1	0.0819334	0	`691.3` ~ `rs35705950` + `sex` + `age` + `principal_component_1` + `principal_component_2` + `principal_component_3`	(Intercept) + rs35705950 + sexM + age + principal_component_1 + principal_component_2 + principal_component_3		Congenital pigmentary anomalies of skin	dermatologic
190	rs35705950	sex,age,principal_component_1,principal_component_2,principal_component_3	-0.252734	0.222883	0.776675	0.256824	logistic	160723	135	160588	1	0.0840141	0	`190` ~ `rs35705950` + `sex` + `age` + `principal_component_1` + `principal_component_2` + `principal_component_3`	(Intercept) + rs35705950 + sexM + age + principal_component_1 + principal_component_2 + principal_component_3		Cancer of eye	neoplasms
701.1	rs35705950	sex,age,principal_component_1,principal_component_2,principal_component_3	-0.0793948	0.0700352	0.923675	0.256945	logistic	141575	1439	140136	1	0.0830479	0	`701.1` ~ `rs35705950` + `sex` + `age` + `principal_component_1` + `principal_component_2` + `principal_component_3`	(Intercept) + rs35705950 + sexM + age + principal_component_1 + principal_component_2 + principal_component_3		Keratoderma, acquired	dermatologic
352.2	rs35705950	sex,age,principal_component_1,principal_component_2,principal_component_3	0.0769586	0.0679759	1.08	0.257573	logistic	136607	1386	135221	1	0.0833815	0	`352.2` ~ `rs35705950` + `sex` + `age` + `principal_component_1` + `principal_component_2` + `principal_component_3`	(Intercept) + rs35705950 + sexM + age + principal_component_1 + principal_component_2 + principal_component_3		Facial nerve disorders [CN7]	neurological
577.3	rs35705950	sex,age,principal_component_1,principal_component_2,principal_component_3	0.0724781	0.0641057	1.07517	0.258222	logistic	161097	1372	159725	1	0.0842257	0	`577.3` ~ `rs35705950` + `sex` + `age` + `principal_component_1` + `principal_component_2` + `principal_component_3`	(Intercept) + rs35705950 + sexM + age + principal_component_1 + principal_component_2 + principal_component_3		Cyst and pseudocyst of pancreas	digestive
274.2	rs35705950	sex,age,principal_component_1,principal_component_2,principal_component_3	-0.0945261	0.0836733	0.909804	0.258601	logistic	158398	894	157504	1	0.0842719	0	`274.2` ~ `rs35705950` + `sex` + `age` + `principal_component_1` + `principal_component_2` + `principal_component_3`	(Intercept) + rs35705950 + sexM + age + principal_component_1 + principal_component_2 + principal_component_3		Crystal arthropathies	endocrine/metabolic
550.3	rs35705950	sex,age,principal_component_1,principal_component_2,principal_component_3	-0.257143	0.22778	0.773258	0.258936	logistic	141808	130	141678	1	0.0833451	0	`550.3` ~ `rs35705950` + `sex` + `age` + `principal_component_1` + `principal_component_2` + `principal_component_3`	(Intercept) + rs35705950 + sexM + age + principal_component_1 + principal_component_2 + principal_component_3		Femoral hernia	digestive
442.8	rs35705950	sex,age,principal_component_1,principal_component_2,principal_component_3	0.121228	0.107398	1.12888	0.258992	logistic	141701	502	141199	1	0.0830905	0	`442.8` ~ `rs35705950` + `sex` + `age` + `principal_component_1` + `principal_component_2` + `principal_component_3`	(Intercept) + rs35705950 + sexM + age + principal_component_1 + principal_component_2 + principal_component_3		Aneurysm of other specified artery	circulatory system
149.3	rs35705950	sex,age,principal_component_1,principal_component_2,principal_component_3	-0.817986	0.724667	0.44132	0.258993	logistic	163311	25	163286	1	0.084186	0	`149.3` ~ `rs35705950` + `sex` + `age` + `principal_component_1` + `principal_component_2` + `principal_component_3`	(Intercept) + rs35705950 + sexM + age + principal_component_1 + principal_component_2 + principal_component_3		Cancer of hypopharynx	neoplasms
729.7	rs35705950	sex,age,principal_component_1,principal_component_2,principal_component_3	0.303927	0.269277	1.35517	0.259034	logistic	104270	65	104205	1	0.081217	0	`729.7` ~ `rs35705950` + `sex` + `age` + `principal_component_1` + `principal_component_2` + `principal_component_3`	(Intercept) + rs35705950 + sexM + age + principal_component_1 + principal_component_2 + principal_component_3		Nontraumatic compartment syndrome	musculoskeletal
198.5	rs35705950	sex,age,principal_component_1,principal_component_2,principal_component_3	-0.13783	0.122154	0.871247	0.25918	logistic	148950	447	148503	1	0.0831957	0	`198.5` ~ `rs35705950` + `sex` + `age` + `principal_component_1` + `principal_component_2` + `principal_component_3`	(Intercept) + rs35705950 + sexM + age + principal_component_1 + principal_component_2 + principal_component_3		Secondary malignancy of brain/spine	neoplasms
279.1	rs35705950	sex,age,principal_component_1,principal_component_2,principal_component_3	0.0519441	0.0460427	1.05332	0.259246	logistic	159990	2767	157223	1	0.0837459	0	`279.1` ~ `rs35705950` + `sex` + `age` + `principal_component_1` + `principal_component_2` + `principal_component_3`	(Intercept) + rs35705950 + sexM + age + principal_component_1 + principal_component_2 + principal_component_3		Immunity deficiency	endocrine/metabolic
292.5	rs35705950	sex,age,principal_component_1,principal_component_2,principal_component_3	0.0992582	0.0879972	1.10435	0.259333	logistic	138741	764	137977	1	0.0835297	0	`292.5` ~ `rs35705950` + `sex` + `age` + `principal_component_1` + `principal_component_2` + `principal_component_3`	(Intercept) + rs35705950 + sexM + age + principal_component_1 + principal_component_2 + principal_component_3		Transient alteration of awareness	mental disorders
145.3	rs35705950	sex,age,principal_component_1,principal_component_2,principal_component_3	0.257838	0.228587	1.29413	0.259336	logistic	163382	96	163286	1	0.0842106	0	`145.3` ~ `rs35705950` + `sex` + `age` + `principal_component_1` + `principal_component_2` + `principal_component_3`	(Intercept) + rs35705950 + sexM + age + principal_component_1 + principal_component_2 + principal_component_3		Cancer of major salivary glands	neoplasms
588	rs35705950	sex,age,principal_component_1,principal_component_2,principal_component_3	-0.0748522	0.0663752	0.927881	0.259441	logistic	130798	1898	128900	1	0.0842788	0	`588` ~ `rs35705950` + `sex` + `age` + `principal_component_1` + `principal_component_2` + `principal_component_3`	(Intercept) + rs35705950 + sexM + age + principal_component_1 + principal_component_2 + principal_component_3		Disorders resulting from impaired renal function	genitourinary
8	rs35705950	sex,age,principal_component_1,principal_component_2,principal_component_3	0.0440333	0.03908	1.04502	0.25985	logistic	161085	4467	156618	1	0.0841854	0	`008` ~ `rs35705950` + `sex` + `age` + `principal_component_1` + `principal_component_2` + `principal_component_3`	(Intercept) + rs35705950 + sexM + age + principal_component_1 + principal_component_2 + principal_component_3		Intestinal infection	infectious diseases
184.1	rs35705950	sex,age,principal_component_1,principal_component_2,principal_component_3	-0.117283	0.104123	0.889334	0.260001	logistic	151797	599	151198	1	0.0840629	0	`184.1` ~ `rs35705950` + `sex` + `age` + `principal_component_1` + `principal_component_2` + `principal_component_3`	(Intercept) + rs35705950 + sexM + age + principal_component_1 + principal_component_2 + principal_component_3		Malignant neoplasm of ovary and other uterine adnexa	neoplasms
737.2	rs35705950	sex,age,principal_component_1,principal_component_2,principal_component_3	0.251337	0.223349	1.28574	0.260456	logistic	136323	105	136218	1	0.0830601	0	`737.2` ~ `rs35705950` + `sex` + `age` + `principal_component_1` + `principal_component_2` + `principal_component_3`	(Intercept) + rs35705950 + sexM + age + principal_component_1 + principal_component_2 + principal_component_3		Lordosis (acquired)	musculoskeletal
426.4	rs35705950	sex,age,principal_component_1,principal_component_2,principal_component_3	0.203216	0.180652	1.22534	0.26063	logistic	108192	161	108031	1	0.0818776	0	`426.4` ~ `rs35705950` + `sex` + `age` + `principal_component_1` + `principal_component_2` + `principal_component_3`	(Intercept) + rs35705950 + sexM + age + principal_component_1 + principal_component_2 + principal_component_3		Anomalous atrioventricular excitation	circulatory system
567	rs35705950	sex,age,principal_component_1,principal_component_2,principal_component_3	0.073695	0.0656556	1.07648	0.261672	logistic	143830	1403	142427	1	0.0837447	0	`567` ~ `rs35705950` + `sex` + `age` + `principal_component_1` + `principal_component_2` + `principal_component_3`	(Intercept) + rs35705950 + sexM + age + principal_component_1 + principal_component_2 + principal_component_3		Peritonitis and retroperitoneal infections	digestive
749.2	rs35705950	sex,age,principal_component_1,principal_component_2,principal_component_3	-0.439039	0.391264	0.644656	0.261818	logistic	163897	59	163838	1	0.084245	0	`749.2` ~ `rs35705950` + `sex` + `age` + `principal_component_1` + `principal_component_2` + `principal_component_3`	(Intercept) + rs35705950 + sexM + age + principal_component_1 + principal_component_2 + principal_component_3		Congenital anomalies of skull and face bones	congenital anomalies
250.5	rs35705950	sex,age,principal_component_1,principal_component_2,principal_component_3	-0.186858	0.166949	0.829561	0.263031	logistic	111155	305	110850	1	0.0847195	0	`250.5` ~ `rs35705950` + `sex` + `age` + `principal_component_1` + `principal_component_2` + `principal_component_3`	(Intercept) + rs35705950 + sexM + age + principal_component_1 + principal_component_2 + principal_component_3		Glycosuria or Acetonuria	endocrine/metabolic
931	rs35705950	sex,age,principal_component_1,principal_component_2,principal_component_3	0.0640638	0.0572486	1.06616	0.26312	logistic	124169	1559	122610	1	0.0820696	0	`931` ~ `rs35705950` + `sex` + `age` + `principal_component_1` + `principal_component_2` + `principal_component_3`	(Intercept) + rs35705950 + sexM + age + principal_component_1 + principal_component_2 + principal_component_3		Contact dermatitis and other eczema due to plants [except food]	dermatologic
870.1	rs35705950	sex,age,principal_component_1,principal_component_2,principal_component_3	0.148709	0.13301	1.16034	0.263557	logistic	141817	352	141465	1	0.0837276	0	`870.1` ~ `rs35705950` + `sex` + `age` + `principal_component_1` + `principal_component_2` + `principal_component_3`	(Intercept) + rs35705950 + sexM + age + principal_component_1 + principal_component_2 + principal_component_3		Open wound or laceration of eye or eyelid	injuries & poisonings
282	rs35705950	sex,age,principal_component_1,principal_component_2,principal_component_3	-0.0906796	0.0811327	0.91331	0.263708	logistic	120504	1691	118813	1	0.0850677	0	`282` ~ `rs35705950` + `sex` + `age` + `principal_component_1` + `principal_component_2` + `principal_component_3`	(Intercept) + rs35705950 + sexM + age + principal_component_1 + principal_component_2 + principal_component_3		Hereditary hemolytic anemias	hematopoietic
351	rs35705950	sex,age,principal_component_1,principal_component_2,principal_component_3	-0.0241089	0.0215832	0.976179	0.263986	logistic	151127	15906	135221	1	0.0836813	0	`351` ~ `rs35705950` + `sex` + `age` + `principal_component_1` + `principal_component_2` + `principal_component_3`	(Intercept) + rs35705950 + sexM + age + principal_component_1 + principal_component_2 + principal_component_3		Other peripheral nerve disorders	neurological
228	rs35705950	sex,age,principal_component_1,principal_component_2,principal_component_3	-0.0319148	0.0285747	0.968589	0.264042	logistic	161068	7139	153929	1	0.0838311	0	`228` ~ `rs35705950` + `sex` + `age` + `principal_component_1` + `principal_component_2` + `principal_component_3`	(Intercept) + rs35705950 + sexM + age + principal_component_1 + principal_component_2 + principal_component_3		Hemangioma and lymphangioma, any site	neoplasms
427.12	rs35705950	sex,age,principal_component_1,principal_component_2,principal_component_3	0.0586139	0.0526048	1.06037	0.26518	logistic	110240	2209	108031	1	0.0821344	0	`427.12` ~ `rs35705950` + `sex` + `age` + `principal_component_1` + `principal_component_2` + `principal_component_3`	(Intercept) + rs35705950 + sexM + age + principal_component_1 + principal_component_2 + principal_component_3		Paroxysmal ventricular tachycardia	circulatory system
276.13	rs35705950	sex,age,principal_component_1,principal_component_2,principal_component_3	0.0423504	0.0380611	1.04326	0.265839	logistic	134452	4726	129726	1	0.0843796	0	`276.13` ~ `rs35705950` + `sex` + `age` + `principal_component_1` + `principal_component_2` + `principal_component_3`	(Intercept) + rs35705950 + sexM + age + principal_component_1 + principal_component_2 + principal_component_3		Hyperpotassemia	endocrine/metabolic
696.2	rs35705950	sex,age,principal_component_1,principal_component_2,principal_component_3	-0.470373	0.423244	0.624769	0.266416	logistic	127280	51	127229	1	0.0818903	0	`696.2` ~ `rs35705950` + `sex` + `age` + `principal_component_1` + `principal_component_2` + `principal_component_3`	(Intercept) + rs35705950 + sexM + age + principal_component_1 + principal_component_2 + principal_component_3		Parapsoriasis	dermatologic
480.5	rs35705950	sex,age,principal_component_1,principal_component_2,principal_component_3	0.14901	0.134259	1.16068	0.267054	logistic	131801	298	131503	1	0.0834174	0	`480.5` ~ `rs35705950` + `sex` + `age` + `principal_component_1` + `principal_component_2` + `principal_component_3`	(Intercept) + rs35705950 + sexM + age + principal_component_1 + principal_component_2 + principal_component_3		Bronchopneumonia and lung abscess	respiratory
736.1	rs35705950	sex,age,principal_component_1,principal_component_2,principal_component_3	-0.236517	0.213113	0.789372	0.267076	logistic	136390	172	136218	1	0.0830229	0	`736.1` ~ `rs35705950` + `sex` + `age` + `principal_component_1` + `principal_component_2` + `principal_component_3`	(Intercept) + rs35705950 + sexM + age + principal_component_1 + principal_component_2 + principal_component_3		Acquired deformities of forearm	musculoskeletal
275.5	rs35705950	sex,age,principal_component_1,principal_component_2,principal_component_3	-0.0490605	0.0443266	0.952123	0.268382	logistic	153478	3561	149917	1	0.0843052	0	`275.5` ~ `rs35705950` + `sex` + `age` + `principal_component_1` + `principal_component_2` + `principal_component_3`	(Intercept) + rs35705950 + sexM + age + principal_component_1 + principal_component_2 + principal_component_3		Disorders of calcium/phosphorus metabolism	endocrine/metabolic
724	rs35705950	sex,age,principal_component_1,principal_component_2,principal_component_3	0.0292261	0.0264402	1.02966	0.269001	logistic	129875	9578	120297	1	0.0832454	0	`724` ~ `rs35705950` + `sex` + `age` + `principal_component_1` + `principal_component_2` + `principal_component_3`	(Intercept) + rs35705950 + sexM + age + principal_component_1 + principal_component_2 + principal_component_3		Other and unspecified disorders of back	musculoskeletal
229	rs35705950	sex,age,principal_component_1,principal_component_2,principal_component_3	0.0711465	0.0643877	1.07374	0.269172	logistic	163922	1390	162532	1	0.0842321	0	`229` ~ `rs35705950` + `sex` + `age` + `principal_component_1` + `principal_component_2` + `principal_component_3`	(Intercept) + rs35705950 + sexM + age + principal_component_1 + principal_component_2 + principal_component_3		Benign neoplasm of unspecified sites	neoplasms
724.8	rs35705950	sex,age,principal_component_1,principal_component_2,principal_component_3	0.0615351	0.0557323	1.06347	0.269541	logistic	122396	2099	120297	1	0.0825395	0	`724.8` ~ `rs35705950` + `sex` + `age` + `principal_component_1` + `principal_component_2` + `principal_component_3`	(Intercept) + rs35705950 + sexM + age + principal_component_1 + principal_component_2 + principal_component_3		Other symptoms referable to back	musculoskeletal
433.11	rs35705950	sex,age,principal_component_1,principal_component_2,principal_component_3	-0.121703	0.11033	0.885411	0.269993	logistic	148685	577	148108	1	0.0837946	0	`433.11` ~ `rs35705950` + `sex` + `age` + `principal_component_1` + `principal_component_2` + `principal_component_3`	(Intercept) + rs35705950 + sexM + age + principal_component_1 + principal_component_2 + principal_component_3		Occlusion of cerebral arteries, with cerebral infarction	circulatory system
519.9	rs35705950	sex,age,principal_component_1,principal_component_2,principal_component_3	0.0596507	0.0542005	1.06147	0.271089	logistic	158098	2114	155984	1	0.0837866	0	`519.9` ~ `rs35705950` + `sex` + `age` + `principal_component_1` + `principal_component_2` + `principal_component_3`	(Intercept) + rs35705950 + sexM + age + principal_component_1 + principal_component_2 + principal_component_3		Symptoms involving respiratory system and other chest symptoms	respiratory
327.5	rs35705950	sex,age,principal_component_1,principal_component_2,principal_component_3	-0.0838577	0.0762471	0.919562	0.271413	logistic	115396	1152	114244	1	0.0816103	0	`327.5` ~ `rs35705950` + `sex` + `age` + `principal_component_1` + `principal_component_2` + `principal_component_3`	(Intercept) + rs35705950 + sexM + age + principal_component_1 + principal_component_2 + principal_component_3		Parasomnia	neurological
569	rs35705950	sex,age,principal_component_1,principal_component_2,principal_component_3	0.0360747	0.032862	1.03673	0.272308	logistic	148213	5786	142427	1	0.0840513	0	`569` ~ `rs35705950` + `sex` + `age` + `principal_component_1` + `principal_component_2` + `principal_component_3`	(Intercept) + rs35705950 + sexM + age + principal_component_1 + principal_component_2 + principal_component_3		Other disorders of intestine	digestive
261.1	rs35705950	sex,age,principal_component_1,principal_component_2,principal_component_3	0.224863	0.204987	1.25215	0.272658	logistic	120962	136	120826	1	0.0830054	0	`261.1` ~ `rs35705950` + `sex` + `age` + `principal_component_1` + `principal_component_2` + `principal_component_3`	(Intercept) + rs35705950 + sexM + age + principal_component_1 + principal_component_2 + principal_component_3		Vitamin A deficiency	endocrine/metabolic
277.4	rs35705950	sex,age,principal_component_1,principal_component_2,principal_component_3	0.08118	0.074282	1.08457	0.274454	logistic	157743	1034	156709	1	0.083991	0	`277.4` ~ `rs35705950` + `sex` + `age` + `principal_component_1` + `principal_component_2` + `principal_component_3`	(Intercept) + rs35705950 + sexM + age + principal_component_1 + principal_component_2 + principal_component_3		Disorders of bilirubin excretion	endocrine/metabolic
427.3	rs35705950	sex,age,principal_component_1,principal_component_2,principal_component_3	0.0305885	0.0280389	1.03106	0.275304	logistic	116654	8623	108031	1	0.0828561	0	`427.3` ~ `rs35705950` + `sex` + `age` + `principal_component_1` + `principal_component_2` + `principal_component_3`	(Intercept) + rs35705950 + sexM + age + principal_component_1 + principal_component_2 + principal_component_3		Other specified cardiac dysrhythmias	circulatory system
79.1	rs35705950	sex,age,principal_component_1,principal_component_2,principal_component_3	0.0864335	0.0793827	1.09028	0.276233	logistic	120395	1023	119372	1	0.0838532	0	`079.1` ~ `rs35705950` + `sex` + `age` + `principal_component_1` + `principal_component_2` + `principal_component_3`	(Intercept) + rs35705950 + sexM + age + principal_component_1 + principal_component_2 + principal_component_3		Varicella infection	infectious diseases
700	rs35705950	sex,age,principal_component_1,principal_component_2,principal_component_3	-0.0507411	0.0466266	0.950525	0.276487	logistic	143536	3400	140136	1	0.0829513	0	`700` ~ `rs35705950` + `sex` + `age` + `principal_component_1` + `principal_component_2` + `principal_component_3`	(Intercept) + rs35705950 + sexM + age + principal_component_1 + principal_component_2 + principal_component_3		Corns and callosities	dermatologic
627.21	rs35705950	sex,age,principal_component_1,principal_component_2,principal_component_3	0.159322	0.146769	1.17272	0.277688	logistic	122639	226	122413	1	0.083917	0	`627.21` ~ `rs35705950` + `sex` + `age` + `principal_component_1` + `principal_component_2` + `principal_component_3`	(Intercept) + rs35705950 + sexM + age + principal_component_1 + principal_component_2 + principal_component_3		Symptomatic artificial menopause	genitourinary
618.2	rs35705950	sex,age,principal_component_1,principal_component_2,principal_component_3	-0.0731658	0.0674031	0.929447	0.277702	logistic	161243	1394	159849	1	0.0839664	0	`618.2` ~ `rs35705950` + `sex` + `age` + `principal_component_1` + `principal_component_2` + `principal_component_3`	(Intercept) + rs35705950 + sexM + age + principal_component_1 + principal_component_2 + principal_component_3		Uterine/Uterovaginal prolapse	genitourinary
151	rs35705950	sex,age,principal_component_1,principal_component_2,principal_component_3	0.176237	0.162423	1.19272	0.277898	logistic	154601	217	154384	1	0.0838481	0	`151` ~ `rs35705950` + `sex` + `age` + `principal_component_1` + `principal_component_2` + `principal_component_3`	(Intercept) + rs35705950 + sexM + age + principal_component_1 + principal_component_2 + principal_component_3		Cancer of stomach	neoplasms
458.9	rs35705950	sex,age,principal_component_1,principal_component_2,principal_component_3	0.0402205	0.0371167	1.04104	0.278533	logistic	153226	4684	148542	1	0.084098	0	`458.9` ~ `rs35705950` + `sex` + `age` + `principal_component_1` + `principal_component_2` + `principal_component_3`	(Intercept) + rs35705950 + sexM + age + principal_component_1 + principal_component_2 + principal_component_3		Hypotension NOS	circulatory system
242	rs35705950	sex,age,principal_component_1,principal_component_2,principal_component_3	-0.0504213	0.0465812	0.950829	0.279057	logistic	131674	3308	128366	1	0.0816904	0	`242` ~ `rs35705950` + `sex` + `age` + `principal_component_1` + `principal_component_2` + `principal_component_3`	(Intercept) + rs35705950 + sexM + age + principal_component_1 + principal_component_2 + principal_component_3		Thyrotoxicosis with or without goiter	endocrine/metabolic
341	rs35705950	sex,age,principal_component_1,principal_component_2,principal_component_3	0.105795	0.097782	1.11159	0.279277	logistic	136674	595	136079	1	0.0837687	0	`341` ~ `rs35705950` + `sex` + `age` + `principal_component_1` + `principal_component_2` + `principal_component_3`	(Intercept) + rs35705950 + sexM + age + principal_component_1 + principal_component_2 + principal_component_3		Other demyelinating diseases of central nervous system	neurological
370.1	rs35705950	sex,age,principal_component_1,principal_component_2,principal_component_3	0.121727	0.112719	1.12945	0.280178	logistic	132675	471	132204	1	0.0833729	0	`370.1` ~ `rs35705950` + `sex` + `age` + `principal_component_1` + `principal_component_2` + `principal_component_3`	(Intercept) + rs35705950 + sexM + age + principal_component_1 + principal_component_2 + principal_component_3		Corneal ulcer	sense organs
586.2	rs35705950	sex,age,principal_component_1,principal_component_2,principal_component_3	-0.043144	0.0399894	0.957773	0.280639	logistic	133270	4370	128900	1	0.0845277	0	`586.2` ~ `rs35705950` + `sex` + `age` + `principal_component_1` + `principal_component_2` + `principal_component_3`	(Intercept) + rs35705950 + sexM + age + principal_component_1 + principal_component_2 + principal_component_3		Cyst of kidney, acquired	genitourinary
276.42	rs35705950	sex,age,principal_component_1,principal_component_2,principal_component_3	0.138463	0.128667	1.14851	0.281865	logistic	130099	373	129726	1	0.0843473	0	`276.42` ~ `rs35705950` + `sex` + `age` + `principal_component_1` + `principal_component_2` + `principal_component_3`	(Intercept) + rs35705950 + sexM + age + principal_component_1 + principal_component_2 + principal_component_3		Alkalosis	endocrine/metabolic
531.1	rs35705950	sex,age,principal_component_1,principal_component_2,principal_component_3	0.124891	0.116138	1.13302	0.282211	logistic	159678	423	159255	1	0.0842665	0	`531.1` ~ `rs35705950` + `sex` + `age` + `principal_component_1` + `principal_component_2` + `principal_component_3`	(Intercept) + rs35705950 + sexM + age + principal_component_1 + principal_component_2 + principal_component_3		Hemorrhage from gastrointestinal ulcer	digestive
117.3	rs35705950	sex,age,principal_component_1,principal_component_2,principal_component_3	-0.78014	0.725567	0.458342	0.282279	logistic	131916	21	131895	1	0.0846448	0	`117.3` ~ `rs35705950` + `sex` + `age` + `principal_component_1` + `principal_component_2` + `principal_component_3`	(Intercept) + rs35705950 + sexM + age + principal_component_1 + principal_component_2 + principal_component_3		Blastomycotic infection	infectious diseases
930	rs35705950	sex,age,principal_component_1,principal_component_2,principal_component_3	-0.132862	0.123781	0.875585	0.283108	logistic	123087	477	122610	1	0.0816536	0	`930` ~ `rs35705950` + `sex` + `age` + `principal_component_1` + `principal_component_2` + `principal_component_3`	(Intercept) + rs35705950 + sexM + age + principal_component_1 + principal_component_2 + principal_component_3		Allergic reaction to food	injuries & poisonings
690.1	rs35705950	sex,age,principal_component_1,principal_component_2,principal_component_3	-0.0382786	0.0356956	0.962445	0.283558	logistic	132407	5178	127229	1	0.0821747	0	`690.1` ~ `rs35705950` + `sex` + `age` + `principal_component_1` + `principal_component_2` + `principal_component_3`	(Intercept) + rs35705950 + sexM + age + principal_component_1 + principal_component_2 + principal_component_3		Seborrheic dermatitis	dermatologic
681.6	rs35705950	sex,age,principal_component_1,principal_component_2,principal_component_3	0.0895335	0.0835299	1.09366	0.283777	logistic	131956	860	131096	1	0.0835998	0	`681.6` ~ `rs35705950` + `sex` + `age` + `principal_component_1` + `principal_component_2` + `principal_component_3`	(Intercept) + rs35705950 + sexM + age + principal_component_1 + principal_component_2 + principal_component_3		Cellulitis and abscess of foot, toe	dermatologic
795.8	rs35705950	sex,age,principal_component_1,principal_component_2,principal_component_3	-0.184217	0.172062	0.831756	0.284331	logistic	162878	239	162639	1	0.0843361	0	`795.8` ~ `rs35705950` + `sex` + `age` + `principal_component_1` + `principal_component_2` + `principal_component_3`	(Intercept) + rs35705950 + sexM + age + principal_component_1 + principal_component_2 + principal_component_3		Abnormal tumor markers	symptoms
420.21	rs35705950	sex,age,principal_component_1,principal_component_2,principal_component_3	0.133182	0.124426	1.14246	0.284453	logistic	155200	378	154822	1	0.0839755	0	`420.21` ~ `rs35705950` + `sex` + `age` + `principal_component_1` + `principal_component_2` + `principal_component_3`	(Intercept) + rs35705950 + sexM + age + principal_component_1 + principal_component_2 + principal_component_3		Acute pericarditis	circulatory system
333.3	rs35705950	sex,age,principal_component_1,principal_component_2,principal_component_3	-0.63538	0.59478	0.529734	0.285403	logistic	136109	30	136079	1	0.083694	0	`333.3` ~ `rs35705950` + `sex` + `age` + `principal_component_1` + `principal_component_2` + `principal_component_3`	(Intercept) + rs35705950 + sexM + age + principal_component_1 + principal_component_2 + principal_component_3		Tics and choreas	neurological
727.1	rs35705950	sex,age,principal_component_1,principal_component_2,principal_component_3	0.0287453	0.0269483	1.02916	0.286115	logistic	113862	9657	104205	1	0.0822004	0	`727.1` ~ `rs35705950` + `sex` + `age` + `principal_component_1` + `principal_component_2` + `principal_component_3`	(Intercept) + rs35705950 + sexM + age + principal_component_1 + principal_component_2 + principal_component_3		Synovitis and tenosynovitis	musculoskeletal
250.42	rs35705950	sex,age,principal_component_1,principal_component_2,principal_component_3	0.0230147	0.021584	1.02328	0.286296	logistic	127525	16675	110850	1	0.0851088	0	`250.42` ~ `rs35705950` + `sex` + `age` + `principal_component_1` + `principal_component_2` + `principal_component_3`	(Intercept) + rs35705950 + sexM + age + principal_component_1 + principal_component_2 + principal_component_3		Other abnormal glucose	endocrine/metabolic
531	rs35705950	sex,age,principal_component_1,principal_component_2,principal_component_3	0.0451949	0.0424226	1.04623	0.286719	logistic	162817	3562	159255	1	0.0843462	0	`531` ~ `rs35705950` + `sex` + `age` + `principal_component_1` + `principal_component_2` + `principal_component_3`	(Intercept) + rs35705950 + sexM + age + principal_component_1 + principal_component_2 + principal_component_3		Peptic ulcer (excl. esophageal)	digestive
448	rs35705950	sex,age,principal_component_1,principal_component_2,principal_component_3	-0.104809	0.0984057	0.900496	0.286844	logistic	141792	593	141199	1	0.0830971	0	`448` ~ `rs35705950` + `sex` + `age` + `principal_component_1` + `principal_component_2` + `principal_component_3`	(Intercept) + rs35705950 + sexM + age + principal_component_1 + principal_component_2 + principal_component_3		Disease of capillaries	circulatory system
528.41	rs35705950	sex,age,principal_component_1,principal_component_2,principal_component_3	0.247391	0.233186	1.28068	0.288728	logistic	150936	97	150839	1	0.0836348	0	`528.41` ~ `rs35705950` + `sex` + `age` + `principal_component_1` + `principal_component_2` + `principal_component_3`	(Intercept) + rs35705950 + sexM + age + principal_component_1 + principal_component_2 + principal_component_3		Cyst of the salivary gland	digestive
726.1	rs35705950	sex,age,principal_component_1,principal_component_2,principal_component_3	0.022039	0.0208313	1.02228	0.290067	logistic	121985	17780	104205	1	0.0829733	0	`726.1` ~ `rs35705950` + `sex` + `age` + `principal_component_1` + `principal_component_2` + `principal_component_3`	(Intercept) + rs35705950 + sexM + age + principal_component_1 + principal_component_2 + principal_component_3		Enthesopathy	musculoskeletal
174.2	rs35705950	sex,age,principal_component_1,principal_component_2,principal_component_3	0.267626	0.253115	1.30686	0.290359	logistic	144355	74	144281	1	0.0840532	0	`174.2` ~ `rs35705950` + `sex` + `age` + `principal_component_1` + `principal_component_2` + `principal_component_3`	(Intercept) + rs35705950 + sexM + age + principal_component_1 + principal_component_2 + principal_component_3		Breast cancer [male]	neoplasms
522.5	rs35705950	sex,age,principal_component_1,principal_component_2,principal_component_3	0.0630655	0.0596837	1.0651	0.290666	logistic	144568	1929	142639	1	0.0853578	0	`522.5` ~ `rs35705950` + `sex` + `age` + `principal_component_1` + `principal_component_2` + `principal_component_3`	(Intercept) + rs35705950 + sexM + age + principal_component_1 + principal_component_2 + principal_component_3		Periapical abscess	digestive
261.4	rs35705950	sex,age,principal_component_1,principal_component_2,principal_component_3	0.0187663	0.0177973	1.01894	0.291679	logistic	146155	25329	120826	1	0.0839485	0	`261.4` ~ `rs35705950` + `sex` + `age` + `principal_component_1` + `principal_component_2` + `principal_component_3`	(Intercept) + rs35705950 + sexM + age + principal_component_1 + principal_component_2 + principal_component_3		Vitamin D deficiency	endocrine/metabolic
384.4	rs35705950	sex,age,principal_component_1,principal_component_2,principal_component_3	-0.104088	0.0988861	0.901146	0.292523	logistic	141047	685	140362	1	0.0832985	0	`384.4` ~ `rs35705950` + `sex` + `age` + `principal_component_1` + `principal_component_2` + `principal_component_3`	(Intercept) + rs35705950 + sexM + age + principal_component_1 + principal_component_2 + principal_component_3		Perforation of tympanic membrane	sense organs
800.3	rs35705950	sex,age,principal_component_1,principal_component_2,principal_component_3	-0.062589	0.0595201	0.93933	0.293001	logistic	142398	1912	140486	1	0.0832069	0	`800.3` ~ `rs35705950` + `sex` + `age` + `principal_component_1` + `principal_component_2` + `principal_component_3`	(Intercept) + rs35705950 + sexM + age + principal_component_1 + principal_component_2 + principal_component_3		Fracture of tibia and fibula	injuries & poisonings
41	rs35705950	sex,age,principal_component_1,principal_component_2,principal_component_3	0.0283338	0.026982	1.02874	0.293672	logistic	150880	9982	140898	1	0.084554	0	`041` ~ `rs35705950` + `sex` + `age` + `principal_component_1` + `principal_component_2` + `principal_component_3`	(Intercept) + rs35705950 + sexM + age + principal_component_1 + principal_component_2 + principal_component_3		Bacterial infection NOS	infectious diseases
327.72	rs35705950	sex,age,principal_component_1,principal_component_2,principal_component_3	-0.14365	0.136846	0.866191	0.293846	logistic	114602	358	114244	1	0.0815954	0	`327.72` ~ `rs35705950` + `sex` + `age` + `principal_component_1` + `principal_component_2` + `principal_component_3`	(Intercept) + rs35705950 + sexM + age + principal_component_1 + principal_component_2 + principal_component_3		Sleep related leg cramps	neurological
713	rs35705950	sex,age,principal_component_1,principal_component_2,principal_component_3	0.104986	0.100044	1.11069	0.293995	logistic	139597	591	139006	1	0.0835405	0	`713` ~ `rs35705950` + `sex` + `age` + `principal_component_1` + `principal_component_2` + `principal_component_3`	(Intercept) + rs35705950 + sexM + age + principal_component_1 + principal_component_2 + principal_component_3		Arthropathy associated with other disorders classified elsewhere	musculoskeletal
769	rs35705950	sex,age,principal_component_1,principal_component_2,principal_component_3	-0.0563073	0.0537763	0.945249	0.29507	logistic	164759	2235	162524	1	0.0842746	0	`769` ~ `rs35705950` + `sex` + `age` + `principal_component_1` + `principal_component_2` + `principal_component_3`	(Intercept) + rs35705950 + sexM + age + principal_component_1 + principal_component_2 + principal_component_3		Nonallopathic lesions NEC	symptoms
332	rs35705950	sex,age,principal_component_1,principal_component_2,principal_component_3	0.0728436	0.0695934	1.07556	0.295237	logistic	137174	1095	136079	1	0.0839044	0	`332` ~ `rs35705950` + `sex` + `age` + `principal_component_1` + `principal_component_2` + `principal_component_3`	(Intercept) + rs35705950 + sexM + age + principal_component_1 + principal_component_2 + principal_component_3		Parkinson's disease	neurological
618.5	rs35705950	sex,age,principal_component_1,principal_component_2,principal_component_3	-0.160143	0.153104	0.852022	0.295573	logistic	160117	268	159849	1	0.0839261	0	`618.5` ~ `rs35705950` + `sex` + `age` + `principal_component_1` + `principal_component_2` + `principal_component_3`	(Intercept) + rs35705950 + sexM + age + principal_component_1 + principal_component_2 + principal_component_3		Prolapse of vaginal vault after hysterectomy	genitourinary
599.5	rs35705950	sex,age,principal_component_1,principal_component_2,principal_component_3	-0.0227178	0.02176	0.977538	0.296476	logistic	129157	16153	113004	1	0.0832166	0	`599.5` ~ `rs35705950` + `sex` + `age` + `principal_component_1` + `principal_component_2` + `principal_component_3`	(Intercept) + rs35705950 + sexM + age + principal_component_1 + principal_component_2 + principal_component_3		Frequency of urination and polyuria	genitourinary
429.2	rs35705950	sex,age,principal_component_1,principal_component_2,principal_component_3	0.0461723	0.0443833	1.04725	0.298197	logistic	143357	3088	140269	1	0.0838327	0	`429.2` ~ `rs35705950` + `sex` + `age` + `principal_component_1` + `principal_component_2` + `principal_component_3`	(Intercept) + rs35705950 + sexM + age + principal_component_1 + principal_component_2 + principal_component_3		Abnormal function study of cardiovascular system	circulatory system
585.34	rs35705950	sex,age,principal_component_1,principal_component_2,principal_component_3	0.0618188	0.0594756	1.06377	0.29862	logistic	130950	2050	128900	1	0.0844483	0	`585.34` ~ `rs35705950` + `sex` + `age` + `principal_component_1` + `principal_component_2` + `principal_component_3`	(Intercept) + rs35705950 + sexM + age + principal_component_1 + principal_component_2 + principal_component_3		Chronic Kidney Disease, Stage IV	genitourinary
731.1	rs35705950	sex,age,principal_component_1,principal_component_2,principal_component_3	-0.324428	0.313661	0.722941	0.300984	logistic	118756	87	118669	1	0.0814527	0	`731.1` ~ `rs35705950` + `sex` + `age` + `principal_component_1` + `principal_component_2` + `principal_component_3`	(Intercept) + rs35705950 + sexM + age + principal_component_1 + principal_component_2 + principal_component_3		Osteitis deformans [Paget's disease of bone]	musculoskeletal
367.8	rs35705950	sex,age,principal_component_1,principal_component_2,principal_component_3	-0.0413094	0.0400093	0.959532	0.301841	logistic	142044	3983	138061	1	0.0842591	0	`367.8` ~ `rs35705950` + `sex` + `age` + `principal_component_1` + `principal_component_2` + `principal_component_3`	(Intercept) + rs35705950 + sexM + age + principal_component_1 + principal_component_2 + principal_component_3		Hypermetropia	sense organs
578	rs35705950	sex,age,principal_component_1,principal_component_2,principal_component_3	0.0241626	0.0234191	1.02446	0.302189	logistic	148945	12919	136026	1	0.083786	0	`578` ~ `rs35705950` + `sex` + `age` + `principal_component_1` + `principal_component_2` + `principal_component_3`	(Intercept) + rs35705950 + sexM + age + principal_component_1 + principal_component_2 + principal_component_3		Gastrointestinal hemorrhage	digestive
703.1	rs35705950	sex,age,principal_component_1,principal_component_2,principal_component_3	-0.047835	0.046411	0.953291	0.30269	logistic	143282	3178	140104	1	0.0834997	0	`703.1` ~ `rs35705950` + `sex` + `age` + `principal_component_1` + `principal_component_2` + `principal_component_3`	(Intercept) + rs35705950 + sexM + age + principal_component_1 + principal_component_2 + principal_component_3		Ingrowing nail	dermatologic
743.2	rs35705950	sex,age,principal_component_1,principal_component_2,principal_component_3	-0.0825954	0.0801405	0.920724	0.302714	logistic	141160	969	140191	1	0.0823711	0	`743.2` ~ `rs35705950` + `sex` + `age` + `principal_component_1` + `principal_component_2` + `principal_component_3`	(Intercept) + rs35705950 + sexM + age + principal_component_1 + principal_component_2 + principal_component_3		Pathologic fracture	musculoskeletal
540.11	rs35705950	sex,age,principal_component_1,principal_component_2,principal_component_3	-0.0807376	0.0783411	0.922436	0.302733	logistic	164037	1097	162940	1	0.0841914	0	`540.11` ~ `rs35705950` + `sex` + `age` + `principal_component_1` + `principal_component_2` + `principal_component_3`	(Intercept) + rs35705950 + sexM + age + principal_component_1 + principal_component_2 + principal_component_3		Acute appendicitis	digestive
599.7	rs35705950	sex,age,principal_component_1,principal_component_2,principal_component_3	0.200035	0.194565	1.22145	0.303896	logistic	113234	230	113004	1	0.0825238	0	`599.7` ~ `rs35705950` + `sex` + `age` + `principal_component_1` + `principal_component_2` + `principal_component_3`	(Intercept) + rs35705950 + sexM + age + principal_component_1 + principal_component_2 + principal_component_3		Urethral discharge	genitourinary
727	rs35705950	sex,age,principal_component_1,principal_component_2,principal_component_3	0.0209234	0.0203611	1.02114	0.304129	logistic	123229	19024	104205	1	0.0829837	0	`727` ~ `rs35705950` + `sex` + `age` + `principal_component_1` + `principal_component_2` + `principal_component_3`	(Intercept) + rs35705950 + sexM + age + principal_component_1 + principal_component_2 + principal_component_3		Other disorders of synovium, tendon, and bursa	musculoskeletal
711	rs35705950	sex,age,principal_component_1,principal_component_2,principal_component_3	-0.0879213	0.0855879	0.915833	0.304297	logistic	139931	925	139006	1	0.0834804	0	`711` ~ `rs35705950` + `sex` + `age` + `principal_component_1` + `principal_component_2` + `principal_component_3`	(Intercept) + rs35705950 + sexM + age + principal_component_1 + principal_component_2 + principal_component_3		Arthropathy associated with infections	musculoskeletal
364.4	rs35705950	sex,age,principal_component_1,principal_component_2,principal_component_3	-0.0914312	0.0891366	0.912624	0.305013	logistic	139949	870	139079	1	0.0841592	0	`364.4` ~ `rs35705950` + `sex` + `age` + `principal_component_1` + `principal_component_2` + `principal_component_3`	(Intercept) + rs35705950 + sexM + age + principal_component_1 + principal_component_2 + principal_component_3		Corneal degenerations	sense organs
622	rs35705950	sex,age,principal_component_1,principal_component_2,principal_component_3	0.0492282	0.0479989	1.05046	0.305076	logistic	160196	2771	157425	1	0.0842281	0	`622` ~ `rs35705950` + `sex` + `age` + `principal_component_1` + `principal_component_2` + `principal_component_3`	(Intercept) + rs35705950 + sexM + age + principal_component_1 + principal_component_2 + principal_component_3		Polyp of female genital organs	genitourinary
446.8	rs35705950	sex,age,principal_component_1,principal_component_2,principal_component_3	0.344687	0.336889	1.41155	0.306239	logistic	141261	62	141199	1	0.0830378	0	`446.8` ~ `rs35705950` + `sex` + `age` + `principal_component_1` + `principal_component_2` + `principal_component_3`	(Intercept) + rs35705950 + sexM + age + principal_component_1 + principal_component_2 + principal_component_3		Thrombotic microangiopathy	circulatory system
204.4	rs35705950	sex,age,principal_component_1,principal_component_2,principal_component_3	0.104167	0.10188	1.10979	0.306571	logistic	160289	593	159696	1	0.0842135	0	`204.4` ~ `rs35705950` + `sex` + `age` + `principal_component_1` + `principal_component_2` + `principal_component_3`	(Intercept) + rs35705950 + sexM + age + principal_component_1 + principal_component_2 + principal_component_3		Multiple myeloma	neoplasms
649.1	rs35705950	sex,age,principal_component_1,principal_component_2,principal_component_3	-0.0562383	0.0551314	0.945314	0.307692	logistic	157234	2743	154491	1	0.084953	0	`649.1` ~ `rs35705950` + `sex` + `age` + `principal_component_1` + `principal_component_2` + `principal_component_3`	(Intercept) + rs35705950 + sexM + age + principal_component_1 + principal_component_2 + principal_component_3		Diabetes or abnormal glucose tolerance complicating pregnancy	pregnancy complications
41.4	rs35705950	sex,age,principal_component_1,principal_component_2,principal_component_3	-0.0896965	0.0879722	0.914209	0.307918	logistic	141837	939	140898	1	0.0846852	0	`041.4` ~ `rs35705950` + `sex` + `age` + `principal_component_1` + `principal_component_2` + `principal_component_3`	(Intercept) + rs35705950 + sexM + age + principal_component_1 + principal_component_2 + principal_component_3		E. coli	infectious diseases
989	rs35705950	sex,age,principal_component_1,principal_component_2,principal_component_3	-0.212703	0.209137	0.808396	0.309129	logistic	163952	165	163787	1	0.0843509	0	`989` ~ `rs35705950` + `sex` + `age` + `principal_component_1` + `principal_component_2` + `principal_component_3`	(Intercept) + rs35705950 + sexM + age + principal_component_1 + principal_component_2 + principal_component_3		Toxic effect of other substances, chiefly nonmedicinal as to source	injuries & poisonings
564.1	rs35705950	sex,age,principal_component_1,principal_component_2,principal_component_3	-0.0323902	0.0318706	0.968129	0.309485	logistic	111196	6224	104972	1	0.0820173	0	`564.1` ~ `rs35705950` + `sex` + `age` + `principal_component_1` + `principal_component_2` + `principal_component_3`	(Intercept) + rs35705950 + sexM + age + principal_component_1 + principal_component_2 + principal_component_3		Irritable Bowel Syndrome	digestive
225.1	rs35705950	sex,age,principal_component_1,principal_component_2,principal_component_3	0.0676561	0.0666029	1.07	0.309718	logistic	161883	1295	160588	1	0.0841348	0	`225.1` ~ `rs35705950` + `sex` + `age` + `principal_component_1` + `principal_component_2` + `principal_component_3`	(Intercept) + rs35705950 + sexM + age + principal_component_1 + principal_component_2 + principal_component_3		Benign neoplasm of brain, cranial nerves, meninges	neoplasms
41.21	rs35705950	sex,age,principal_component_1,principal_component_2,principal_component_3	-0.264556	0.260511	0.767546	0.309854	logistic	141013	115	140898	1	0.0847298	0	`041.21` ~ `rs35705950` + `sex` + `age` + `principal_component_1` + `principal_component_2` + `principal_component_3`	(Intercept) + rs35705950 + sexM + age + principal_component_1 + principal_component_2 + principal_component_3		Rheumatic fever / chorea	infectious diseases
519.1	rs35705950	sex,age,principal_component_1,principal_component_2,principal_component_3	-0.350534	0.34598	0.704312	0.310982	logistic	156071	87	155984	1	0.0836606	0	`519.1` ~ `rs35705950` + `sex` + `age` + `principal_component_1` + `principal_component_2` + `principal_component_3`	(Intercept) + rs35705950 + sexM + age + principal_component_1 + principal_component_2 + principal_component_3		Tracheostomy complications	respiratory
258.1	rs35705950	sex,age,principal_component_1,principal_component_2,principal_component_3	0.13682	0.135152	1.14662	0.311373	logistic	145947	280	145667	1	0.0836708	0	`258.1` ~ `rs35705950` + `sex` + `age` + `principal_component_1` + `principal_component_2` + `principal_component_3`	(Intercept) + rs35705950 + sexM + age + principal_component_1 + principal_component_2 + principal_component_3		Postablative ovarian failure	endocrine/metabolic
199	rs35705950	sex,age,principal_component_1,principal_component_2,principal_component_3	0.0304395	0.0300854	1.03091	0.311649	logistic	155193	6690	148503	1	0.0838859	0	`199` ~ `rs35705950` + `sex` + `age` + `principal_component_1` + `principal_component_2` + `principal_component_3`	(Intercept) + rs35705950 + sexM + age + principal_component_1 + principal_component_2 + principal_component_3		Neoplasm of uncertain behavior	neoplasms
443.9	rs35705950	sex,age,principal_component_1,principal_component_2,principal_component_3	-0.0392887	0.0388485	0.961473	0.311858	logistic	145943	4744	141199	1	0.0830461	0	`443.9` ~ `rs35705950` + `sex` + `age` + `principal_component_1` + `principal_component_2` + `principal_component_3`	(Intercept) + rs35705950 + sexM + age + principal_component_1 + principal_component_2 + principal_component_3		Peripheral vascular disease, unspecified	circulatory system
522	rs35705950	sex,age,principal_component_1,principal_component_2,principal_component_3	0.0540192	0.0534656	1.0555	0.312326	logistic	145067	2428	142639	1	0.0853364	0	`522` ~ `rs35705950` + `sex` + `age` + `principal_component_1` + `principal_component_2` + `principal_component_3`	(Intercept) + rs35705950 + sexM + age + principal_component_1 + principal_component_2 + principal_component_3		Diseases of pulp and periapical tissues	digestive
378	rs35705950	sex,age,principal_component_1,principal_component_2,principal_component_3	-0.0505661	0.0501688	0.950691	0.313494	logistic	135237	2562	132675	1	0.0836162	0	`378` ~ `rs35705950` + `sex` + `age` + `principal_component_1` + `principal_component_2` + `principal_component_3`	(Intercept) + rs35705950 + sexM + age + principal_component_1 + principal_component_2 + principal_component_3		Strabismus and other disorders of binocular eye movements	sense organs
337.1	rs35705950	sex,age,principal_component_1,principal_component_2,principal_component_3	-0.114305	0.113643	0.891986	0.314499	logistic	136582	503	136079	1	0.083708	0	`337.1` ~ `rs35705950` + `sex` + `age` + `principal_component_1` + `principal_component_2` + `principal_component_3`	(Intercept) + rs35705950 + sexM + age + principal_component_1 + principal_component_2 + principal_component_3		Peripheral autonomic neuropathy	neurological
346.1	rs35705950	sex,age,principal_component_1,principal_component_2,principal_component_3	0.0609367	0.0605886	1.06283	0.314538	logistic	137755	1676	136079	1	0.0838046	0	`346.1` ~ `rs35705950` + `sex` + `age` + `principal_component_1` + `principal_component_2` + `principal_component_3`	(Intercept) + rs35705950 + sexM + age + principal_component_1 + principal_component_2 + principal_component_3		Nonspecific abnormal findings on radiological and other examination of skull and head	neurological
327.6	rs35705950	sex,age,principal_component_1,principal_component_2,principal_component_3	0.0853521	0.0851156	1.0891	0.315967	logistic	115069	825	114244	1	0.0816858	0	`327.6` ~ `rs35705950` + `sex` + `age` + `principal_component_1` + `principal_component_2` + `principal_component_3`	(Intercept) + rs35705950 + sexM + age + principal_component_1 + principal_component_2 + principal_component_3		Circadian rhythm sleep disorder	neurological
557	rs35705950	sex,age,principal_component_1,principal_component_2,principal_component_3	0.0609332	0.060942	1.06283	0.317381	logistic	106487	1515	104972	1	0.0814231	0	`557` ~ `rs35705950` + `sex` + `age` + `principal_component_1` + `principal_component_2` + `principal_component_3`	(Intercept) + rs35705950 + sexM + age + principal_component_1 + principal_component_2 + principal_component_3		Intestinal malabsorption (non-celiac)	digestive
579.2	rs35705950	sex,age,principal_component_1,principal_component_2,principal_component_3	0.0644111	0.0644589	1.06653	0.317669	logistic	137376	1350	136026	1	0.0836463	0	`579.2` ~ `rs35705950` + `sex` + `age` + `principal_component_1` + `principal_component_2` + `principal_component_3`	(Intercept) + rs35705950 + sexM + age + principal_component_1 + principal_component_2 + principal_component_3		Splenomegaly	digestive
657	rs35705950	sex,age,principal_component_1,principal_component_2,principal_component_3	0.484485	0.485071	1.62334	0.317895	logistic	165142	21	165121	1	0.0842638	0	`657` ~ `rs35705950` + `sex` + `age` + `principal_component_1` + `principal_component_2` + `principal_component_3`	(Intercept) + rs35705950 + sexM + age + principal_component_1 + principal_component_2 + principal_component_3		Infections specific to the perinatal period	pregnancy complications
772.2	rs35705950	sex,age,principal_component_1,principal_component_2,principal_component_3	0.0364514	0.0365279	1.03712	0.318325	logistic	149046	5066	143980	1	0.0839674	0	`772.2` ~ `rs35705950` + `sex` + `age` + `principal_component_1` + `principal_component_2` + `principal_component_3`	(Intercept) + rs35705950 + sexM + age + principal_component_1 + principal_component_2 + principal_component_3		Spasm of muscle	symptoms
571.8	rs35705950	sex,age,principal_component_1,principal_component_2,principal_component_3	-0.0715311	0.0718262	0.930967	0.319303	logistic	138219	1318	136901	1	0.0839284	0	`571.8` ~ `rs35705950` + `sex` + `age` + `principal_component_1` + `principal_component_2` + `principal_component_3`	(Intercept) + rs35705950 + sexM + age + principal_component_1 + principal_component_2 + principal_component_3		Liver abscess and sequelae of chronic liver disease	digestive
702.4	rs35705950	sex,age,principal_component_1,principal_component_2,principal_component_3	0.251634	0.252786	1.28613	0.31952	logistic	126124	74	126050	1	0.0808252	0	`702.4` ~ `rs35705950` + `sex` + `age` + `principal_component_1` + `principal_component_2` + `principal_component_3`	(Intercept) + rs35705950 + sexM + age + principal_component_1 + principal_component_2 + principal_component_3		Degenerative skin disorders	dermatologic
389	rs35705950	sex,age,principal_component_1,principal_component_2,principal_component_3	0.0183992	0.0184899	1.01857	0.319689	logistic	158515	21894	136621	1	0.0837208	0	`389` ~ `rs35705950` + `sex` + `age` + `principal_component_1` + `principal_component_2` + `principal_component_3`	(Intercept) + rs35705950 + sexM + age + principal_component_1 + principal_component_2 + principal_component_3		Hearing loss	sense organs
614.33	rs35705950	sex,age,principal_component_1,principal_component_2,principal_component_3	-0.131496	0.132406	0.876783	0.320648	logistic	144959	582	144377	1	0.0849551	0	`614.33` ~ `rs35705950` + `sex` + `age` + `principal_component_1` + `principal_component_2` + `principal_component_3`	(Intercept) + rs35705950 + sexM + age + principal_component_1 + principal_component_2 + principal_component_3		Pelvic inflammatory disease, NOS	genitourinary
362.29	rs35705950	sex,age,principal_component_1,principal_component_2,principal_component_3	-0.067755	0.0682581	0.934489	0.320891	logistic	139270	1304	137966	1	0.0843146	0	`362.29` ~ `rs35705950` + `sex` + `age` + `principal_component_1` + `principal_component_2` + `principal_component_3`	(Intercept) + rs35705950 + sexM + age + principal_component_1 + principal_component_2 + principal_component_3		Macular degeneration (senile) of retina NOS	sense organs
221	rs35705950	sex,age,principal_component_1,principal_component_2,principal_component_3	0.225226	0.227597	1.25261	0.322378	logistic	136465	98	136367	1	0.0837358	0	`221` ~ `rs35705950` + `sex` + `age` + `principal_component_1` + `principal_component_2` + `principal_component_3`	(Intercept) + rs35705950 + sexM + age + principal_component_1 + principal_component_2 + principal_component_3		Benign neoplasm of other female genital organs	neoplasms
202.23	rs35705950	sex,age,principal_component_1,principal_component_2,principal_component_3	-0.342887	0.34668	0.709718	0.322634	logistic	159764	68	159696	1	0.0841773	0	`202.23` ~ `rs35705950` + `sex` + `age` + `principal_component_1` + `principal_component_2` + `principal_component_3`	(Intercept) + rs35705950 + sexM + age + principal_component_1 + principal_component_2 + principal_component_3		Lymphosarcoma	neoplasms
295.1	rs35705950	sex,age,principal_component_1,principal_component_2,principal_component_3	-0.0592482	0.059907	0.942473	0.322662	logistic	90524	2794	87730	1	0.0813817	0	`295.1` ~ `rs35705950` + `sex` + `age` + `principal_component_1` + `principal_component_2` + `principal_component_3`	(Intercept) + rs35705950 + sexM + age + principal_component_1 + principal_component_2 + principal_component_3		Schizophrenia	mental disorders
197	rs35705950	sex,age,principal_component_1,principal_component_2,principal_component_3	-0.417395	0.422394	0.658761	0.323072	logistic	148557	54	148503	1	0.0831869	0	`197` ~ `rs35705950` + `sex` + `age` + `principal_component_1` + `principal_component_2` + `principal_component_3`	(Intercept) + rs35705950 + sexM + age + principal_component_1 + principal_component_2 + principal_component_3		Chemotherapy	neoplasms
560.1	rs35705950	sex,age,principal_component_1,principal_component_2,principal_component_3	0.0877225	0.0888105	1.09169	0.323276	logistic	105740	768	104972	1	0.0812134	0	`560.1` ~ `rs35705950` + `sex` + `age` + `principal_component_1` + `principal_component_2` + `principal_component_3`	(Intercept) + rs35705950 + sexM + age + principal_component_1 + principal_component_2 + principal_component_3		Paralytic ileus	digestive
361.1	rs35705950	sex,age,principal_component_1,principal_component_2,principal_component_3	-0.0885697	0.0897204	0.915239	0.323557	logistic	139884	805	139079	1	0.0841948	0	`361.1` ~ `rs35705950` + `sex` + `age` + `principal_component_1` + `principal_component_2` + `principal_component_3`	(Intercept) + rs35705950 + sexM + age + principal_component_1 + principal_component_2 + principal_component_3		Retinal detachment with retinal defect	sense organs
312.3	rs35705950	sex,age,principal_component_1,principal_component_2,principal_component_3	-0.14065	0.142701	0.868794	0.324318	logistic	155884	390	155494	1	0.0837065	0	`312.3` ~ `rs35705950` + `sex` + `age` + `principal_component_1` + `principal_component_2` + `principal_component_3`	(Intercept) + rs35705950 + sexM + age + principal_component_1 + principal_component_2 + principal_component_3		Impulse control disorder	mental disorders
705.1	rs35705950	sex,age,principal_component_1,principal_component_2,principal_component_3	0.0836293	0.0849062	1.08723	0.324644	logistic	134550	832	133718	1	0.0829989	0	`705.1` ~ `rs35705950` + `sex` + `age` + `principal_component_1` + `principal_component_2` + `principal_component_3`	(Intercept) + rs35705950 + sexM + age + principal_component_1 + principal_component_2 + principal_component_3		Dyshidrosis	dermatologic
747.2	rs35705950	sex,age,principal_component_1,principal_component_2,principal_component_3	0.0974873	0.0990411	1.1024	0.324963	logistic	160882	603	160279	1	0.0839901	0	`747.2` ~ `rs35705950` + `sex` + `age` + `principal_component_1` + `principal_component_2` + `principal_component_3`	(Intercept) + rs35705950 + sexM + age + principal_component_1 + principal_component_2 + principal_component_3		Congenital anomalies of peripheral vascular system	congenital anomalies
276.4	rs35705950	sex,age,principal_component_1,principal_component_2,principal_component_3	0.0388849	0.039589	1.03965	0.325994	logistic	134410	4684	129726	1	0.0841232	0	`276.4` ~ `rs35705950` + `sex` + `age` + `principal_component_1` + `principal_component_2` + `principal_component_3`	(Intercept) + rs35705950 + sexM + age + principal_component_1 + principal_component_2 + principal_component_3		Acid-base balance disorder	endocrine/metabolic
803.1	rs35705950	sex,age,principal_component_1,principal_component_2,principal_component_3	-0.0628132	0.0639784	0.939119	0.326204	logistic	141965	1479	140486	1	0.0833163	0	`803.1` ~ `rs35705950` + `sex` + `age` + `principal_component_1` + `principal_component_2` + `principal_component_3`	(Intercept) + rs35705950 + sexM + age + principal_component_1 + principal_component_2 + principal_component_3		Fracture of humerus	injuries & poisonings
209	rs35705950	sex,age,principal_component_1,principal_component_2,principal_component_3	0.114381	0.116723	1.12118	0.327119	logistic	165074	404	164670	1	0.0842652	0	`209` ~ `rs35705950` + `sex` + `age` + `principal_component_1` + `principal_component_2` + `principal_component_3`	(Intercept) + rs35705950 + sexM + age + principal_component_1 + principal_component_2 + principal_component_3		Neuroendocrine tumors	neoplasms
452.8	rs35705950	sex,age,principal_component_1,principal_component_2,principal_component_3	0.19717	0.201436	1.21795	0.327667	logistic	122465	146	122319	1	0.0823133	0	`452.8` ~ `rs35705950` + `sex` + `age` + `principal_component_1` + `principal_component_2` + `principal_component_3`	(Intercept) + rs35705950 + sexM + age + principal_component_1 + principal_component_2 + principal_component_3		Postphlebitic syndrome	circulatory system
426.7	rs35705950	sex,age,principal_component_1,principal_component_2,principal_component_3	0.027632	0.0282584	1.02802	0.328157	logistic	117060	9029	108031	1	0.0823467	0	`426.7` ~ `rs35705950` + `sex` + `age` + `principal_component_1` + `principal_component_2` + `principal_component_3`	(Intercept) + rs35705950 + sexM + age + principal_component_1 + principal_component_2 + principal_component_3		Abnormal electrocardiogram [ECG] [EKG]	circulatory system
364.1	rs35705950	sex,age,principal_component_1,principal_component_2,principal_component_3	0.0767854	0.0786609	1.07981	0.328987	logistic	140029	950	139079	1	0.0842683	0	`364.1` ~ `rs35705950` + `sex` + `age` + `principal_component_1` + `principal_component_2` + `principal_component_3`	(Intercept) + rs35705950 + sexM + age + principal_component_1 + principal_component_2 + principal_component_3		Corneal opacity	sense organs
530.5	rs35705950	sex,age,principal_component_1,principal_component_2,principal_component_3	0.0672699	0.0689763	1.06958	0.329431	logistic	107461	1236	106225	1	0.0818018	0	`530.5` ~ `rs35705950` + `sex` + `age` + `principal_component_1` + `principal_component_2` + `principal_component_3`	(Intercept) + rs35705950 + sexM + age + principal_component_1 + principal_component_2 + principal_component_3		Disorders of esophageal motility	digestive
132.1	rs35705950	sex,age,principal_component_1,principal_component_2,principal_component_3	-0.239711	0.245937	0.786855	0.329716	logistic	157281	131	157150	1	0.0844317	0	`132.1` ~ `rs35705950` + `sex` + `age` + `principal_component_1` + `principal_component_2` + `principal_component_3`	(Intercept) + rs35705950 + sexM + age + principal_component_1 + principal_component_2 + principal_component_3		Pediculosis and phthirus infestation	infectious diseases
608	rs35705950	sex,age,principal_component_1,principal_component_2,principal_component_3	-0.0516787	0.0530874	0.949634	0.330322	logistic	142848	2551	140297	1	0.0831058	0	`608` ~ `rs35705950` + `sex` + `age` + `principal_component_1` + `principal_component_2` + `principal_component_3`	(Intercept) + rs35705950 + sexM + age + principal_component_1 + principal_component_2 + principal_component_3		Other disorders of male genital organs	genitourinary
565	rs35705950	sex,age,principal_component_1,principal_component_2,principal_component_3	-0.0299742	0.0308152	0.970471	0.330697	logistic	149575	7148	142427	1	0.0837807	0	`565` ~ `rs35705950` + `sex` + `age` + `principal_component_1` + `principal_component_2` + `principal_component_3`	(Intercept) + rs35705950 + sexM + age + principal_component_1 + principal_component_2 + principal_component_3		Anal and rectal conditions	digestive
286.5	rs35705950	sex,age,principal_component_1,principal_component_2,principal_component_3	0.195582	0.201664	1.21602	0.332125	logistic	148572	127	148445	1	0.0834982	0	`286.5` ~ `rs35705950` + `sex` + `age` + `principal_component_1` + `principal_component_2` + `principal_component_3`	(Intercept) + rs35705950 + sexM + age + principal_component_1 + principal_component_2 + principal_component_3		Hemorrhagic disorder due to intrinsic circulating anticoagulants	hematopoietic
751.22	rs35705950	sex,age,principal_component_1,principal_component_2,principal_component_3	0.11889	0.122618	1.12625	0.332251	logistic	159024	389	158635	1	0.0841037	0	`751.22` ~ `rs35705950` + `sex` + `age` + `principal_component_1` + `principal_component_2` + `principal_component_3`	(Intercept) + rs35705950 + sexM + age + principal_component_1 + principal_component_2 + principal_component_3		Other specified congenital anomalies of kidney	congenital anomalies
455	rs35705950	sex,age,principal_component_1,principal_component_2,principal_component_3	-0.0209704	0.0216362	0.979248	0.332432	logistic	138226	15907	122319	1	0.0830632	0	`455` ~ `rs35705950` + `sex` + `age` + `principal_component_1` + `principal_component_2` + `principal_component_3`	(Intercept) + rs35705950 + sexM + age + principal_component_1 + principal_component_2 + principal_component_3		Hemorrhoids	circulatory system
379.9	rs35705950	sex,age,principal_component_1,principal_component_2,principal_component_3	0.0518568	0.0536625	1.05322	0.333869	logistic	135159	2484	132675	1	0.0834462	0	`379.9` ~ `rs35705950` + `sex` + `age` + `principal_component_1` + `principal_component_2` + `principal_component_3`	(Intercept) + rs35705950 + sexM + age + principal_component_1 + principal_component_2 + principal_component_3		Pain, swelling or discharge of eye	sense organs
433.1	rs35705950	sex,age,principal_component_1,principal_component_2,principal_component_3	-0.0372754	0.0386703	0.963411	0.335081	logistic	152610	4502	148108	1	0.0839624	0	`433.1` ~ `rs35705950` + `sex` + `age` + `principal_component_1` + `principal_component_2` + `principal_component_3`	(Intercept) + rs35705950 + sexM + age + principal_component_1 + principal_component_2 + principal_component_3		Occlusion and stenosis of precerebral arteries	circulatory system
626	rs35705950	sex,age,principal_component_1,principal_component_2,principal_component_3	0.020475	0.0212742	1.02069	0.33583	logistic	143097	20684	122413	1	0.0836251	0	`626` ~ `rs35705950` + `sex` + `age` + `principal_component_1` + `principal_component_2` + `principal_component_3`	(Intercept) + rs35705950 + sexM + age + principal_component_1 + principal_component_2 + principal_component_3		Disorders of menstruation and other abnormal bleeding from female genital tract	genitourinary
619.3	rs35705950	sex,age,principal_component_1,principal_component_2,principal_component_3	-0.0658397	0.0684095	0.936281	0.335831	logistic	144108	1555	142553	1	0.0846448	0	`619.3` ~ `rs35705950` + `sex` + `age` + `principal_component_1` + `principal_component_2` + `principal_component_3`	(Intercept) + rs35705950 + sexM + age + principal_component_1 + principal_component_2 + principal_component_3		Noninflammatory disorders of cervix	genitourinary
215	rs35705950	sex,age,principal_component_1,principal_component_2,principal_component_3	-0.0554794	0.0577292	0.946032	0.336538	logistic	157606	2178	155428	1	0.0839847	0	`215` ~ `rs35705950` + `sex` + `age` + `principal_component_1` + `principal_component_2` + `principal_component_3`	(Intercept) + rs35705950 + sexM + age + principal_component_1 + principal_component_2 + principal_component_3		Other benign neoplasm of connective and other soft tissue	neoplasms
427.4	rs35705950	sex,age,principal_component_1,principal_component_2,principal_component_3	0.0893634	0.0930495	1.09348	0.336861	logistic	108749	718	108031	1	0.0818996	0	`427.4` ~ `rs35705950` + `sex` + `age` + `principal_component_1` + `principal_component_2` + `principal_component_3`	(Intercept) + rs35705950 + sexM + age + principal_component_1 + principal_component_2 + principal_component_3		Cardiac arrest and ventricular fibrillation	circulatory system
227.3	rs35705950	sex,age,principal_component_1,principal_component_2,principal_component_3	-0.0853186	0.0889093	0.91822	0.33725	logistic	161424	910	160514	1	0.0841263	0	`227.3` ~ `rs35705950` + `sex` + `age` + `principal_component_1` + `principal_component_2` + `principal_component_3`	(Intercept) + rs35705950 + sexM + age + principal_component_1 + principal_component_2 + principal_component_3		Benign neoplasm of pituitary gland and craniopharyngeal duct (pouch)	neoplasms
913	rs35705950	sex,age,principal_component_1,principal_component_2,principal_component_3	-0.0719831	0.0754402	0.930547	0.339995	logistic	159721	1085	158636	1	0.0838274	0	`913` ~ `rs35705950` + `sex` + `age` + `principal_component_1` + `principal_component_2` + `principal_component_3`	(Intercept) + rs35705950 + sexM + age + principal_component_1 + principal_component_2 + principal_component_3		Toxic effect of venom	injuries & poisonings
451.2	rs35705950	sex,age,principal_component_1,principal_component_2,principal_component_3	0.0819072	0.085861	1.08536	0.340108	logistic	123082	763	122319	1	0.0824125	0	`451.2` ~ `rs35705950` + `sex` + `age` + `principal_component_1` + `principal_component_2` + `principal_component_3`	(Intercept) + rs35705950 + sexM + age + principal_component_1 + principal_component_2 + principal_component_3		Phlebitis and thrombophlebitis of lower extremities	circulatory system
569.1	rs35705950	sex,age,principal_component_1,principal_component_2,principal_component_3	-0.131621	0.138	0.876673	0.340194	logistic	142768	341	142427	1	0.0836497	0	`569.1` ~ `rs35705950` + `sex` + `age` + `principal_component_1` + `principal_component_2` + `principal_component_3`	(Intercept) + rs35705950 + sexM + age + principal_component_1 + principal_component_2 + principal_component_3		Toxic gastroenteritis and colitis	digestive
292.4	rs35705950	sex,age,principal_component_1,principal_component_2,principal_component_3	0.0404746	0.0424804	1.0413	0.3407	logistic	141714	3737	137977	1	0.0835133	0	`292.4` ~ `rs35705950` + `sex` + `age` + `principal_component_1` + `principal_component_2` + `principal_component_3`	(Intercept) + rs35705950 + sexM + age + principal_component_1 + principal_component_2 + principal_component_3		Altered mental status	mental disorders
362.26	rs35705950	sex,age,principal_component_1,principal_component_2,principal_component_3	-0.0460571	0.0483923	0.954987	0.341227	logistic	140686	2720	137966	1	0.0843687	0	`362.26` ~ `rs35705950` + `sex` + `age` + `principal_component_1` + `principal_component_2` + `principal_component_3`	(Intercept) + rs35705950 + sexM + age + principal_component_1 + principal_component_2 + principal_component_3		Macular puckering of retina	sense organs
578.1	rs35705950	sex,age,principal_component_1,principal_component_2,principal_component_3	-0.0836306	0.0879892	0.919771	0.341876	logistic	137007	981	136026	1	0.0833935	0	`578.1` ~ `rs35705950` + `sex` + `age` + `principal_component_1` + `principal_component_2` + `principal_component_3`	(Intercept) + rs35705950 + sexM + age + principal_component_1 + principal_component_2 + principal_component_3		Hematemesis	digestive
350.5	rs35705950	sex,age,principal_component_1,principal_component_2,principal_component_3	0.0955509	0.100545	1.10026	0.341943	logistic	149097	542	148555	1	0.0838213	0	`350.5` ~ `rs35705950` + `sex` + `age` + `principal_component_1` + `principal_component_2` + `principal_component_3`	(Intercept) + rs35705950 + sexM + age + principal_component_1 + principal_component_2 + principal_component_3		Abnormal reflex	neurological
275	rs35705950	sex,age,principal_component_1,principal_component_2,principal_component_3	-0.0252413	0.026624	0.975075	0.343096	logistic	160042	10125	149917	1	0.0843247	0	`275` ~ `rs35705950` + `sex` + `age` + `principal_component_1` + `principal_component_2` + `principal_component_3`	(Intercept) + rs35705950 + sexM + age + principal_component_1 + principal_component_2 + principal_component_3		Disorders of mineral metabolism	endocrine/metabolic
282.9	rs35705950	sex,age,principal_component_1,principal_component_2,principal_component_3	0.169962	0.17941	1.18526	0.343466	logistic	119008	195	118813	1	0.0855825	0	`282.9` ~ `rs35705950` + `sex` + `age` + `principal_component_1` + `principal_component_2` + `principal_component_3`	(Intercept) + rs35705950 + sexM + age + principal_component_1 + principal_component_2 + principal_component_3		Other hereditary hemolytic anemias	hematopoietic
613.1	rs35705950	sex,age,principal_component_1,principal_component_2,principal_component_3	0.0850264	0.0898056	1.08875	0.34375	logistic	147068	808	146260	1	0.0844167	0	`613.1` ~ `rs35705950` + `sex` + `age` + `principal_component_1` + `principal_component_2` + `principal_component_3`	(Intercept) + rs35705950 + sexM + age + principal_component_1 + principal_component_2 + principal_component_3		Inflammatory disease of breast	genitourinary
702.2	rs35705950	sex,age,principal_component_1,principal_component_2,principal_component_3	-0.0193706	0.0204823	0.980816	0.34429	logistic	156105	16763	139342	1	0.0832068	0	`702.2` ~ `rs35705950` + `sex` + `age` + `principal_component_1` + `principal_component_2` + `principal_component_3`	(Intercept) + rs35705950 + sexM + age + principal_component_1 + principal_component_2 + principal_component_3		Seborrheic keratosis	dermatologic
350	rs35705950	sex,age,principal_component_1,principal_component_2,principal_component_3	0.0255235	0.0270158	1.02585	0.344781	logistic	157601	9046	148555	1	0.0842285	0	`350` ~ `rs35705950` + `sex` + `age` + `principal_component_1` + `principal_component_2` + `principal_component_3`	(Intercept) + rs35705950 + sexM + age + principal_component_1 + principal_component_2 + principal_component_3		Abnormal movement	neurological
592.12	rs35705950	sex,age,principal_component_1,principal_component_2,principal_component_3	-0.158328	0.167698	0.853569	0.345105	logistic	120819	244	120575	1	0.0830333	0	`592.12` ~ `rs35705950` + `sex` + `age` + `principal_component_1` + `principal_component_2` + `principal_component_3`	(Intercept) + rs35705950 + sexM + age + principal_component_1 + principal_component_2 + principal_component_3		Chronic cystitis	genitourinary
277.51	rs35705950	sex,age,principal_component_1,principal_component_2,principal_component_3	0.0666822	0.0707436	1.06896	0.345891	logistic	157820	1111	156709	1	0.0840166	0	`277.51` ~ `rs35705950` + `sex` + `age` + `principal_component_1` + `principal_component_2` + `principal_component_3`	(Intercept) + rs35705950 + sexM + age + principal_component_1 + principal_component_2 + principal_component_3		Lipoprotein disorders	endocrine/metabolic
754.2	rs35705950	sex,age,principal_component_1,principal_component_2,principal_component_3	-0.10894	0.115582	0.896784	0.34592	logistic	160282	464	159818	1	0.0840331	0	`754.2` ~ `rs35705950` + `sex` + `age` + `principal_component_1` + `principal_component_2` + `principal_component_3`	(Intercept) + rs35705950 + sexM + age + principal_component_1 + principal_component_2 + principal_component_3		Spondylolisthesis, congenital	congenital anomalies
257	rs35705950	sex,age,principal_component_1,principal_component_2,principal_component_3	-0.0488229	0.0518194	0.95235	0.346104	logistic	148009	2342	145667	1	0.0837753	0	`257` ~ `rs35705950` + `sex` + `age` + `principal_component_1` + `principal_component_2` + `principal_component_3`	(Intercept) + rs35705950 + sexM + age + principal_component_1 + principal_component_2 + principal_component_3		Testicular dysfunction	endocrine/metabolic
257.1	rs35705950	sex,age,principal_component_1,principal_component_2,principal_component_3	-0.0490699	0.0521026	0.952115	0.346298	logistic	147980	2313	145667	1	0.0837748	0	`257.1` ~ `rs35705950` + `sex` + `age` + `principal_component_1` + `principal_component_2` + `principal_component_3`	(Intercept) + rs35705950 + sexM + age + principal_component_1 + principal_component_2 + principal_component_3		Testicular hypofunction	endocrine/metabolic
741.2	rs35705950	sex,age,principal_component_1,principal_component_2,principal_component_3	-0.0319594	0.0339664	0.968546	0.346749	logistic	139129	5703	133426	1	0.0841198	0	`741.2` ~ `rs35705950` + `sex` + `age` + `principal_component_1` + `principal_component_2` + `principal_component_3`	(Intercept) + rs35705950 + sexM + age + principal_component_1 + principal_component_2 + principal_component_3		Stiffness of joint	musculoskeletal
240	rs35705950	sex,age,principal_component_1,principal_component_2,principal_component_3	0.0535729	0.05701	1.05503	0.347366	logistic	130406	2040	128366	1	0.0818137	0	`240` ~ `rs35705950` + `sex` + `age` + `principal_component_1` + `principal_component_2` + `principal_component_3`	(Intercept) + rs35705950 + sexM + age + principal_component_1 + principal_component_2 + principal_component_3		Simple and unspecified goiter	endocrine/metabolic
742.1	rs35705950	sex,age,principal_component_1,principal_component_2,principal_component_3	-0.18264	0.194625	0.833068	0.348027	logistic	133600	174	133426	1	0.0839034	0	`742.1` ~ `rs35705950` + `sex` + `age` + `principal_component_1` + `principal_component_2` + `principal_component_3`	(Intercept) + rs35705950 + sexM + age + principal_component_1 + principal_component_2 + principal_component_3		Loose body in joint	musculoskeletal
300.11	rs35705950	sex,age,principal_component_1,principal_component_2,principal_component_3	0.023443	0.0249881	1.02372	0.348159	logistic	98609	10879	87730	1	0.083679	0	`300.11` ~ `rs35705950` + `sex` + `age` + `principal_component_1` + `principal_component_2` + `principal_component_3`	(Intercept) + rs35705950 + sexM + age + principal_component_1 + principal_component_2 + principal_component_3		Generalized anxiety disorder	mental disorders
394.4	rs35705950	sex,age,principal_component_1,principal_component_2,principal_component_3	0.249514	0.266447	1.2834	0.349042	logistic	143335	89	143246	1	0.0829246	0	`394.4` ~ `rs35705950` + `sex` + `age` + `principal_component_1` + `principal_component_2` + `principal_component_3`	(Intercept) + rs35705950 + sexM + age + principal_component_1 + principal_component_2 + principal_component_3		Acute rheumatic heart disease	circulatory system
362.1	rs35705950	sex,age,principal_component_1,principal_component_2,principal_component_3	-0.557067	0.594964	0.572887	0.349117	logistic	137997	31	137966	1	0.0841902	0	`362.1` ~ `rs35705950` + `sex` + `age` + `principal_component_1` + `principal_component_2` + `principal_component_3`	(Intercept) + rs35705950 + sexM + age + principal_component_1 + principal_component_2 + principal_component_3		Retinopathy of prematurity	sense organs
464	rs35705950	sex,age,principal_component_1,principal_component_2,principal_component_3	0.021322	0.0228712	1.02155	0.3512	logistic	119829	12713	107116	1	0.0841366	0	`464` ~ `rs35705950` + `sex` + `age` + `principal_component_1` + `principal_component_2` + `principal_component_3`	(Intercept) + rs35705950 + sexM + age + principal_component_1 + principal_component_2 + principal_component_3		Acute sinusitis	respiratory
275.11	rs35705950	sex,age,principal_component_1,principal_component_2,principal_component_3	-0.151483	0.162503	0.859433	0.351242	logistic	150135	218	149917	1	0.0844007	0	`275.11` ~ `rs35705950` + `sex` + `age` + `principal_component_1` + `principal_component_2` + `principal_component_3`	(Intercept) + rs35705950 + sexM + age + principal_component_1 + principal_component_2 + principal_component_3		Hereditary hemochromatosis	hematopoietic
619.1	rs35705950	sex,age,principal_component_1,principal_component_2,principal_component_3	0.0649831	0.0698304	1.06714	0.352068	logistic	143862	1309	142553	1	0.0847653	0	`619.1` ~ `rs35705950` + `sex` + `age` + `principal_component_1` + `principal_component_2` + `principal_component_3`	(Intercept) + rs35705950 + sexM + age + principal_component_1 + principal_component_2 + principal_component_3		Noninflammatory disorders of ovary, fallopian tube, and broad ligament	genitourinary
737	rs35705950	sex,age,principal_component_1,principal_component_2,principal_component_3	0.0352512	0.0378975	1.03588	0.352282	logistic	140445	4227	136218	1	0.0834455	0	`737` ~ `rs35705950` + `sex` + `age` + `principal_component_1` + `principal_component_2` + `principal_component_3`	(Intercept) + rs35705950 + sexM + age + principal_component_1 + principal_component_2 + principal_component_3		Curvature of spine	musculoskeletal
290.16	rs35705950	sex,age,principal_component_1,principal_component_2,principal_component_3	0.156269	0.168069	1.16914	0.35248	logistic	138191	214	137977	1	0.0834787	0	`290.16` ~ `rs35705950` + `sex` + `age` + `principal_component_1` + `principal_component_2` + `principal_component_3`	(Intercept) + rs35705950 + sexM + age + principal_component_1 + principal_component_2 + principal_component_3		Vascular dementia	mental disorders
736	rs35705950	sex,age,principal_component_1,principal_component_2,principal_component_3	0.046459	0.0500606	1.04756	0.353379	logistic	138665	2447	136218	1	0.0832294	0	`736` ~ `rs35705950` + `sex` + `age` + `principal_component_1` + `principal_component_2` + `principal_component_3`	(Intercept) + rs35705950 + sexM + age + principal_component_1 + principal_component_2 + principal_component_3		Other acquired deformities of limbs	musculoskeletal
440.21	rs35705950	sex,age,principal_component_1,principal_component_2,principal_component_3	0.114516	0.123444	1.12133	0.353577	logistic	141642	443	141199	1	0.0830403	0	`440.21` ~ `rs35705950` + `sex` + `age` + `principal_component_1` + `principal_component_2` + `principal_component_3`	(Intercept) + rs35705950 + sexM + age + principal_component_1 + principal_component_2 + principal_component_3		Atherosclerosis of native arteries of the extremities with ulceration or gangrene	circulatory system
571.81	rs35705950	sex,age,principal_component_1,principal_component_2,principal_component_3	-0.0796416	0.085922	0.923447	0.353976	logistic	137818	917	136901	1	0.0839332	0	`571.81` ~ `rs35705950` + `sex` + `age` + `principal_component_1` + `principal_component_2` + `principal_component_3`	(Intercept) + rs35705950 + sexM + age + principal_component_1 + principal_component_2 + principal_component_3		Portal hypertension	digestive
695.2	rs35705950	sex,age,principal_component_1,principal_component_2,principal_component_3	0.141193	0.152468	1.15165	0.35442	logistic	127466	237	127229	1	0.0819395	0	`695.2` ~ `rs35705950` + `sex` + `age` + `principal_component_1` + `principal_component_2` + `principal_component_3`	(Intercept) + rs35705950 + sexM + age + principal_component_1 + principal_component_2 + principal_component_3		Bullous dermatoses	dermatologic
287.3	rs35705950	sex,age,principal_component_1,principal_component_2,principal_component_3	-0.0335975	0.0363227	0.966961	0.35498	logistic	153467	5022	148445	1	0.0836076	0	`287.3` ~ `rs35705950` + `sex` + `age` + `principal_component_1` + `principal_component_2` + `principal_component_3`	(Intercept) + rs35705950 + sexM + age + principal_component_1 + principal_component_2 + principal_component_3		Thrombocytopenia	hematopoietic
556.1	rs35705950	sex,age,principal_component_1,principal_component_2,principal_component_3	0.0830463	0.0898636	1.08659	0.355415	logistic	105662	690	104972	1	0.0812591	0	`556.1` ~ `rs35705950` + `sex` + `age` + `principal_component_1` + `principal_component_2` + `principal_component_3`	(Intercept) + rs35705950 + sexM + age + principal_component_1 + principal_component_2 + principal_component_3		Ulceration of intestine	digestive
790.6	rs35705950	sex,age,principal_component_1,principal_component_2,principal_component_3	0.0186548	0.0201991	1.01883	0.355722	logistic	152905	17450	135455	1	0.0839214	0	`790.6` ~ `rs35705950` + `sex` + `age` + `principal_component_1` + `principal_component_2` + `principal_component_3`	(Intercept) + rs35705950 + sexM + age + principal_component_1 + principal_component_2 + principal_component_3		Other abnormal blood chemistry	symptoms
706.1	rs35705950	sex,age,principal_component_1,principal_component_2,principal_component_3	-0.0300478	0.0325373	0.970399	0.355754	logistic	140448	6730	133718	1	0.0829738	0	`706.1` ~ `rs35705950` + `sex` + `age` + `principal_component_1` + `principal_component_2` + `principal_component_3`	(Intercept) + rs35705950 + sexM + age + principal_component_1 + principal_component_2 + principal_component_3		Acne	dermatologic
365	rs35705950	sex,age,principal_component_1,principal_component_2,principal_component_3	-0.0250181	0.0271094	0.975292	0.356081	logistic	149885	10806	139079	1	0.083891	0	`365` ~ `rs35705950` + `sex` + `age` + `principal_component_1` + `principal_component_2` + `principal_component_3`	(Intercept) + rs35705950 + sexM + age + principal_component_1 + principal_component_2 + principal_component_3		Glaucoma	sense organs
939	rs35705950	sex,age,principal_component_1,principal_component_2,principal_component_3	0.0179536	0.0194711	1.01812	0.356496	logistic	142291	19681	122610	1	0.0827916	0	`939` ~ `rs35705950` + `sex` + `age` + `principal_component_1` + `principal_component_2` + `principal_component_3`	(Intercept) + rs35705950 + sexM + age + principal_component_1 + principal_component_2 + principal_component_3		Atopic/contact dermatitis due to other or unspecified	dermatologic
54	rs35705950	sex,age,principal_component_1,principal_component_2,principal_component_3	-0.0332363	0.0360659	0.96731	0.356766	logistic	124797	5425	119372	1	0.08376	0	`054` ~ `rs35705950` + `sex` + `age` + `principal_component_1` + `principal_component_2` + `principal_component_3`	(Intercept) + rs35705950 + sexM + age + principal_component_1 + principal_component_2 + principal_component_3		Herpes simplex	infectious diseases
244.3	rs35705950	sex,age,principal_component_1,principal_component_2,principal_component_3	-0.547609	0.595703	0.578331	0.357957	logistic	128394	28	128366	1	0.0817328	0	`244.3` ~ `rs35705950` + `sex` + `age` + `principal_component_1` + `principal_component_2` + `principal_component_3`	(Intercept) + rs35705950 + sexM + age + principal_component_1 + principal_component_2 + principal_component_3		Iodine hypothyroidism	endocrine/metabolic
386.1	rs35705950	sex,age,principal_component_1,principal_component_2,principal_component_3	0.0882752	0.0961387	1.09229	0.358511	logistic	128737	568	128169	1	0.0829365	0	`386.1` ~ `rs35705950` + `sex` + `age` + `principal_component_1` + `principal_component_2` + `principal_component_3`	(Intercept) + rs35705950 + sexM + age + principal_component_1 + principal_component_2 + principal_component_3		Meniere's disease	sense organs
368.91	rs35705950	sex,age,principal_component_1,principal_component_2,principal_component_3	-0.141791	0.154728	0.867803	0.359462	logistic	143376	332	143044	1	0.0842261	0	`368.91` ~ `rs35705950` + `sex` + `age` + `principal_component_1` + `principal_component_2` + `principal_component_3`	(Intercept) + rs35705950 + sexM + age + principal_component_1 + principal_component_2 + principal_component_3		Psychophysical visual disturbances	sense organs
772.6	rs35705950	sex,age,principal_component_1,principal_component_2,principal_component_3	0.086051	0.0939872	1.08986	0.359898	logistic	144714	734	143980	1	0.0839207	0	`772.6` ~ `rs35705950` + `sex` + `age` + `principal_component_1` + `principal_component_2` + `principal_component_3`	(Intercept) + rs35705950 + sexM + age + principal_component_1 + principal_component_2 + principal_component_3		Facial weakness	symptoms
772.3	rs35705950	sex,age,principal_component_1,principal_component_2,principal_component_3	-0.0333192	0.0364371	0.96723	0.36049	logistic	149109	5129	143980	1	0.0839352	0	`772.3` ~ `rs35705950` + `sex` + `age` + `principal_component_1` + `principal_component_2` + `principal_component_3`	(Intercept) + rs35705950 + sexM + age + principal_component_1 + principal_component_2 + principal_component_3		Muscle weakness	symptoms
275.6	rs35705950	sex,age,principal_component_1,principal_component_2,principal_component_3	-0.0433525	0.0476117	0.957574	0.362536	logistic	152884	2967	149917	1	0.0843973	0	`275.6` ~ `rs35705950` + `sex` + `age` + `principal_component_1` + `principal_component_2` + `principal_component_3`	(Intercept) + rs35705950 + sexM + age + principal_component_1 + principal_component_2 + principal_component_3		Hypercalcemia	endocrine/metabolic
701.2	rs35705950	sex,age,principal_component_1,principal_component_2,principal_component_3	0.033072	0.0363229	1.03363	0.362558	logistic	144451	4315	140136	1	0.0836927	0	`701.2` ~ `rs35705950` + `sex` + `age` + `principal_component_1` + `principal_component_2` + `principal_component_3`	(Intercept) + rs35705950 + sexM + age + principal_component_1 + principal_component_2 + principal_component_3		Scar conditions and fibrosis of skin	dermatologic
145.5	rs35705950	sex,age,principal_component_1,principal_component_2,principal_component_3	0.347442	0.381621	1.41544	0.362593	logistic	163317	31	163286	1	0.0842013	0	`145.5` ~ `rs35705950` + `sex` + `age` + `principal_component_1` + `principal_component_2` + `principal_component_3`	(Intercept) + rs35705950 + sexM + age + principal_component_1 + principal_component_2 + principal_component_3		Cancer of the mouth floor	neoplasms
164	rs35705950	sex,age,principal_component_1,principal_component_2,principal_component_3	0.176902	0.194507	1.19351	0.363094	logistic	163312	142	163170	1	0.0841671	0	`164` ~ `rs35705950` + `sex` + `age` + `principal_component_1` + `principal_component_2` + `principal_component_3`	(Intercept) + rs35705950 + sexM + age + principal_component_1 + principal_component_2 + principal_component_3		Cancer of intrathoracic organs	neoplasms
785	rs35705950	sex,age,principal_component_1,principal_component_2,principal_component_3	0.0127426	0.0140242	1.01282	0.36355	logistic	150418	53245	97173	1	0.0843682	0	`785` ~ `rs35705950` + `sex` + `age` + `principal_component_1` + `principal_component_2` + `principal_component_3`	(Intercept) + rs35705950 + sexM + age + principal_component_1 + principal_component_2 + principal_component_3		Abdominal pain	symptoms
217	rs35705950	sex,age,principal_component_1,principal_component_2,principal_component_3	-0.0305179	0.0336368	0.969943	0.364261	logistic	140458	5087	135371	1	0.0815119	0	`217` ~ `rs35705950` + `sex` + `age` + `principal_component_1` + `principal_component_2` + `principal_component_3`	(Intercept) + rs35705950 + sexM + age + principal_component_1 + principal_component_2 + principal_component_3		Vascular hamartomas and non-neoplastic nevi	neoplasms
245	rs35705950	sex,age,principal_component_1,principal_component_2,principal_component_3	0.0401797	0.0443415	1.041	0.364861	logistic	131238	2872	128366	1	0.082217	0	`245` ~ `rs35705950` + `sex` + `age` + `principal_component_1` + `principal_component_2` + `principal_component_3`	(Intercept) + rs35705950 + sexM + age + principal_component_1 + principal_component_2 + principal_component_3		Thyroiditis	endocrine/metabolic
276.8	rs35705950	sex,age,principal_component_1,principal_component_2,principal_component_3	-0.144645	0.159717	0.86533	0.36513	logistic	130010	284	129726	1	0.0843089	0	`276.8` ~ `rs35705950` + `sex` + `age` + `principal_component_1` + `principal_component_2` + `principal_component_3`	(Intercept) + rs35705950 + sexM + age + principal_component_1 + principal_component_2 + principal_component_3		Polydipsia	endocrine/metabolic
530.15	rs35705950	sex,age,principal_component_1,principal_component_2,principal_component_3	0.103228	0.114008	1.10874	0.365233	logistic	106610	385	106225	1	0.0817372	0	`530.15` ~ `rs35705950` + `sex` + `age` + `principal_component_1` + `principal_component_2` + `principal_component_3`	(Intercept) + rs35705950 + sexM + age + principal_component_1 + principal_component_2 + principal_component_3		Eosinophilic esophagitis	digestive
362.27	rs35705950	sex,age,principal_component_1,principal_component_2,principal_component_3	-0.0583292	0.0645645	0.943339	0.3663	logistic	139487	1521	137966	1	0.0842695	0	`362.27` ~ `rs35705950` + `sex` + `age` + `principal_component_1` + `principal_component_2` + `principal_component_3`	(Intercept) + rs35705950 + sexM + age + principal_component_1 + principal_component_2 + principal_component_3		Drusen (degenerative) of retina	sense organs
360.2	rs35705950	sex,age,principal_component_1,principal_component_2,principal_component_3	-0.112709	0.124807	0.893411	0.366493	logistic	139548	469	139079	1	0.0841538	0	`360.2` ~ `rs35705950` + `sex` + `age` + `principal_component_1` + `principal_component_2` + `principal_component_3`	(Intercept) + rs35705950 + sexM + age + principal_component_1 + principal_component_2 + principal_component_3		Progressive myopia	sense organs
275.51	rs35705950	sex,age,principal_component_1,principal_component_2,principal_component_3	-0.0634114	0.0702325	0.938557	0.36659	logistic	151319	1402	149917	1	0.0843483	0	`275.51` ~ `rs35705950` + `sex` + `age` + `principal_component_1` + `principal_component_2` + `principal_component_3`	(Intercept) + rs35705950 + sexM + age + principal_component_1 + principal_component_2 + principal_component_3		Hypocalcemia	endocrine/metabolic
368.4	rs35705950	sex,age,principal_component_1,principal_component_2,principal_component_3	0.049601	0.055107	1.05085	0.368075	logistic	145095	2051	143044	1	0.0843654	0	`368.4` ~ `rs35705950` + `sex` + `age` + `principal_component_1` + `principal_component_2` + `principal_component_3`	(Intercept) + rs35705950 + sexM + age + principal_component_1 + principal_component_2 + principal_component_3		Visual field defects	sense organs
528.4	rs35705950	sex,age,principal_component_1,principal_component_2,principal_component_3	0.184499	0.205012	1.20262	0.368151	logistic	150967	128	150839	1	0.0836375	0	`528.4` ~ `rs35705950` + `sex` + `age` + `principal_component_1` + `principal_component_2` + `principal_component_3`	(Intercept) + rs35705950 + sexM + age + principal_component_1 + principal_component_2 + principal_component_3		Cysts of oral soft tissues	digestive
851	rs35705950	sex,age,principal_component_1,principal_component_2,principal_component_3	0.0903599	0.100614	1.09457	0.369142	logistic	156376	664	155712	1	0.0840186	0	`851` ~ `rs35705950` + `sex` + `age` + `principal_component_1` + `principal_component_2` + `principal_component_3`	(Intercept) + rs35705950 + sexM + age + principal_component_1 + principal_component_2 + principal_component_3		Complications of transplants and reattached limbs	injuries & poisonings
381.9	rs35705950	sex,age,principal_component_1,principal_component_2,principal_component_3	0.105348	0.117322	1.1111	0.369217	logistic	140772	410	140362	1	0.0833511	0	`381.9` ~ `rs35705950` + `sex` + `age` + `principal_component_1` + `principal_component_2` + `principal_component_3`	(Intercept) + rs35705950 + sexM + age + principal_component_1 + principal_component_2 + principal_component_3		Otorrhea	sense organs
189.12	rs35705950	sex,age,principal_component_1,principal_component_2,principal_component_3	0.240778	0.268233	1.27224	0.369375	logistic	162889	63	162826	1	0.0841647	0	`189.12` ~ `rs35705950` + `sex` + `age` + `principal_component_1` + `principal_component_2` + `principal_component_3`	(Intercept) + rs35705950 + sexM + age + principal_component_1 + principal_component_2 + principal_component_3		Malignant neoplasm of renal pelvis	neoplasms
803	rs35705950	sex,age,principal_component_1,principal_component_2,principal_component_3	-0.0283073	0.0315387	0.97209	0.369429	logistic	146844	6358	140486	1	0.0836568	0	`803` ~ `rs35705950` + `sex` + `age` + `principal_component_1` + `principal_component_2` + `principal_component_3`	(Intercept) + rs35705950 + sexM + age + principal_component_1 + principal_component_2 + principal_component_3		Fracture of upper limb	injuries & poisonings
711.1	rs35705950	sex,age,principal_component_1,principal_component_2,principal_component_3	-0.0881511	0.0983082	0.915622	0.369889	logistic	139718	712	139006	1	0.0834753	0	`711.1` ~ `rs35705950` + `sex` + `age` + `principal_component_1` + `principal_component_2` + `principal_component_3`	(Intercept) + rs35705950 + sexM + age + principal_component_1 + principal_component_2 + principal_component_3		Pyogenic arthritis	musculoskeletal
752.11	rs35705950	sex,age,principal_component_1,principal_component_2,principal_component_3	0.141804	0.158263	1.15235	0.370252	logistic	161409	238	161171	1	0.0842053	0	`752.11` ~ `rs35705950` + `sex` + `age` + `principal_component_1` + `principal_component_2` + `principal_component_3`	(Intercept) + rs35705950 + sexM + age + principal_component_1 + principal_component_2 + principal_component_3		Spina bifida	congenital anomalies
426.91	rs35705950	sex,age,principal_component_1,principal_component_2,principal_component_3	0.131154	0.146495	1.14014	0.370639	logistic	108286	255	108031	1	0.0818896	0	`426.91` ~ `rs35705950` + `sex` + `age` + `principal_component_1` + `principal_component_2` + `principal_component_3`	(Intercept) + rs35705950 + sexM + age + principal_component_1 + principal_component_2 + principal_component_3		Cardiac pacemaker in situ	circulatory system
394.1	rs35705950	sex,age,principal_component_1,principal_component_2,principal_component_3	0.0764881	0.0855841	1.07949	0.371473	logistic	144018	772	143246	1	0.0830174	0	`394.1` ~ `rs35705950` + `sex` + `age` + `principal_component_1` + `principal_component_2` + `principal_component_3`	(Intercept) + rs35705950 + sexM + age + principal_component_1 + principal_component_2 + principal_component_3		Mitral valve stenosis and aortic valve stenosis	circulatory system
348.2	rs35705950	sex,age,principal_component_1,principal_component_2,principal_component_3	-0.0685735	0.0767491	0.933725	0.371602	logistic	137354	1275	136079	1	0.0836088	0	`348.2` ~ `rs35705950` + `sex` + `age` + `principal_component_1` + `principal_component_2` + `principal_component_3`	(Intercept) + rs35705950 + sexM + age + principal_component_1 + principal_component_2 + principal_component_3		Cerebral edema and compression of brain	neurological
912	rs35705950	sex,age,principal_component_1,principal_component_2,principal_component_3	0.0418981	0.0469587	1.04279	0.372269	logistic	161285	2649	158636	1	0.0840159	0	`912` ~ `rs35705950` + `sex` + `age` + `principal_component_1` + `principal_component_2` + `principal_component_3`	(Intercept) + rs35705950 + sexM + age + principal_component_1 + principal_component_2 + principal_component_3		Insect bite	injuries & poisonings
737.3	rs35705950	sex,age,principal_component_1,principal_component_2,principal_component_3	0.037439	0.0420322	1.03815	0.373079	logistic	139611	3393	136218	1	0.0833781	0	`737.3` ~ `rs35705950` + `sex` + `age` + `principal_component_1` + `principal_component_2` + `principal_component_3`	(Intercept) + rs35705950 + sexM + age + principal_component_1 + principal_component_2 + principal_component_3		Kyphoscoliosis and scoliosis	musculoskeletal
994.1	rs35705950	sex,age,principal_component_1,principal_component_2,principal_component_3	-0.0940524	0.1056	0.910235	0.373118	logistic	156839	646	156193	1	0.0844018	0	`994.1` ~ `rs35705950` + `sex` + `age` + `principal_component_1` + `principal_component_2` + `principal_component_3`	(Intercept) + rs35705950 + sexM + age + principal_component_1 + principal_component_2 + principal_component_3		Systemic inflammatory response syndrome (SIRS)	injuries & poisonings
347	rs35705950	sex,age,principal_component_1,principal_component_2,principal_component_3	0.102089	0.114642	1.10748	0.373198	logistic	136488	409	136079	1	0.0837656	0	`347` ~ `rs35705950` + `sex` + `age` + `principal_component_1` + `principal_component_2` + `principal_component_3`	(Intercept) + rs35705950 + sexM + age + principal_component_1 + principal_component_2 + principal_component_3		Cataplexy and narcolepsy	neurological
379.5	rs35705950	sex,age,principal_component_1,principal_component_2,principal_component_3	0.083825	0.0941588	1.08744	0.373331	logistic	133342	667	132675	1	0.0835858	0	`379.5` ~ `rs35705950` + `sex` + `age` + `principal_component_1` + `principal_component_2` + `principal_component_3`	(Intercept) + rs35705950 + sexM + age + principal_component_1 + principal_component_2 + principal_component_3		Disorders of iris and ciliary body	sense organs
317.1	rs35705950	sex,age,principal_component_1,principal_component_2,principal_component_3	-0.0281604	0.031697	0.972232	0.374312	logistic	131991	7881	124110	1	0.0865665	0	`317.1` ~ `rs35705950` + `sex` + `age` + `principal_component_1` + `principal_component_2` + `principal_component_3`	(Intercept) + rs35705950 + sexM + age + principal_component_1 + principal_component_2 + principal_component_3		Alcoholism	mental disorders
947	rs35705950	sex,age,principal_component_1,principal_component_2,principal_component_3	0.0367943	0.0414364	1.03748	0.374557	logistic	126479	3869	122610	1	0.0818476	0	`947` ~ `rs35705950` + `sex` + `age` + `principal_component_1` + `principal_component_2` + `principal_component_3`	(Intercept) + rs35705950 + sexM + age + principal_component_1 + principal_component_2 + principal_component_3		Urticaria	dermatologic
369.2	rs35705950	sex,age,principal_component_1,principal_component_2,principal_component_3	0.0675806	0.0761086	1.06992	0.374568	logistic	133271	1067	132204	1	0.0833977	0	`369.2` ~ `rs35705950` + `sex` + `age` + `principal_component_1` + `principal_component_2` + `principal_component_3`	(Intercept) + rs35705950 + sexM + age + principal_component_1 + principal_component_2 + principal_component_3		Eye infection, viral	sense organs
158	rs35705950	sex,age,principal_component_1,principal_component_2,principal_component_3	0.0621264	0.0701563	1.0641	0.375864	logistic	155546	1162	154384	1	0.083943	0	`158` ~ `rs35705950` + `sex` + `age` + `principal_component_1` + `principal_component_2` + `principal_component_3`	(Intercept) + rs35705950 + sexM + age + principal_component_1 + principal_component_2 + principal_component_3		Neoplasm of unspecified nature of digestive system	neoplasms
840.3	rs35705950	sex,age,principal_component_1,principal_component_2,principal_component_3	-0.0456441	0.0516428	0.955382	0.376782	logistic	131594	2437	129157	1	0.0834613	0	`840.3` ~ `rs35705950` + `sex` + `age` + `principal_component_1` + `principal_component_2` + `principal_component_3`	(Intercept) + rs35705950 + sexM + age + principal_component_1 + principal_component_2 + principal_component_3		Joint/ligament sprain	injuries & poisonings
870.4	rs35705950	sex,age,principal_component_1,principal_component_2,principal_component_3	0.263061	0.297635	1.30091	0.376783	logistic	141517	52	141465	1	0.0837249	0	`870.4` ~ `rs35705950` + `sex` + `age` + `principal_component_1` + `principal_component_2` + `principal_component_3`	(Intercept) + rs35705950 + sexM + age + principal_component_1 + principal_component_2 + principal_component_3		Open wound of nose and sinus	injuries & poisonings
327.71	rs35705950	sex,age,principal_component_1,principal_component_2,principal_component_3	0.0327205	0.0370543	1.03326	0.377214	logistic	118333	4089	114244	1	0.0824369	0	`327.71` ~ `rs35705950` + `sex` + `age` + `principal_component_1` + `principal_component_2` + `principal_component_3`	(Intercept) + rs35705950 + sexM + age + principal_component_1 + principal_component_2 + principal_component_3		Restless legs syndrome	neurological
965	rs35705950	sex,age,principal_component_1,principal_component_2,principal_component_3	-0.171471	0.194204	0.842425	0.377266	logistic	160974	211	160763	1	0.084349	0	`965` ~ `rs35705950` + `sex` + `age` + `principal_component_1` + `principal_component_2` + `principal_component_3`	(Intercept) + rs35705950 + sexM + age + principal_component_1 + principal_component_2 + principal_component_3		Poisoning by analgesics, antipyretics, and antirheumatics	injuries & poisonings
189.11	rs35705950	sex,age,principal_component_1,principal_component_2,principal_component_3	-0.0738989	0.0838094	0.928766	0.377912	logistic	163757	931	162826	1	0.0841552	0	`189.11` ~ `rs35705950` + `sex` + `age` + `principal_component_1` + `principal_component_2` + `principal_component_3`	(Intercept) + rs35705950 + sexM + age + principal_component_1 + principal_component_2 + principal_component_3		Malignant neoplasm of kidney, except pelvis	neoplasms
217.1	rs35705950	sex,age,principal_component_1,principal_component_2,principal_component_3	-0.0301624	0.0342284	0.970288	0.378204	logistic	140263	4892	135371	1	0.0814933	0	`217.1` ~ `rs35705950` + `sex` + `age` + `principal_component_1` + `principal_component_2` + `principal_component_3`	(Intercept) + rs35705950 + sexM + age + principal_component_1 + principal_component_2 + principal_component_3		Nevus, non-neoplastic	neoplasms
470	rs35705950	sex,age,principal_component_1,principal_component_2,principal_component_3	0.0301349	0.0342337	1.03059	0.378714	logistic	109652	5250	104402	1	0.0819775	0	`470` ~ `rs35705950` + `sex` + `age` + `principal_component_1` + `principal_component_2` + `principal_component_3`	(Intercept) + rs35705950 + sexM + age + principal_component_1 + principal_component_2 + principal_component_3		Septal Deviations/Turbinate Hypertrophy	respiratory
754	rs35705950	sex,age,principal_component_1,principal_component_2,principal_component_3	-0.079618	0.0904683	0.923469	0.378824	logistic	160592	774	159818	1	0.0840359	0	`754` ~ `rs35705950` + `sex` + `age` + `principal_component_1` + `principal_component_2` + `principal_component_3`	(Intercept) + rs35705950 + sexM + age + principal_component_1 + principal_component_2 + principal_component_3		Congenital musculoskeletal deformities of spine	congenital anomalies
792.1	rs35705950	sex,age,principal_component_1,principal_component_2,principal_component_3	0.0364025	0.0413698	1.03707	0.378898	logistic	143917	4318	139599	1	0.0846947	0	`792.1` ~ `rs35705950` + `sex` + `age` + `principal_component_1` + `principal_component_2` + `principal_component_3`	(Intercept) + rs35705950 + sexM + age + principal_component_1 + principal_component_2 + principal_component_3		Papanicolaou smear of cervix or vagina with atypical squamous cells	genitourinary
189.21	rs35705950	sex,age,principal_component_1,principal_component_2,principal_component_3	-0.0731856	0.0833024	0.929428	0.379643	logistic	163682	856	162826	1	0.084206	0	`189.21` ~ `rs35705950` + `sex` + `age` + `principal_component_1` + `principal_component_2` + `principal_component_3`	(Intercept) + rs35705950 + sexM + age + principal_component_1 + principal_component_2 + principal_component_3		Malignant neoplasm of bladder	neoplasms
530.12	rs35705950	sex,age,principal_component_1,principal_component_2,principal_component_3	-0.0961305	0.109535	0.908345	0.380148	logistic	106753	528	106225	1	0.0816511	0	`530.12` ~ `rs35705950` + `sex` + `age` + `principal_component_1` + `principal_component_2` + `principal_component_3`	(Intercept) + rs35705950 + sexM + age + principal_component_1 + principal_component_2 + principal_component_3		Ulcer of esophagus	digestive
619	rs35705950	sex,age,principal_component_1,principal_component_2,principal_component_3	0.0210034	0.024009	1.02123	0.381675	logistic	156536	13983	142553	1	0.0843416	0	`619` ~ `rs35705950` + `sex` + `age` + `principal_component_1` + `principal_component_2` + `principal_component_3`	(Intercept) + rs35705950 + sexM + age + principal_component_1 + principal_component_2 + principal_component_3		Noninflammatory female genital disorders	genitourinary
530.7	rs35705950	sex,age,principal_component_1,principal_component_2,principal_component_3	-0.252691	0.289411	0.776708	0.382597	logistic	106322	97	106225	1	0.0816059	0	`530.7` ~ `rs35705950` + `sex` + `age` + `principal_component_1` + `principal_component_2` + `principal_component_3`	(Intercept) + rs35705950 + sexM + age + principal_component_1 + principal_component_2 + principal_component_3		Gastroesophageal laceration-hemorrhage syndrome	digestive
241.2	rs35705950	sex,age,principal_component_1,principal_component_2,principal_component_3	0.0320873	0.0367733	1.03261	0.382897	logistic	133319	4953	128366	1	0.0820588	0	`241.2` ~ `rs35705950` + `sex` + `age` + `principal_component_1` + `principal_component_2` + `principal_component_3`	(Intercept) + rs35705950 + sexM + age + principal_component_1 + principal_component_2 + principal_component_3		Nontoxic multinodular goiter	endocrine/metabolic
735.21	rs35705950	sex,age,principal_component_1,principal_component_2,principal_component_3	0.0385852	0.0442563	1.03934	0.383286	logistic	139536	3318	136218	1	0.0832187	0	`735.21` ~ `rs35705950` + `sex` + `age` + `principal_component_1` + `principal_component_2` + `principal_component_3`	(Intercept) + rs35705950 + sexM + age + principal_component_1 + principal_component_2 + principal_component_3		Hammer toe (acquired)	musculoskeletal
686.3	rs35705950	sex,age,principal_component_1,principal_component_2,principal_component_3	-0.0951432	0.109168	0.909243	0.383464	logistic	131673	577	131096	1	0.0835175	0	`686.3` ~ `rs35705950` + `sex` + `age` + `principal_component_1` + `principal_component_2` + `principal_component_3`	(Intercept) + rs35705950 + sexM + age + principal_component_1 + principal_component_2 + principal_component_3		Pilonidal cyst	dermatologic
655.1	rs35705950	sex,age,principal_component_1,principal_component_2,principal_component_3	0.0447972	0.0514308	1.04582	0.383744	logistic	159995	3272	156723	1	0.0846526	0	`655.1` ~ `rs35705950` + `sex` + `age` + `principal_component_1` + `principal_component_2` + `principal_component_3`	(Intercept) + rs35705950 + sexM + age + principal_component_1 + principal_component_2 + principal_component_3		Abnormality in fetal heart rate or rhythm	pregnancy complications
535.6	rs35705950	sex,age,principal_component_1,principal_component_2,principal_component_3	-0.0772735	0.0888466	0.925637	0.384442	logistic	140084	860	139224	1	0.0840174	0	`535.6` ~ `rs35705950` + `sex` + `age` + `principal_component_1` + `principal_component_2` + `principal_component_3`	(Intercept) + rs35705950 + sexM + age + principal_component_1 + principal_component_2 + principal_component_3		Duodenitis	digestive
585.1	rs35705950	sex,age,principal_component_1,principal_component_2,principal_component_3	-0.0246394	0.0283592	0.975662	0.384939	logistic	138861	9961	128900	1	0.0839689	0	`585.1` ~ `rs35705950` + `sex` + `age` + `principal_component_1` + `principal_component_2` + `principal_component_3`	(Intercept) + rs35705950 + sexM + age + principal_component_1 + principal_component_2 + principal_component_3		Acute renal failure	genitourinary
155.1	rs35705950	sex,age,principal_component_1,principal_component_2,principal_component_3	-0.132614	0.153055	0.875803	0.386244	logistic	154701	317	154384	1	0.0838068	0	`155.1` ~ `rs35705950` + `sex` + `age` + `principal_component_1` + `principal_component_2` + `principal_component_3`	(Intercept) + rs35705950 + sexM + age + principal_component_1 + principal_component_2 + principal_component_3		Malignant neoplasm of liver, primary	neoplasms
706.2	rs35705950	sex,age,principal_component_1,principal_component_2,principal_component_3	0.0244825	0.0282787	1.02478	0.386624	logistic	141588	7870	133718	1	0.0836935	0	`706.2` ~ `rs35705950` + `sex` + `age` + `principal_component_1` + `principal_component_2` + `principal_component_3`	(Intercept) + rs35705950 + sexM + age + principal_component_1 + principal_component_2 + principal_component_3		Sebaceous cyst	dermatologic
365.1	rs35705950	sex,age,principal_component_1,principal_component_2,principal_component_3	-0.0408699	0.0472177	0.959954	0.386729	logistic	142418	3339	139079	1	0.0840589	0	`365.1` ~ `rs35705950` + `sex` + `age` + `principal_component_1` + `principal_component_2` + `principal_component_3`	(Intercept) + rs35705950 + sexM + age + principal_component_1 + principal_component_2 + principal_component_3		Open-angle glaucoma	sense organs
728.7	rs35705950	sex,age,principal_component_1,principal_component_2,principal_component_3	-0.0257803	0.0298083	0.974549	0.387112	logistic	111982	7777	104205	1	0.081781	0	`728.7` ~ `rs35705950` + `sex` + `age` + `principal_component_1` + `principal_component_2` + `principal_component_3`	(Intercept) + rs35705950 + sexM + age + principal_component_1 + principal_component_2 + principal_component_3		Fasciitis	musculoskeletal
381.1	rs35705950	sex,age,principal_component_1,principal_component_2,principal_component_3	0.0257248	0.0297735	1.02606	0.387579	logistic	147483	7121	140362	1	0.0838063	0	`381.1` ~ `rs35705950` + `sex` + `age` + `principal_component_1` + `principal_component_2` + `principal_component_3`	(Intercept) + rs35705950 + sexM + age + principal_component_1 + principal_component_2 + principal_component_3		Otitis media	sense organs
596.1	rs35705950	sex,age,principal_component_1,principal_component_2,principal_component_3	-0.0891004	0.10319	0.914754	0.387883	logistic	151325	579	150746	1	0.0836808	0	`596.1` ~ `rs35705950` + `sex` + `age` + `principal_component_1` + `principal_component_2` + `principal_component_3`	(Intercept) + rs35705950 + sexM + age + principal_component_1 + principal_component_2 + principal_component_3		Bladder neck obstruction	genitourinary
535.2	rs35705950	sex,age,principal_component_1,principal_component_2,principal_component_3	0.0438663	0.0508655	1.04484	0.388469	logistic	141796	2572	139224	1	0.0840574	0	`535.2` ~ `rs35705950` + `sex` + `age` + `principal_component_1` + `principal_component_2` + `principal_component_3`	(Intercept) + rs35705950 + sexM + age + principal_component_1 + principal_component_2 + principal_component_3		Atrophic gastritis	digestive
579.8	rs35705950	sex,age,principal_component_1,principal_component_2,principal_component_3	0.0349372	0.0405505	1.03555	0.388922	logistic	139795	3769	136026	1	0.0837512	0	`579.8` ~ `rs35705950` + `sex` + `age` + `principal_component_1` + `principal_component_2` + `principal_component_3`	(Intercept) + rs35705950 + sexM + age + principal_component_1 + principal_component_2 + principal_component_3		Nonspecific abnormal findings in stool contents	digestive
250.25	rs35705950	sex,age,principal_component_1,principal_component_2,principal_component_3	0.0431539	0.0500881	1.0441	0.388929	logistic	113700	2850	110850	1	0.0846966	0	`250.25` ~ `rs35705950` + `sex` + `age` + `principal_component_1` + `principal_component_2` + `principal_component_3`	(Intercept) + rs35705950 + sexM + age + principal_component_1 + principal_component_2 + principal_component_3		Diabetes type 2 with peripheral circulatory disorders	endocrine/metabolic
262	rs35705950	sex,age,principal_component_1,principal_component_2,principal_component_3	-0.0387202	0.0449723	0.96202	0.389249	logistic	124025	3199	120826	1	0.0831284	0	`262` ~ `rs35705950` + `sex` + `age` + `principal_component_1` + `principal_component_2` + `principal_component_3`	(Intercept) + rs35705950 + sexM + age + principal_component_1 + principal_component_2 + principal_component_3		Mineral deficiency NEC	endocrine/metabolic
368.7	rs35705950	sex,age,principal_component_1,principal_component_2,principal_component_3	0.35038	0.407002	1.41961	0.389304	logistic	143074	30	143044	1	0.0842676	0	`368.7` ~ `rs35705950` + `sex` + `age` + `principal_component_1` + `principal_component_2` + `principal_component_3`	(Intercept) + rs35705950 + sexM + age + principal_component_1 + principal_component_2 + principal_component_3		Disorders of accommodation	sense organs
159.2	rs35705950	sex,age,principal_component_1,principal_component_2,principal_component_3	-0.201484	0.234088	0.817517	0.389394	logistic	154508	124	154384	1	0.0838241	0	`159.2` ~ `rs35705950` + `sex` + `age` + `principal_component_1` + `principal_component_2` + `principal_component_3`	(Intercept) + rs35705950 + sexM + age + principal_component_1 + principal_component_2 + principal_component_3		Malignant neoplasm of small intestine, including duodenum	neoplasms
574.11	rs35705950	sex,age,principal_component_1,principal_component_2,principal_component_3	-0.0880902	0.102542	0.915678	0.390305	logistic	149201	677	148524	1	0.0842722	0	`574.11` ~ `rs35705950` + `sex` + `age` + `principal_component_1` + `principal_component_2` + `principal_component_3`	(Intercept) + rs35705950 + sexM + age + principal_component_1 + principal_component_2 + principal_component_3		Cholelithiasis with acute cholecystitis	digestive
216	rs35705950	sex,age,principal_component_1,principal_component_2,principal_component_3	-0.0155103	0.0181293	0.984609	0.392255	logistic	156040	20669	135371	1	0.0835138	0	`216` ~ `rs35705950` + `sex` + `age` + `principal_component_1` + `principal_component_2` + `principal_component_3`	(Intercept) + rs35705950 + sexM + age + principal_component_1 + principal_component_2 + principal_component_3		Benign neoplasm of skin	neoplasms
807	rs35705950	sex,age,principal_component_1,principal_component_2,principal_component_3	0.0793034	0.0927988	1.08253	0.392787	logistic	141115	629	140486	1	0.0833115	0	`807` ~ `rs35705950` + `sex` + `age` + `principal_component_1` + `principal_component_2` + `principal_component_3`	(Intercept) + rs35705950 + sexM + age + principal_component_1 + principal_component_2 + principal_component_3		Fracture of ribs	injuries & poisonings
368.1	rs35705950	sex,age,principal_component_1,principal_component_2,principal_component_3	-0.0780784	0.0915046	0.924892	0.393508	logistic	143834	790	143044	1	0.0842603	0	`368.1` ~ `rs35705950` + `sex` + `age` + `principal_component_1` + `principal_component_2` + `principal_component_3`	(Intercept) + rs35705950 + sexM + age + principal_component_1 + principal_component_2 + principal_component_3		Amblyopia	sense organs
573.5	rs35705950	sex,age,principal_component_1,principal_component_2,principal_component_3	0.116804	0.137179	1.1239	0.394506	logistic	137224	323	136901	1	0.0839649	0	`573.5` ~ `rs35705950` + `sex` + `age` + `principal_component_1` + `principal_component_2` + `principal_component_3`	(Intercept) + rs35705950 + sexM + age + principal_component_1 + principal_component_2 + principal_component_3		Jaundice (not of newborn)	digestive
855	rs35705950	sex,age,principal_component_1,principal_component_2,principal_component_3	-0.17489	0.205476	0.839549	0.394688	logistic	155872	160	155712	1	0.0840177	0	`855` ~ `rs35705950` + `sex` + `age` + `principal_component_1` + `principal_component_2` + `principal_component_3`	(Intercept) + rs35705950 + sexM + age + principal_component_1 + principal_component_2 + principal_component_3		Complication of nervous system device, implant, and graft	injuries & poisonings
264.9	rs35705950	sex,age,principal_component_1,principal_component_2,principal_component_3	-0.255255	0.300268	0.774719	0.395276	logistic	120927	101	120826	1	0.0829674	0	`264.9` ~ `rs35705950` + `sex` + `age` + `principal_component_1` + `principal_component_2` + `principal_component_3`	(Intercept) + rs35705950 + sexM + age + principal_component_1 + principal_component_2 + principal_component_3		Lack of normal physiological development, unspecified	endocrine/metabolic
573.2	rs35705950	sex,age,principal_component_1,principal_component_2,principal_component_3	-0.116055	0.136945	0.890426	0.396742	logistic	137261	360	136901	1	0.0839386	0	`573.2` ~ `rs35705950` + `sex` + `age` + `principal_component_1` + `principal_component_2` + `principal_component_3`	(Intercept) + rs35705950 + sexM + age + principal_component_1 + principal_component_2 + principal_component_3		Liver replaced by transplant	digestive
303.4	rs35705950	sex,age,principal_component_1,principal_component_2,principal_component_3	0.0583753	0.0690348	1.06011	0.39778	logistic	89027	1297	87730	1	0.0823233	0	`303.4` ~ `rs35705950` + `sex` + `age` + `principal_component_1` + `principal_component_2` + `principal_component_3`	(Intercept) + rs35705950 + sexM + age + principal_component_1 + principal_component_2 + principal_component_3		Somatoform disorder	mental disorders
870.2	rs35705950	sex,age,principal_component_1,principal_component_2,principal_component_3	0.13965	0.165704	1.14987	0.399357	logistic	141699	234	141465	1	0.0837162	0	`870.2` ~ `rs35705950` + `sex` + `age` + `principal_component_1` + `principal_component_2` + `principal_component_3`	(Intercept) + rs35705950 + sexM + age + principal_component_1 + principal_component_2 + principal_component_3		Open wound of ear	injuries & poisonings
187.8	rs35705950	sex,age,principal_component_1,principal_component_2,principal_component_3	0.218591	0.259623	1.24432	0.399812	logistic	160433	71	160362	1	0.0840538	0	`187.8` ~ `rs35705950` + `sex` + `age` + `principal_component_1` + `principal_component_2` + `principal_component_3`	(Intercept) + rs35705950 + sexM + age + principal_component_1 + principal_component_2 + principal_component_3		Neoplasm of uncertain behavior of male genital organs	neoplasms
290.11	rs35705950	sex,age,principal_component_1,principal_component_2,principal_component_3	0.106245	0.126501	1.11209	0.400978	logistic	138321	344	137977	1	0.0835123	0	`290.11` ~ `rs35705950` + `sex` + `age` + `principal_component_1` + `principal_component_2` + `principal_component_3`	(Intercept) + rs35705950 + sexM + age + principal_component_1 + principal_component_2 + principal_component_3		Alzheimer's disease	mental disorders
172.1	rs35705950	sex,age,principal_component_1,principal_component_2,principal_component_3	-0.0444889	0.0531201	0.956486	0.402303	logistic	147677	1922	145755	1	0.0819627	0	`172.1` ~ `rs35705950` + `sex` + `age` + `principal_component_1` + `principal_component_2` + `principal_component_3`	(Intercept) + rs35705950 + sexM + age + principal_component_1 + principal_component_2 + principal_component_3		Melanomas of skin, dx or hx	neoplasms
172.11	rs35705950	sex,age,principal_component_1,principal_component_2,principal_component_3	-0.0444889	0.0531201	0.956486	0.402303	logistic	147677	1922	145755	1	0.0819627	0	`172.11` ~ `rs35705950` + `sex` + `age` + `principal_component_1` + `principal_component_2` + `principal_component_3`	(Intercept) + rs35705950 + sexM + age + principal_component_1 + principal_component_2 + principal_component_3		Melanomas of skin	neoplasms
362.3	rs35705950	sex,age,principal_component_1,principal_component_2,principal_component_3	-0.059123	0.0706962	0.942591	0.402988	logistic	139654	1688	137966	1	0.0839826	0	`362.3` ~ `rs35705950` + `sex` + `age` + `principal_component_1` + `principal_component_2` + `principal_component_3`	(Intercept) + rs35705950 + sexM + age + principal_component_1 + principal_component_2 + principal_component_3		Other nondiabetic retinopathy	sense organs
535.9	rs35705950	sex,age,principal_component_1,principal_component_2,principal_component_3	0.0292795	0.0350434	1.02971	0.403424	logistic	144929	5705	139224	1	0.0839929	0	`535.9` ~ `rs35705950` + `sex` + `age` + `principal_component_1` + `principal_component_2` + `principal_component_3`	(Intercept) + rs35705950 + sexM + age + principal_component_1 + principal_component_2 + principal_component_3		Gastritis and duodenitis, NOS	digestive
573.1	rs35705950	sex,age,principal_component_1,principal_component_2,principal_component_3	-0.224884	0.269159	0.798609	0.403432	logistic	137028	127	136901	1	0.0839208	0	`573.1` ~ `rs35705950` + `sex` + `age` + `principal_component_1` + `principal_component_2` + `principal_component_3`	(Intercept) + rs35705950 + sexM + age + principal_component_1 + principal_component_2 + principal_component_3		Chronic passive congestion of liver	digestive
735	rs35705950	sex,age,principal_component_1,principal_component_2,principal_component_3	0.0214411	0.0256654	1.02167	0.403488	logistic	146956	10738	136218	1	0.0834331	0	`735` ~ `rs35705950` + `sex` + `age` + `principal_component_1` + `principal_component_2` + `principal_component_3`	(Intercept) + rs35705950 + sexM + age + principal_component_1 + principal_component_2 + principal_component_3		Acquired foot deformities	musculoskeletal
187	rs35705950	sex,age,principal_component_1,principal_component_2,principal_component_3	0.115125	0.137883	1.12201	0.403749	logistic	160641	279	160362	1	0.0840788	0	`187` ~ `rs35705950` + `sex` + `age` + `principal_component_1` + `principal_component_2` + `principal_component_3`	(Intercept) + rs35705950 + sexM + age + principal_component_1 + principal_component_2 + principal_component_3		Cancer of other male genital organs	neoplasms
480.2	rs35705950	sex,age,principal_component_1,principal_component_2,principal_component_3	0.0929511	0.111513	1.09741	0.40454	logistic	132065	562	131503	1	0.0833529	0	`480.2` ~ `rs35705950` + `sex` + `age` + `principal_component_1` + `principal_component_2` + `principal_component_3`	(Intercept) + rs35705950 + sexM + age + principal_component_1 + principal_component_2 + principal_component_3		Viral pneumonia	respiratory
348.8	rs35705950	sex,age,principal_component_1,principal_component_2,principal_component_3	0.0469622	0.0563578	1.04808	0.404683	logistic	138140	2061	136079	1	0.0837448	0	`348.8` ~ `rs35705950` + `sex` + `age` + `principal_component_1` + `principal_component_2` + `principal_component_3`	(Intercept) + rs35705950 + sexM + age + principal_component_1 + principal_component_2 + principal_component_3		Encephalopathy, not elsewhere classified	neurological
254	rs35705950	sex,age,principal_component_1,principal_component_2,principal_component_3	0.256555	0.307975	1.29247	0.404823	logistic	145728	61	145667	1	0.083625	0	`254` ~ `rs35705950` + `sex` + `age` + `principal_component_1` + `principal_component_2` + `principal_component_3`	(Intercept) + rs35705950 + sexM + age + principal_component_1 + principal_component_2 + principal_component_3		Diseases of thymus gland	endocrine/metabolic
241.1	rs35705950	sex,age,principal_component_1,principal_component_2,principal_component_3	0.0256425	0.0307905	1.02597	0.404955	logistic	135380	7014	128366	1	0.0823054	0	`241.1` ~ `rs35705950` + `sex` + `age` + `principal_component_1` + `principal_component_2` + `principal_component_3`	(Intercept) + rs35705950 + sexM + age + principal_component_1 + principal_component_2 + principal_component_3		Nontoxic uninodular goiter	endocrine/metabolic
381.11	rs35705950	sex,age,principal_component_1,principal_component_2,principal_component_3	0.0291919	0.0351066	1.02962	0.405679	logistic	145427	5065	140362	1	0.0836468	0	`381.11` ~ `rs35705950` + `sex` + `age` + `principal_component_1` + `principal_component_2` + `principal_component_3`	(Intercept) + rs35705950 + sexM + age + principal_component_1 + principal_component_2 + principal_component_3		Suppurative and unspecified otitis media	sense organs
369.5	rs35705950	sex,age,principal_component_1,principal_component_2,principal_component_3	0.0269424	0.0324349	1.02731	0.406166	logistic	138524	6320	132204	1	0.0835631	0	`369.5` ~ `rs35705950` + `sex` + `age` + `principal_component_1` + `principal_component_2` + `principal_component_3`	(Intercept) + rs35705950 + sexM + age + principal_component_1 + principal_component_2 + principal_component_3		Conjunctivitis, infectious	sense organs
614.1	rs35705950	sex,age,principal_component_1,principal_component_2,principal_component_3	-0.108734	0.130989	0.896969	0.40648	logistic	144813	436	144377	1	0.0850476	0	`614.1` ~ `rs35705950` + `sex` + `age` + `principal_component_1` + `principal_component_2` + `principal_component_3`	(Intercept) + rs35705950 + sexM + age + principal_component_1 + principal_component_2 + principal_component_3		Pelvic peritoneal adhesions, female (postoperative) (postinfection)	genitourinary
306.1	rs35705950	sex,age,principal_component_1,principal_component_2,principal_component_3	-0.0463541	0.0558682	0.954704	0.406706	logistic	90365	2635	87730	1	0.0819731	0	`306.1` ~ `rs35705950` + `sex` + `age` + `principal_component_1` + `principal_component_2` + `principal_component_3`	(Intercept) + rs35705950 + sexM + age + principal_component_1 + principal_component_2 + principal_component_3		Mental disorders during/after pregnancy	mental disorders
315.3	rs35705950	sex,age,principal_component_1,principal_component_2,principal_component_3	0.132439	0.159624	1.14161	0.406712	logistic	155795	301	155494	1	0.0837222	0	`315.3` ~ `rs35705950` + `sex` + `age` + `principal_component_1` + `principal_component_2` + `principal_component_3`	(Intercept) + rs35705950 + sexM + age + principal_component_1 + principal_component_2 + principal_component_3		Mental retardation	mental disorders
371.1	rs35705950	sex,age,principal_component_1,principal_component_2,principal_component_3	0.0582462	0.0702793	1.05998	0.407228	logistic	133697	1493	132204	1	0.0832554	0	`371.1` ~ `rs35705950` + `sex` + `age` + `principal_component_1` + `principal_component_2` + `principal_component_3`	(Intercept) + rs35705950 + sexM + age + principal_component_1 + principal_component_2 + principal_component_3		Uveitis, noninfectious or NOS	sense organs
302.1	rs35705950	sex,age,principal_component_1,principal_component_2,principal_component_3	0.0535882	0.0647544	1.05505	0.40792	logistic	89080	1350	87730	1	0.0824708	0	`302.1` ~ `rs35705950` + `sex` + `age` + `principal_component_1` + `principal_component_2` + `principal_component_3`	(Intercept) + rs35705950 + sexM + age + principal_component_1 + principal_component_2 + principal_component_3		Decreased libido	mental disorders
295	rs35705950	sex,age,principal_component_1,principal_component_2,principal_component_3	-0.038423	0.0464819	0.962306	0.408451	logistic	91907	4177	87730	1	0.0813377	0	`295` ~ `rs35705950` + `sex` + `age` + `principal_component_1` + `principal_component_2` + `principal_component_3`	(Intercept) + rs35705950 + sexM + age + principal_component_1 + principal_component_2 + principal_component_3		Schizophrenia and other psychotic disorders	mental disorders
426	rs35705950	sex,age,principal_component_1,principal_component_2,principal_component_3	0.0191832	0.0232233	1.01937	0.408786	logistic	122325	14294	108031	1	0.0828531	0	`426` ~ `rs35705950` + `sex` + `age` + `principal_component_1` + `principal_component_2` + `principal_component_3`	(Intercept) + rs35705950 + sexM + age + principal_component_1 + principal_component_2 + principal_component_3		Cardiac conduction disorders	circulatory system
284.1	rs35705950	sex,age,principal_component_1,principal_component_2,principal_component_3	-0.063829	0.0773006	0.938165	0.40896	logistic	119942	1129	118813	1	0.0855497	0	`284.1` ~ `rs35705950` + `sex` + `age` + `principal_component_1` + `principal_component_2` + `principal_component_3`	(Intercept) + rs35705950 + sexM + age + principal_component_1 + principal_component_2 + principal_component_3		Pancytopenia	hematopoietic
626.1	rs35705950	sex,age,principal_component_1,principal_component_2,principal_component_3	0.0193669	0.0234784	1.01956	0.40944	logistic	138242	15829	122413	1	0.0837191	0	`626.1` ~ `rs35705950` + `sex` + `age` + `principal_component_1` + `principal_component_2` + `principal_component_3`	(Intercept) + rs35705950 + sexM + age + principal_component_1 + principal_component_2 + principal_component_3		Irregular menstrual cycle/bleeding	genitourinary
722.6	rs35705950	sex,age,principal_component_1,principal_component_2,principal_component_3	0.0191651	0.0232348	1.01935	0.409461	logistic	133916	13619	120297	1	0.0832574	0	`722.6` ~ `rs35705950` + `sex` + `age` + `principal_component_1` + `principal_component_2` + `principal_component_3`	(Intercept) + rs35705950 + sexM + age + principal_component_1 + principal_component_2 + principal_component_3		Degeneration of intervertebral disc	musculoskeletal
994.21	rs35705950	sex,age,principal_component_1,principal_component_2,principal_component_3	0.0759479	0.0922898	1.07891	0.410549	logistic	156934	741	156193	1	0.0844559	0	`994.21` ~ `rs35705950` + `sex` + `age` + `principal_component_1` + `principal_component_2` + `principal_component_3`	(Intercept) + rs35705950 + sexM + age + principal_component_1 + principal_component_2 + principal_component_3		Septic shock	injuries & poisonings
289.9	rs35705950	sex,age,principal_component_1,principal_component_2,principal_component_3	0.134759	0.164266	1.14426	0.412004	logistic	133750	198	133552	1	0.0838692	0	`289.9` ~ `rs35705950` + `sex` + `age` + `principal_component_1` + `principal_component_2` + `principal_component_3`	(Intercept) + rs35705950 + sexM + age + principal_component_1 + principal_component_2 + principal_component_3		Abnormality of red blood cells	hematopoietic
586.11	rs35705950	sex,age,principal_component_1,principal_component_2,principal_component_3	0.311454	0.379757	1.36541	0.412136	logistic	128933	33	128900	1	0.0845439	0	`586.11` ~ `rs35705950` + `sex` + `age` + `principal_component_1` + `principal_component_2` + `principal_component_3`	(Intercept) + rs35705950 + sexM + age + principal_component_1 + principal_component_2 + principal_component_3		Small kidney	genitourinary
790	rs35705950	sex,age,principal_component_1,principal_component_2,principal_component_3	-0.0548996	0.0670009	0.94658	0.412567	logistic	136917	1462	135455	1	0.0830248	0	`790` ~ `rs35705950` + `sex` + `age` + `principal_component_1` + `principal_component_2` + `principal_component_3`	(Intercept) + rs35705950 + sexM + age + principal_component_1 + principal_component_2 + principal_component_3		Nonspecific findings on examination of blood	symptoms
246	rs35705950	sex,age,principal_component_1,principal_component_2,principal_component_3	0.0309874	0.0378382	1.03147	0.412818	logistic	132771	4405	128366	1	0.082164	0	`246` ~ `rs35705950` + `sex` + `age` + `principal_component_1` + `principal_component_2` + `principal_component_3`	(Intercept) + rs35705950 + sexM + age + principal_component_1 + principal_component_2 + principal_component_3		Other disorders of thyroid	endocrine/metabolic
53.1	rs35705950	sex,age,principal_component_1,principal_component_2,principal_component_3	-0.0822463	0.100508	0.921045	0.413183	logistic	120048	676	119372	1	0.0838081	0	`053.1` ~ `rs35705950` + `sex` + `age` + `principal_component_1` + `principal_component_2` + `principal_component_3`	(Intercept) + rs35705950 + sexM + age + principal_component_1 + principal_component_2 + principal_component_3		Herpes zoster with nervous system complications	infectious diseases
80	rs35705950	sex,age,principal_component_1,principal_component_2,principal_component_3	0.0669168	0.0819282	1.06921	0.414058	logistic	163313	879	162434	1	0.0842033	0	`080` ~ `rs35705950` + `sex` + `age` + `principal_component_1` + `principal_component_2` + `principal_component_3`	(Intercept) + rs35705950 + sexM + age + principal_component_1 + principal_component_2 + principal_component_3		Postoperative infection	infectious diseases
987	rs35705950	sex,age,principal_component_1,principal_component_2,principal_component_3	-0.320728	0.392897	0.725621	0.41432	logistic	163848	61	163787	1	0.0843495	0	`987` ~ `rs35705950` + `sex` + `age` + `principal_component_1` + `principal_component_2` + `principal_component_3`	(Intercept) + rs35705950 + sexM + age + principal_component_1 + principal_component_2 + principal_component_3		Toxic effect of other gases, fumes, or vapors	injuries & poisonings
532	rs35705950	sex,age,principal_component_1,principal_component_2,principal_component_3	0.0205484	0.025173	1.02076	0.414336	logistic	117383	11158	106225	1	0.0825929	0	`532` ~ `rs35705950` + `sex` + `age` + `principal_component_1` + `principal_component_2` + `principal_component_3`	(Intercept) + rs35705950 + sexM + age + principal_component_1 + principal_component_2 + principal_component_3		Dysphagia	digestive
690	rs35705950	sex,age,principal_component_1,principal_component_2,principal_component_3	-0.0289081	0.0354519	0.971506	0.414833	logistic	132439	5210	127229	1	0.0822077	0	`690` ~ `rs35705950` + `sex` + `age` + `principal_component_1` + `principal_component_2` + `principal_component_3`	(Intercept) + rs35705950 + sexM + age + principal_component_1 + principal_component_2 + principal_component_3		Erythematosquamous dermatosis	dermatologic
530.9	rs35705950	sex,age,principal_component_1,principal_component_2,principal_component_3	0.0359573	0.0441079	1.03661	0.414951	logistic	109620	3395	106225	1	0.081819	0	`530.9` ~ `rs35705950` + `sex` + `age` + `principal_component_1` + `principal_component_2` + `principal_component_3`	(Intercept) + rs35705950 + sexM + age + principal_component_1 + principal_component_2 + principal_component_3		Heartburn	digestive
627.3	rs35705950	sex,age,principal_component_1,principal_component_2,principal_component_3	-0.0317017	0.0388887	0.968796	0.414963	logistic	126972	4559	122413	1	0.0842036	0	`627.3` ~ `rs35705950` + `sex` + `age` + `principal_component_1` + `principal_component_2` + `principal_component_3`	(Intercept) + rs35705950 + sexM + age + principal_component_1 + principal_component_2 + principal_component_3		Postmenopausal atrophic vaginitis	genitourinary
750.14	rs35705950	sex,age,principal_component_1,principal_component_2,principal_component_3	-0.212301	0.260964	0.808721	0.415916	logistic	158748	113	158635	1	0.0840641	0	`750.14` ~ `rs35705950` + `sex` + `age` + `principal_component_1` + `principal_component_2` + `principal_component_3`	(Intercept) + rs35705950 + sexM + age + principal_component_1 + principal_component_2 + principal_component_3		Congenital anomalies of esophagus	congenital anomalies
550.2	rs35705950	sex,age,principal_component_1,principal_component_2,principal_component_3	-0.0244152	0.0300225	0.97588	0.416085	logistic	149106	7428	141678	1	0.0836553	0	`550.2` ~ `rs35705950` + `sex` + `age` + `principal_component_1` + `principal_component_2` + `principal_component_3`	(Intercept) + rs35705950 + sexM + age + principal_component_1 + principal_component_2 + principal_component_3		Diaphragmatic hernia	digestive
986	rs35705950	sex,age,principal_component_1,principal_component_2,principal_component_3	-0.486094	0.5979	0.615024	0.416216	logistic	163814	27	163787	1	0.0843548	0	`986` ~ `rs35705950` + `sex` + `age` + `principal_component_1` + `principal_component_2` + `principal_component_3`	(Intercept) + rs35705950 + sexM + age + principal_component_1 + principal_component_2 + principal_component_3		Toxic effect of carbon monoxide	injuries & poisonings
575.6	rs35705950	sex,age,principal_component_1,principal_component_2,principal_component_3	0.0778243	0.0957352	1.08093	0.416269	logistic	149164	640	148524	1	0.0843535	0	`575.6` ~ `rs35705950` + `sex` + `age` + `principal_component_1` + `principal_component_2` + `principal_component_3`	(Intercept) + rs35705950 + sexM + age + principal_component_1 + principal_component_2 + principal_component_3		Cholesterolosis of gallbladder	digestive
695.1	rs35705950	sex,age,principal_component_1,principal_component_2,principal_component_3	0.169812	0.209099	1.18508	0.416727	logistic	127361	132	127229	1	0.0819168	0	`695.1` ~ `rs35705950` + `sex` + `age` + `principal_component_1` + `principal_component_2` + `principal_component_3`	(Intercept) + rs35705950 + sexM + age + principal_component_1 + principal_component_2 + principal_component_3		Toxic erythema	dermatologic
165.1	rs35705950	sex,age,principal_component_1,principal_component_2,principal_component_3	0.0507902	0.0625532	1.0521	0.416818	logistic	164656	1486	163170	1	0.0842757	0	`165.1` ~ `rs35705950` + `sex` + `age` + `principal_component_1` + `principal_component_2` + `principal_component_3`	(Intercept) + rs35705950 + sexM + age + principal_component_1 + principal_component_2 + principal_component_3		Cancer of bronchus; lung	neoplasms
654.2	rs35705950	sex,age,principal_component_1,principal_component_2,principal_component_3	-0.096686	0.119178	0.907841	0.417207	logistic	158808	509	158299	1	0.0848761	0	`654.2` ~ `rs35705950` + `sex` + `age` + `principal_component_1` + `principal_component_2` + `principal_component_3`	(Intercept) + rs35705950 + sexM + age + principal_component_1 + principal_component_2 + principal_component_3		Rhesus isoimmunization in pregnancy	pregnancy complications
368.2	rs35705950	sex,age,principal_component_1,principal_component_2,principal_component_3	-0.0441295	0.0544408	0.95683	0.417598	logistic	145128	2084	143044	1	0.0843703	0	`368.2` ~ `rs35705950` + `sex` + `age` + `principal_component_1` + `principal_component_2` + `principal_component_3`	(Intercept) + rs35705950 + sexM + age + principal_component_1 + principal_component_2 + principal_component_3		Diplopia and disorders of binocular vision	sense organs
695.9	rs35705950	sex,age,principal_component_1,principal_component_2,principal_component_3	0.0624584	0.0771738	1.06445	0.41833	logistic	128138	909	127229	1	0.0820678	0	`695.9` ~ `rs35705950` + `sex` + `age` + `principal_component_1` + `principal_component_2` + `principal_component_3`	(Intercept) + rs35705950 + sexM + age + principal_component_1 + principal_component_2 + principal_component_3		Unspecified erythematous condition	dermatologic
189.1	rs35705950	sex,age,principal_component_1,principal_component_2,principal_component_3	-0.0665629	0.0823303	0.935604	0.418811	logistic	163782	956	162826	1	0.0841607	0	`189.1` ~ `rs35705950` + `sex` + `age` + `principal_component_1` + `principal_component_2` + `principal_component_3`	(Intercept) + rs35705950 + sexM + age + principal_component_1 + principal_component_2 + principal_component_3		Cancer of kidney and renal pelvis	neoplasms
251	rs35705950	sex,age,principal_component_1,principal_component_2,principal_component_3	0.248858	0.307944	1.28256	0.419018	logistic	145731	64	145667	1	0.0836233	0	`251` ~ `rs35705950` + `sex` + `age` + `principal_component_1` + `principal_component_2` + `principal_component_3`	(Intercept) + rs35705950 + sexM + age + principal_component_1 + principal_component_2 + principal_component_3		Other disorders of pancreatic internal secretion	endocrine/metabolic
733.6	rs35705950	sex,age,principal_component_1,principal_component_2,principal_component_3	0.0594991	0.0738	1.0613	0.420116	logistic	119990	1321	118669	1	0.0814318	0	`733.6` ~ `rs35705950` + `sex` + `age` + `principal_component_1` + `principal_component_2` + `principal_component_3`	(Intercept) + rs35705950 + sexM + age + principal_component_1 + principal_component_2 + principal_component_3		Costochondritis	musculoskeletal
368.3	rs35705950	sex,age,principal_component_1,principal_component_2,principal_component_3	0.0936127	0.116824	1.09813	0.422952	logistic	143437	393	143044	1	0.0843192	0	`368.3` ~ `rs35705950` + `sex` + `age` + `principal_component_1` + `principal_component_2` + `principal_component_3`	(Intercept) + rs35705950 + sexM + age + principal_component_1 + principal_component_2 + principal_component_3		Anisometropia	sense organs
287	rs35705950	sex,age,principal_component_1,principal_component_2,principal_component_3	-0.0264748	0.0330615	0.973873	0.423263	logistic	154423	5978	148445	1	0.0837181	0	`287` ~ `rs35705950` + `sex` + `age` + `principal_component_1` + `principal_component_2` + `principal_component_3`	(Intercept) + rs35705950 + sexM + age + principal_component_1 + principal_component_2 + principal_component_3		Purpura and other hemorrhagic conditions	hematopoietic
686.5	rs35705950	sex,age,principal_component_1,principal_component_2,principal_component_3	0.129518	0.161953	1.13828	0.423871	logistic	131314	218	131096	1	0.0835554	0	`686.5` ~ `rs35705950` + `sex` + `age` + `principal_component_1` + `principal_component_2` + `principal_component_3`	(Intercept) + rs35705950 + sexM + age + principal_component_1 + principal_component_2 + principal_component_3		Pyoderma	dermatologic
442.3	rs35705950	sex,age,principal_component_1,principal_component_2,principal_component_3	-0.15575	0.194835	0.855773	0.424064	logistic	141379	180	141199	1	0.0830357	0	`442.3` ~ `rs35705950` + `sex` + `age` + `principal_component_1` + `principal_component_2` + `principal_component_3`	(Intercept) + rs35705950 + sexM + age + principal_component_1 + principal_component_2 + principal_component_3		Aneurysm of artery of lower extremity	circulatory system
594	rs35705950	sex,age,principal_component_1,principal_component_2,principal_component_3	-0.021283	0.0266252	0.978942	0.424084	logistic	159884	9142	150742	1	0.0841485	0	`594` ~ `rs35705950` + `sex` + `age` + `principal_component_1` + `principal_component_2` + `principal_component_3`	(Intercept) + rs35705950 + sexM + age + principal_component_1 + principal_component_2 + principal_component_3		Urinary calculus	genitourinary
695.8	rs35705950	sex,age,principal_component_1,principal_component_2,principal_component_3	0.0394765	0.0494	1.04027	0.424221	logistic	129756	2527	127229	1	0.0821349	0	`695.8` ~ `rs35705950` + `sex` + `age` + `principal_component_1` + `principal_component_2` + `principal_component_3`	(Intercept) + rs35705950 + sexM + age + principal_component_1 + principal_component_2 + principal_component_3		Other specified erythematous conditions	dermatologic
704.8	rs35705950	sex,age,principal_component_1,principal_component_2,principal_component_3	0.0366701	0.0459309	1.03735	0.424653	logistic	143074	2970	140104	1	0.0836805	0	`704.8` ~ `rs35705950` + `sex` + `age` + `principal_component_1` + `principal_component_2` + `principal_component_3`	(Intercept) + rs35705950 + sexM + age + principal_component_1 + principal_component_2 + principal_component_3		Other specified diseases of hair and hair follicles	dermatologic
296.1	rs35705950	sex,age,principal_component_1,principal_component_2,principal_component_3	-0.0230488	0.0289031	0.977215	0.425189	logistic	96482	8752	87730	1	0.082347	0	`296.1` ~ `rs35705950` + `sex` + `age` + `principal_component_1` + `principal_component_2` + `principal_component_3`	(Intercept) + rs35705950 + sexM + age + principal_component_1 + principal_component_2 + principal_component_3		Bipolar	mental disorders
441.1	rs35705950	sex,age,principal_component_1,principal_component_2,principal_component_3	0.181001	0.227266	1.19842	0.425784	logistic	141296	97	141199	1	0.0830597	0	`441.1` ~ `rs35705950` + `sex` + `age` + `principal_component_1` + `principal_component_2` + `principal_component_3`	(Intercept) + rs35705950 + sexM + age + principal_component_1 + principal_component_2 + principal_component_3		Acute vascular insufficiency of intestine	circulatory system
279.11	rs35705950	sex,age,principal_component_1,principal_component_2,principal_component_3	0.0561706	0.0706169	1.05778	0.426365	logistic	158262	1039	157223	1	0.0836745	0	`279.11` ~ `rs35705950` + `sex` + `age` + `principal_component_1` + `principal_component_2` + `principal_component_3`	(Intercept) + rs35705950 + sexM + age + principal_component_1 + principal_component_2 + principal_component_3		Deficiency of humoral immunity	endocrine/metabolic
560.4	rs35705950	sex,age,principal_component_1,principal_component_2,principal_component_3	-0.0523305	0.065927	0.949015	0.427332	logistic	106457	1485	104972	1	0.0812112	0	`560.4` ~ `rs35705950` + `sex` + `age` + `principal_component_1` + `principal_component_2` + `principal_component_3`	(Intercept) + rs35705950 + sexM + age + principal_component_1 + principal_component_2 + principal_component_3		Other intestinal obstruction	digestive
195	rs35705950	sex,age,principal_component_1,principal_component_2,principal_component_3	-0.0334605	0.0421676	0.967093	0.42748	logistic	152112	3609	148503	1	0.0833563	0	`195` ~ `rs35705950` + `sex` + `age` + `principal_component_1` + `principal_component_2` + `principal_component_3`	(Intercept) + rs35705950 + sexM + age + principal_component_1 + principal_component_2 + principal_component_3		Cancer, suspected or other	neoplasms
756.1	rs35705950	sex,age,principal_component_1,principal_component_2,principal_component_3	-0.260875	0.330008	0.770377	0.42923	logistic	159885	67	159818	1	0.0840135	0	`756.1` ~ `rs35705950` + `sex` + `age` + `principal_component_1` + `principal_component_2` + `principal_component_3`	(Intercept) + rs35705950 + sexM + age + principal_component_1 + principal_component_2 + principal_component_3		Congenital anomalies of abdominal wall; diaphragm	congenital anomalies
528.7	rs35705950	sex,age,principal_component_1,principal_component_2,principal_component_3	0.141423	0.179308	1.15191	0.430279	logistic	151040	201	150839	1	0.0836235	0	`528.7` ~ `rs35705950` + `sex` + `age` + `principal_component_1` + `principal_component_2` + `principal_component_3`	(Intercept) + rs35705950 + sexM + age + principal_component_1 + principal_component_2 + principal_component_3		Sialolithiasis	digestive
527.1	rs35705950	sex,age,principal_component_1,principal_component_2,principal_component_3	0.171036	0.217027	1.18653	0.430646	logistic	150961	122	150839	1	0.0836309	0	`527.1` ~ `rs35705950` + `sex` + `age` + `principal_component_1` + `principal_component_2` + `principal_component_3`	(Intercept) + rs35705950 + sexM + age + principal_component_1 + principal_component_2 + principal_component_3		Hypertrophy of salivary gland	digestive
293.1	rs35705950	sex,age,principal_component_1,principal_component_2,principal_component_3	-0.023334	0.0296572	0.976936	0.431404	logistic	161516	8089	153427	1	0.0842517	0	`293.1` ~ `rs35705950` + `sex` + `age` + `principal_component_1` + `principal_component_2` + `principal_component_3`	(Intercept) + rs35705950 + sexM + age + principal_component_1 + principal_component_2 + principal_component_3		Swelling, mass, or lump in head and neck [Space-occupying lesion, intracranial NOS]	mental disorders
618.1	rs35705950	sex,age,principal_component_1,principal_component_2,principal_component_3	-0.037818	0.0482433	0.962888	0.433098	logistic	162501	2652	159849	1	0.0840856	0	`618.1` ~ `rs35705950` + `sex` + `age` + `principal_component_1` + `principal_component_2` + `principal_component_3`	(Intercept) + rs35705950 + sexM + age + principal_component_1 + principal_component_2 + principal_component_3		Prolapse of vaginal walls	genitourinary
627	rs35705950	sex,age,principal_component_1,principal_component_2,principal_component_3	0.0177258	0.0226131	1.01788	0.433115	logistic	139250	16837	122413	1	0.0850987	0	`627` ~ `rs35705950` + `sex` + `age` + `principal_component_1` + `principal_component_2` + `principal_component_3`	(Intercept) + rs35705950 + sexM + age + principal_component_1 + principal_component_2 + principal_component_3		Menopausal and postmenopausal disorders	genitourinary
555	rs35705950	sex,age,principal_component_1,principal_component_2,principal_component_3	0.0346574	0.0443532	1.03526	0.43457	logistic	107889	2917	104972	1	0.0816673	0	`555` ~ `rs35705950` + `sex` + `age` + `principal_component_1` + `principal_component_2` + `principal_component_3`	(Intercept) + rs35705950 + sexM + age + principal_component_1 + principal_component_2 + principal_component_3		Inflammatory bowel disease and other gastroenteritis and colitis	digestive
601.3	rs35705950	sex,age,principal_component_1,principal_component_2,principal_component_3	0.0688874	0.0884752	1.07132	0.436211	logistic	146107	825	145282	1	0.0831001	0	`601.3` ~ `rs35705950` + `sex` + `age` + `principal_component_1` + `principal_component_2` + `principal_component_3`	(Intercept) + rs35705950 + sexM + age + principal_component_1 + principal_component_2 + principal_component_3		Orchitis and epididymitis	genitourinary
739	rs35705950	sex,age,principal_component_1,principal_component_2,principal_component_3	0.060282	0.0775363	1.06214	0.436882	logistic	137234	1016	136218	1	0.0831099	0	`739` ~ `rs35705950` + `sex` + `age` + `principal_component_1` + `principal_component_2` + `principal_component_3`	(Intercept) + rs35705950 + sexM + age + principal_component_1 + principal_component_2 + principal_component_3		Contracture of joint	musculoskeletal
426.21	rs35705950	sex,age,principal_component_1,principal_component_2,principal_component_3	0.0553498	0.0713631	1.05691	0.437981	logistic	109208	1177	108031	1	0.0820132	0	`426.21` ~ `rs35705950` + `sex` + `age` + `principal_component_1` + `principal_component_2` + `principal_component_3`	(Intercept) + rs35705950 + sexM + age + principal_component_1 + principal_component_2 + principal_component_3		First degree AV block	circulatory system
715	rs35705950	sex,age,principal_component_1,principal_component_2,principal_component_3	-0.0319378	0.0412108	0.968567	0.438348	logistic	141760	3896	137864	1	0.0831511	0	`715` ~ `rs35705950` + `sex` + `age` + `principal_component_1` + `principal_component_2` + `principal_component_3`	(Intercept) + rs35705950 + sexM + age + principal_component_1 + principal_component_2 + principal_component_3		Other inflammatory spondylopathies	musculoskeletal
446	rs35705950	sex,age,principal_component_1,principal_component_2,principal_component_3	0.0550216	0.0711077	1.05656	0.439062	logistic	142373	1174	141199	1	0.0831408	0	`446` ~ `rs35705950` + `sex` + `age` + `principal_component_1` + `principal_component_2` + `principal_component_3`	(Intercept) + rs35705950 + sexM + age + principal_component_1 + principal_component_2 + principal_component_3		Polyarteritis nodosa and allied conditions	circulatory system
301.2	rs35705950	sex,age,principal_component_1,principal_component_2,principal_component_3	0.0546132	0.0705907	1.05613	0.439132	logistic	88991	1261	87730	1	0.0823061	0	`301.2` ~ `rs35705950` + `sex` + `age` + `principal_component_1` + `principal_component_2` + `principal_component_3`	(Intercept) + rs35705950 + sexM + age + principal_component_1 + principal_component_2 + principal_component_3		Antisocial/borderline personality disorder	mental disorders
695.3	rs35705950	sex,age,principal_component_1,principal_component_2,principal_component_3	0.0271026	0.0350448	1.02747	0.439303	logistic	131745	4516	127229	1	0.0828115	0	`695.3` ~ `rs35705950` + `sex` + `age` + `principal_component_1` + `principal_component_2` + `principal_component_3`	(Intercept) + rs35705950 + sexM + age + principal_component_1 + principal_component_2 + principal_component_3		Rosacea	dermatologic
290.3	rs35705950	sex,age,principal_component_1,principal_component_2,principal_component_3	-0.0588996	0.0761769	0.942801	0.439407	logistic	139082	1105	137977	1	0.0834939	0	`290.3` ~ `rs35705950` + `sex` + `age` + `principal_component_1` + `principal_component_2` + `principal_component_3`	(Intercept) + rs35705950 + sexM + age + principal_component_1 + principal_component_2 + principal_component_3		Other persistent mental disorders due to conditions classified elsewhere	mental disorders
250.6	rs35705950	sex,age,principal_component_1,principal_component_2,principal_component_3	-0.0307448	0.039777	0.969723	0.439564	logistic	115629	4779	110850	1	0.084503	0	`250.6` ~ `rs35705950` + `sex` + `age` + `principal_component_1` + `principal_component_2` + `principal_component_3`	(Intercept) + rs35705950 + sexM + age + principal_component_1 + principal_component_2 + principal_component_3		Polyneuropathy in diabetes	endocrine/metabolic
41.11	rs35705950	sex,age,principal_component_1,principal_component_2,principal_component_3	0.0681357	0.0882812	1.07051	0.440231	logistic	141661	763	140898	1	0.0847975	0	`041.11` ~ `rs35705950` + `sex` + `age` + `principal_component_1` + `principal_component_2` + `principal_component_3`	(Intercept) + rs35705950 + sexM + age + principal_component_1 + principal_component_2 + principal_component_3		Methicillin sensitive Staphylococcus aureus	infectious diseases
225	rs35705950	sex,age,principal_component_1,principal_component_2,principal_component_3	0.0505256	0.0655423	1.05182	0.440775	logistic	161944	1356	160588	1	0.0841278	0	`225` ~ `rs35705950` + `sex` + `age` + `principal_component_1` + `principal_component_2` + `principal_component_3`	(Intercept) + rs35705950 + sexM + age + principal_component_1 + principal_component_2 + principal_component_3		Benign neoplasm of brain and other parts of nervous system	neoplasms
204.2	rs35705950	sex,age,principal_component_1,principal_component_2,principal_component_3	-0.126257	0.163947	0.881388	0.441234	logistic	159953	257	159696	1	0.0841779	0	`204.2` ~ `rs35705950` + `sex` + `age` + `principal_component_1` + `principal_component_2` + `principal_component_3`	(Intercept) + rs35705950 + sexM + age + principal_component_1 + principal_component_2 + principal_component_3		Myeloid leukemia	neoplasms
180.1	rs35705950	sex,age,principal_component_1,principal_component_2,principal_component_3	-0.114966	0.149516	0.891396	0.441938	logistic	139929	330	139599	1	0.084843	0	`180.1` ~ `rs35705950` + `sex` + `age` + `principal_component_1` + `principal_component_2` + `principal_component_3`	(Intercept) + rs35705950 + sexM + age + principal_component_1 + principal_component_2 + principal_component_3		Cervical cancer	neoplasms
189.2	rs35705950	sex,age,principal_component_1,principal_component_2,principal_component_3	-0.059821	0.0778416	0.941933	0.442192	logistic	163814	988	162826	1	0.0842114	0	`189.2` ~ `rs35705950` + `sex` + `age` + `principal_component_1` + `principal_component_2` + `principal_component_3`	(Intercept) + rs35705950 + sexM + age + principal_component_1 + principal_component_2 + principal_component_3		Cancer of bladder	neoplasms
320	rs35705950	sex,age,principal_component_1,principal_component_2,principal_component_3	-0.0931057	0.121287	0.911097	0.442697	logistic	163692	487	163205	1	0.0843077	0	`320` ~ `rs35705950` + `sex` + `age` + `principal_component_1` + `principal_component_2` + `principal_component_3`	(Intercept) + rs35705950 + sexM + age + principal_component_1 + principal_component_2 + principal_component_3		Meningitis	neurological
385.3	rs35705950	sex,age,principal_component_1,principal_component_2,principal_component_3	0.11589	0.15169	1.12287	0.444873	logistic	140609	247	140362	1	0.0833304	0	`385.3` ~ `rs35705950` + `sex` + `age` + `principal_component_1` + `principal_component_2` + `principal_component_3`	(Intercept) + rs35705950 + sexM + age + principal_component_1 + principal_component_2 + principal_component_3		Cholesteatoma	sense organs
443.7	rs35705950	sex,age,principal_component_1,principal_component_2,principal_component_3	0.0506524	0.0665176	1.05196	0.446365	logistic	142790	1591	141199	1	0.0830135	0	`443.7` ~ `rs35705950` + `sex` + `age` + `principal_component_1` + `principal_component_2` + `principal_component_3`	(Intercept) + rs35705950 + sexM + age + principal_component_1 + principal_component_2 + principal_component_3		Peripheral angiopathy in diseases classified elsewhere	circulatory system
272.14	rs35705950	sex,age,principal_component_1,principal_component_2,principal_component_3	0.234293	0.307759	1.26401	0.446486	logistic	92841	56	92785	1	0.0788445	0	`272.14` ~ `rs35705950` + `sex` + `age` + `principal_component_1` + `principal_component_2` + `principal_component_3`	(Intercept) + rs35705950 + sexM + age + principal_component_1 + principal_component_2 + principal_component_3		Hyperchylomicronemia	endocrine/metabolic
735.1	rs35705950	sex,age,principal_component_1,principal_component_2,principal_component_3	0.039184	0.0515389	1.03996	0.447087	logistic	138852	2634	136218	1	0.0830092	0	`735.1` ~ `rs35705950` + `sex` + `age` + `principal_component_1` + `principal_component_2` + `principal_component_3`	(Intercept) + rs35705950 + sexM + age + principal_component_1 + principal_component_2 + principal_component_3		Flat foot	musculoskeletal
364.5	rs35705950	sex,age,principal_component_1,principal_component_2,principal_component_3	-0.0634448	0.0834887	0.938526	0.447302	logistic	139925	846	139079	1	0.0842523	0	`364.5` ~ `rs35705950` + `sex` + `age` + `principal_component_1` + `principal_component_2` + `principal_component_3`	(Intercept) + rs35705950 + sexM + age + principal_component_1 + principal_component_2 + principal_component_3		Corneal dystrophy	sense organs
590	rs35705950	sex,age,principal_component_1,principal_component_2,principal_component_3	0.0339627	0.0448227	1.03455	0.448624	logistic	124100	3525	120575	1	0.0829855	0	`590` ~ `rs35705950` + `sex` + `age` + `principal_component_1` + `principal_component_2` + `principal_component_3`	(Intercept) + rs35705950 + sexM + age + principal_component_1 + principal_component_2 + principal_component_3		Pyelonephritis	genitourinary
370.2	rs35705950	sex,age,principal_component_1,principal_component_2,principal_component_3	0.0719754	0.0949938	1.07463	0.44864	logistic	132842	638	132204	1	0.0834036	0	`370.2` ~ `rs35705950` + `sex` + `age` + `principal_component_1` + `principal_component_2` + `principal_component_3`	(Intercept) + rs35705950 + sexM + age + principal_component_1 + principal_component_2 + principal_component_3		Superficial keratitis	sense organs
377.1	rs35705950	sex,age,principal_component_1,principal_component_2,principal_component_3	0.0494569	0.0653284	1.0507	0.44902	logistic	134253	1578	132675	1	0.0835326	0	`377.1` ~ `rs35705950` + `sex` + `age` + `principal_component_1` + `principal_component_2` + `principal_component_3`	(Intercept) + rs35705950 + sexM + age + principal_component_1 + principal_component_2 + principal_component_3		Optic atrophy	sense organs
149.2	rs35705950	sex,age,principal_component_1,principal_component_2,principal_component_3	0.224391	0.29645	1.25156	0.449093	logistic	163347	61	163286	1	0.0842011	0	`149.2` ~ `rs35705950` + `sex` + `age` + `principal_component_1` + `principal_component_2` + `principal_component_3`	(Intercept) + rs35705950 + sexM + age + principal_component_1 + principal_component_2 + principal_component_3		Cancer of nasopharynx	neoplasms
260.6	rs35705950	sex,age,principal_component_1,principal_component_2,principal_component_3	0.0523447	0.0691738	1.05374	0.449221	logistic	122190	1364	120826	1	0.0830264	0	`260.6` ~ `rs35705950` + `sex` + `age` + `principal_component_1` + `principal_component_2` + `principal_component_3`	(Intercept) + rs35705950 + sexM + age + principal_component_1 + principal_component_2 + principal_component_3		Anorexia	endocrine/metabolic
597.2	rs35705950	sex,age,principal_component_1,principal_component_2,principal_component_3	0.0876987	0.115944	1.09166	0.449417	logistic	151169	423	150746	1	0.0836944	0	`597.2` ~ `rs35705950` + `sex` + `age` + `principal_component_1` + `principal_component_2` + `principal_component_3`	(Intercept) + rs35705950 + sexM + age + principal_component_1 + principal_component_2 + principal_component_3		Urinary complications NEC	genitourinary
427.1	rs35705950	sex,age,principal_component_1,principal_component_2,principal_component_3	0.0260082	0.0344562	1.02635	0.450358	logistic	113395	5364	108031	1	0.0825389	0	`427.1` ~ `rs35705950` + `sex` + `age` + `principal_component_1` + `principal_component_2` + `principal_component_3`	(Intercept) + rs35705950 + sexM + age + principal_component_1 + principal_component_2 + principal_component_3		Paroxysmal tachycardia, unspecified	circulatory system
555.1	rs35705950	sex,age,principal_component_1,principal_component_2,principal_component_3	0.0440112	0.0583222	1.04499	0.450476	logistic	106634	1662	104972	1	0.0814374	0	`555.1` ~ `rs35705950` + `sex` + `age` + `principal_component_1` + `principal_component_2` + `principal_component_3`	(Intercept) + rs35705950 + sexM + age + principal_component_1 + principal_component_2 + principal_component_3		Regional enteritis	digestive
252	rs35705950	sex,age,principal_component_1,principal_component_2,principal_component_3	0.034989	0.0465057	1.03561	0.451835	logistic	148640	2973	145667	1	0.0837359	0	`252` ~ `rs35705950` + `sex` + `age` + `principal_component_1` + `principal_component_2` + `principal_component_3`	(Intercept) + rs35705950 + sexM + age + principal_component_1 + principal_component_2 + principal_component_3		Disorders of parathyroid gland	endocrine/metabolic
614.5	rs35705950	sex,age,principal_component_1,principal_component_2,principal_component_3	0.0211207	0.0280728	1.02135	0.451838	logistic	154855	10478	144377	1	0.0843919	0	`614.5` ~ `rs35705950` + `sex` + `age` + `principal_component_1` + `principal_component_2` + `principal_component_3`	(Intercept) + rs35705950 + sexM + age + principal_component_1 + principal_component_2 + principal_component_3		Inflammatory disease of cervix, vagina, and vulva	genitourinary
479	rs35705950	sex,age,principal_component_1,principal_component_2,principal_component_3	0.0181317	0.0241079	1.0183	0.451989	logistic	116740	12338	104402	1	0.0820199	0	`479` ~ `rs35705950` + `sex` + `age` + `principal_component_1` + `principal_component_2` + `principal_component_3`	(Intercept) + rs35705950 + sexM + age + principal_component_1 + principal_component_2 + principal_component_3		Other upper respiratory disease	respiratory
703	rs35705950	sex,age,principal_component_1,principal_component_2,principal_component_3	-0.029059	0.0386373	0.971359	0.451992	logistic	144795	4691	140104	1	0.0834939	0	`703` ~ `rs35705950` + `sex` + `age` + `principal_component_1` + `principal_component_2` + `principal_component_3`	(Intercept) + rs35705950 + sexM + age + principal_component_1 + principal_component_2 + principal_component_3		Diseases of nail, NOS	dermatologic
245.21	rs35705950	sex,age,principal_component_1,principal_component_2,principal_component_3	0.0357007	0.0475311	1.03635	0.452591	logistic	130845	2479	128366	1	0.0821583	0	`245.21` ~ `rs35705950` + `sex` + `age` + `principal_component_1` + `principal_component_2` + `principal_component_3`	(Intercept) + rs35705950 + sexM + age + principal_component_1 + principal_component_2 + principal_component_3		Chronic lymphocytic thyroiditis	endocrine/metabolic
155	rs35705950	sex,age,principal_component_1,principal_component_2,principal_component_3	-0.0950144	0.126638	0.90936	0.453085	logistic	154820	436	154384	1	0.0838135	0	`155` ~ `rs35705950` + `sex` + `age` + `principal_component_1` + `principal_component_2` + `principal_component_3`	(Intercept) + rs35705950 + sexM + age + principal_component_1 + principal_component_2 + principal_component_3		Cancer of liver and intrahepatic bile duct	neoplasms
526.3	rs35705950	sex,age,principal_component_1,principal_component_2,principal_component_3	0.118767	0.158362	1.12611	0.453272	logistic	142853	214	142639	1	0.0854305	0	`526.3` ~ `rs35705950` + `sex` + `age` + `principal_component_1` + `principal_component_2` + `principal_component_3`	(Intercept) + rs35705950 + sexM + age + principal_component_1 + principal_component_2 + principal_component_3		Anomalies of jaw size/symmetry	digestive
276.41	rs35705950	sex,age,principal_component_1,principal_component_2,principal_component_3	0.0315511	0.0420783	1.03205	0.453364	logistic	133907	4181	129726	1	0.0841106	0	`276.41` ~ `rs35705950` + `sex` + `age` + `principal_component_1` + `principal_component_2` + `principal_component_3`	(Intercept) + rs35705950 + sexM + age + principal_component_1 + principal_component_2 + principal_component_3		Acidosis	endocrine/metabolic
716.9	rs35705950	sex,age,principal_component_1,principal_component_2,principal_component_3	0.0212391	0.0283333	1.02147	0.453486	logistic	147604	8598	139006	1	0.0839036	0	`716.9` ~ `rs35705950` + `sex` + `age` + `principal_component_1` + `principal_component_2` + `principal_component_3`	(Intercept) + rs35705950 + sexM + age + principal_component_1 + principal_component_2 + principal_component_3		Arthropathy NOS	musculoskeletal
426.9	rs35705950	sex,age,principal_component_1,principal_component_2,principal_component_3	0.102183	0.136406	1.10759	0.453794	logistic	108332	301	108031	1	0.0818918	0	`426.9` ~ `rs35705950` + `sex` + `age` + `principal_component_1` + `principal_component_2` + `principal_component_3`	(Intercept) + rs35705950 + sexM + age + principal_component_1 + principal_component_2 + principal_component_3		Cardiac pacemaker/device in situ	circulatory system
250.22	rs35705950	sex,age,principal_component_1,principal_component_2,principal_component_3	0.0259862	0.0346918	1.02633	0.453822	logistic	117481	6631	110850	1	0.0843541	0	`250.22` ~ `rs35705950` + `sex` + `age` + `principal_component_1` + `principal_component_2` + `principal_component_3`	(Intercept) + rs35705950 + sexM + age + principal_component_1 + principal_component_2 + principal_component_3		Type 2 diabetes with renal manifestations	endocrine/metabolic
426.31	rs35705950	sex,age,principal_component_1,principal_component_2,principal_component_3	0.0420625	0.0561778	1.04296	0.454015	logistic	109906	1875	108031	1	0.0821475	0	`426.31` ~ `rs35705950` + `sex` + `age` + `principal_component_1` + `principal_component_2` + `principal_component_3`	(Intercept) + rs35705950 + sexM + age + principal_component_1 + principal_component_2 + principal_component_3		Right bundle branch block	circulatory system
292.12	rs35705950	sex,age,principal_component_1,principal_component_2,principal_component_3	0.108413	0.144812	1.11451	0.454068	logistic	138225	248	137977	1	0.0835088	0	`292.12` ~ `rs35705950` + `sex` + `age` + `principal_component_1` + `principal_component_2` + `principal_component_3`	(Intercept) + rs35705950 + sexM + age + principal_component_1 + principal_component_2 + principal_component_3		Symbolic dysfunction	mental disorders
276.6	rs35705950	sex,age,principal_component_1,principal_component_2,principal_component_3	0.0484688	0.0649537	1.04966	0.455543	logistic	131455	1729	129726	1	0.0842341	0	`276.6` ~ `rs35705950` + `sex` + `age` + `principal_component_1` + `principal_component_2` + `principal_component_3`	(Intercept) + rs35705950 + sexM + age + principal_component_1 + principal_component_2 + principal_component_3		Fluid overload	endocrine/metabolic
395.4	rs35705950	sex,age,principal_component_1,principal_component_2,principal_component_3	0.0849762	0.1139	1.08869	0.455632	logistic	143721	475	143246	1	0.0829489	0	`395.4` ~ `rs35705950` + `sex` + `age` + `principal_component_1` + `principal_component_2` + `principal_component_3`	(Intercept) + rs35705950 + sexM + age + principal_component_1 + principal_component_2 + principal_component_3		Nonrheumatic pulmonary valve disorders	circulatory system
742.2	rs35705950	sex,age,principal_component_1,principal_component_2,principal_component_3	0.101287	0.136104	1.10659	0.456761	logistic	133729	303	133426	1	0.0839422	0	`742.2` ~ `rs35705950` + `sex` + `age` + `principal_component_1` + `principal_component_2` + `principal_component_3`	(Intercept) + rs35705950 + sexM + age + principal_component_1 + principal_component_2 + principal_component_3		Pathological, developmental or recurrent dislocation	musculoskeletal
270.34	rs35705950	sex,age,principal_component_1,principal_component_2,principal_component_3	-0.194827	0.26213	0.822977	0.457334	logistic	154270	88	154182	1	0.0841285	0	`270.34` ~ `rs35705950` + `sex` + `age` + `principal_component_1` + `principal_component_2` + `principal_component_3`	(Intercept) + rs35705950 + sexM + age + principal_component_1 + principal_component_2 + principal_component_3		Alpha-1-antitrypsin deficiency	endocrine/metabolic
714.2	rs35705950	sex,age,principal_component_1,principal_component_2,principal_component_3	-0.137609	0.185425	0.871439	0.45801	logistic	138065	201	137864	1	0.0830297	0	`714.2` ~ `rs35705950` + `sex` + `age` + `principal_component_1` + `principal_component_2` + `principal_component_3`	(Intercept) + rs35705950 + sexM + age + principal_component_1 + principal_component_2 + principal_component_3		Juvenile rheumatoid arthritis	musculoskeletal
250.41	rs35705950	sex,age,principal_component_1,principal_component_2,principal_component_3	-0.0209141	0.0282058	0.979303	0.458401	logistic	119409	8559	110850	1	0.0853537	0	`250.41` ~ `rs35705950` + `sex` + `age` + `principal_component_1` + `principal_component_2` + `principal_component_3`	(Intercept) + rs35705950 + sexM + age + principal_component_1 + principal_component_2 + principal_component_3		Impaired fasting glucose	endocrine/metabolic
526.1	rs35705950	sex,age,principal_component_1,principal_component_2,principal_component_3	0.180573	0.243849	1.1979	0.458989	logistic	142742	103	142639	1	0.0854058	0	`526.1` ~ `rs35705950` + `sex` + `age` + `principal_component_1` + `principal_component_2` + `principal_component_3`	(Intercept) + rs35705950 + sexM + age + principal_component_1 + principal_component_2 + principal_component_3		Cysts of the jaws	digestive
727.5	rs35705950	sex,age,principal_component_1,principal_component_2,principal_component_3	0.0403299	0.0544677	1.04115	0.459035	logistic	106316	2111	104205	1	0.0814177	0	`727.5` ~ `rs35705950` + `sex` + `age` + `principal_component_1` + `principal_component_2` + `principal_component_3`	(Intercept) + rs35705950 + sexM + age + principal_component_1 + principal_component_2 + principal_component_3		Rupture of synovium	musculoskeletal
585.2	rs35705950	sex,age,principal_component_1,principal_component_2,principal_component_3	0.0616084	0.0832784	1.06355	0.459428	logistic	129843	943	128900	1	0.0845483	0	`585.2` ~ `rs35705950` + `sex` + `age` + `principal_component_1` + `principal_component_2` + `principal_component_3`	(Intercept) + rs35705950 + sexM + age + principal_component_1 + principal_component_2 + principal_component_3		Renal failure NOS	genitourinary
204	rs35705950	sex,age,principal_component_1,principal_component_2,principal_component_3	0.0472761	0.0639928	1.04841	0.460045	logistic	161146	1450	159696	1	0.08429	0	`204` ~ `rs35705950` + `sex` + `age` + `principal_component_1` + `principal_component_2` + `principal_component_3`	(Intercept) + rs35705950 + sexM + age + principal_component_1 + principal_component_2 + principal_component_3		Leukemia	neoplasms
870	rs35705950	sex,age,principal_component_1,principal_component_2,principal_component_3	0.0296293	0.0401525	1.03007	0.460564	logistic	145711	4246	141465	1	0.0837171	0	`870` ~ `rs35705950` + `sex` + `age` + `principal_component_1` + `principal_component_2` + `principal_component_3`	(Intercept) + rs35705950 + sexM + age + principal_component_1 + principal_component_2 + principal_component_3		Open wounds of head; neck; and trunk	injuries & poisonings
149	rs35705950	sex,age,principal_component_1,principal_component_2,principal_component_3	-0.0854213	0.115809	0.918125	0.460756	logistic	163773	487	163286	1	0.0841958	0	`149` ~ `rs35705950` + `sex` + `age` + `principal_component_1` + `principal_component_2` + `principal_component_3`	(Intercept) + rs35705950 + sexM + age + principal_component_1 + principal_component_2 + principal_component_3		Cancer of larynx, pharynx, nasal cavities	neoplasms
962	rs35705950	sex,age,principal_component_1,principal_component_2,principal_component_3	0.202297	0.275253	1.22421	0.46237	logistic	160837	74	160763	1	0.0843774	0	`962` ~ `rs35705950` + `sex` + `age` + `principal_component_1` + `principal_component_2` + `principal_component_3`	(Intercept) + rs35705950 + sexM + age + principal_component_1 + principal_component_2 + principal_component_3		Poisoning by hormones and synthetic substitutes	injuries & poisonings
574.3	rs35705950	sex,age,principal_component_1,principal_component_2,principal_component_3	0.0427002	0.0581055	1.04362	0.462417	logistic	150384	1860	148524	1	0.084374	0	`574.3` ~ `rs35705950` + `sex` + `age` + `principal_component_1` + `principal_component_2` + `principal_component_3`	(Intercept) + rs35705950 + sexM + age + principal_component_1 + principal_component_2 + principal_component_3		Cholecystitis without cholelithiasis	digestive
442.4	rs35705950	sex,age,principal_component_1,principal_component_2,principal_component_3	0.105255	0.143237	1.11099	0.462441	logistic	141474	275	141199	1	0.0830718	0	`442.4` ~ `rs35705950` + `sex` + `age` + `principal_component_1` + `principal_component_2` + `principal_component_3`	(Intercept) + rs35705950 + sexM + age + principal_component_1 + principal_component_2 + principal_component_3		Arterial dissection	circulatory system
331.1	rs35705950	sex,age,principal_component_1,principal_component_2,principal_component_3	-0.0954451	0.130253	0.908968	0.463702	logistic	136493	414	136079	1	0.0836856	0	`331.1` ~ `rs35705950` + `sex` + `age` + `principal_component_1` + `principal_component_2` + `principal_component_3`	(Intercept) + rs35705950 + sexM + age + principal_component_1 + principal_component_2 + principal_component_3		Hydrocephalus	neurological
366.3	rs35705950	sex,age,principal_component_1,principal_component_2,principal_component_3	-0.268675	0.368257	0.764391	0.465643	logistic	138249	69	138180	1	0.0834762	0	`366.3` ~ `rs35705950` + `sex` + `age` + `principal_component_1` + `principal_component_2` + `principal_component_3`	(Intercept) + rs35705950 + sexM + age + principal_component_1 + principal_component_2 + principal_component_3		Traumatic cataract	sense organs
722.8	rs35705950	sex,age,principal_component_1,principal_component_2,principal_component_3	0.0522475	0.0716325	1.05364	0.465768	logistic	121473	1176	120297	1	0.0825698	0	`722.8` ~ `rs35705950` + `sex` + `age` + `principal_component_1` + `principal_component_2` + `principal_component_3`	(Intercept) + rs35705950 + sexM + age + principal_component_1 + principal_component_2 + principal_component_3		Postlaminectomy syndrome	musculoskeletal
557.1	rs35705950	sex,age,principal_component_1,principal_component_2,principal_component_3	0.0533886	0.0738333	1.05484	0.46962	logistic	105909	937	104972	1	0.0813953	0	`557.1` ~ `rs35705950` + `sex` + `age` + `principal_component_1` + `principal_component_2` + `principal_component_3`	(Intercept) + rs35705950 + sexM + age + principal_component_1 + principal_component_2 + principal_component_3		Celiac disease	digestive
514.1	rs35705950	sex,age,principal_component_1,principal_component_2,principal_component_3	0.065962	0.0914945	1.06819	0.470947	logistic	142054	776	141278	1	0.0832536	0	`514.1` ~ `rs35705950` + `sex` + `age` + `principal_component_1` + `principal_component_2` + `principal_component_3`	(Intercept) + rs35705950 + sexM + age + principal_component_1 + principal_component_2 + principal_component_3		Abnormal results of function study of pulmonary system	respiratory
444.1	rs35705950	sex,age,principal_component_1,principal_component_2,principal_component_3	-0.119493	0.165796	0.88737	0.471079	logistic	141486	287	141199	1	0.0830117	0	`444.1` ~ `rs35705950` + `sex` + `age` + `principal_component_1` + `principal_component_2` + `principal_component_3`	(Intercept) + rs35705950 + sexM + age + principal_component_1 + principal_component_2 + principal_component_3		Arterial embolism and thrombosis of lower extremity artery	circulatory system
[truncated: 849 more rows]

## Sheet: AMR
phenotype	snp	covariates	beta	SE	OR	p	type	n_total	n_cases	n_controls	HWE_p	allele_freq	n_no_snp	formula	expanded_formula	note	description	group
[truncated: 1,508 more rows]

## Sheet: EUR
phenotype	snp	covariates	beta	SE	OR	p	type	n_total	n_cases	n_controls	HWE_p	allele_freq	n_no_snp	formula	expanded_formula	note	description	group
[truncated: 1,722 more rows]

[truncated: 4 more sheets: AFR, MID, SAS, EAS]
