# Supplementary material for: Structural and genetic diversity in the secreted mucins, MUC5AC and MUC5B
Source: bioRxiv. 2024 Mar 20:2024.03.18.585560. Preprint. [Version 1] doi: 10.1101/2024.03.18.585560 (PMC10983947; doi:10.1101/2024.03.18.585560)
Supplement: Supplement 6 [file media-6.xlsx]

## Sheet: rs36151150
phenotype	snp	covariates	beta	SE	OR	p	type	n_total	n_cases	n_controls	HWE_p	allele_freq	n_no_snp	formula	expanded_formula	note	description	group
598	rs36151150	age,sex,principal_component_1,principal_component_2,principal_component_3	-0.137954	0.0373974	0.871139	0.000225246	logistic	157752	2772	154980	1	0.17041	0	`598` ~ `rs36151150` + `age` + `sex` + `principal_component_1` + `principal_component_2` + `principal_component_3`	(Intercept) + rs36151150 + age + sexM + principal_component_1 + principal_component_2 + principal_component_3		Abnormal findings on examination of urine	genitourinary
317	rs36151150	age,sex,principal_component_1,principal_component_2,principal_component_3	0.0758856	0.0210319	1.07884	0.000308415	logistic	132174	8431	123743	1	0.169508	0	`317` ~ `rs36151150` + `age` + `sex` + `principal_component_1` + `principal_component_2` + `principal_component_3`	(Intercept) + rs36151150 + age + sexM + principal_component_1 + principal_component_2 + principal_component_3		Alcohol-related disorders	mental disorders
377	rs36151150	age,sex,principal_component_1,principal_component_2,principal_component_3	-0.115168	0.0334914	0.891216	0.000584408	logistic	135592	3571	132021	0.999999	0.170099	0	`377` ~ `rs36151150` + `age` + `sex` + `principal_component_1` + `principal_component_2` + `principal_component_3`	(Intercept) + rs36151150 + age + sexM + principal_component_1 + principal_component_2 + principal_component_3		Disorders of optic nerve and visual pathways	sense organs
501	rs36151150	age,sex,principal_component_1,principal_component_2,principal_component_3	0.204236	0.059542	1.22659	0.00060332	logistic	139935	879	139056	1	0.169436	0	`501` ~ `rs36151150` + `age` + `sex` + `principal_component_1` + `principal_component_2` + `principal_component_3`	(Intercept) + rs36151150 + age + sexM + principal_component_1 + principal_component_2 + principal_component_3		Pneumonitis due to inhalation of food or vomitus	respiratory
362.2	rs36151150	age,sex,principal_component_1,principal_component_2,principal_component_3	-0.0930752	0.0281589	0.911125	0.00094854	logistic	141455	5195	136260	0.999999	0.1704	0	`362.2` ~ `rs36151150` + `age` + `sex` + `principal_component_1` + `principal_component_2` + `principal_component_3`	(Intercept) + rs36151150 + age + sexM + principal_component_1 + principal_component_2 + principal_component_3		Degeneration of macula and posterior pole of retina	sense organs
743.9	rs36151150	age,sex,principal_component_1,principal_component_2,principal_component_3	-0.0849376	0.0260815	0.91857	0.00112745	logistic	146536	5923	140613	1	0.170088	0	`743.9` ~ `rs36151150` + `age` + `sex` + `principal_component_1` + `principal_component_2` + `principal_component_3`	(Intercept) + rs36151150 + age + sexM + principal_component_1 + principal_component_2 + principal_component_3		Osteopenia or other disorder of bone and cartilage	musculoskeletal
512.7	rs36151150	age,sex,principal_component_1,principal_component_2,principal_component_3	0.0422449	0.0131299	1.04315	0.00129337	logistic	121481	27068	94413	0.999999	0.170413	0	`512.7` ~ `rs36151150` + `age` + `sex` + `principal_component_1` + `principal_component_2` + `principal_component_3`	(Intercept) + rs36151150 + age + sexM + principal_component_1 + principal_component_2 + principal_component_3		Shortness of breath	respiratory
504	rs36151150	age,sex,principal_component_1,principal_component_2,principal_component_3	0.148849	0.0484042	1.1605	0.00210421	logistic	140432	1376	139056	1	0.169484	0	`504` ~ `rs36151150` + `age` + `sex` + `principal_component_1` + `principal_component_2` + `principal_component_3`	(Intercept) + rs36151150 + age + sexM + principal_component_1 + principal_component_2 + principal_component_3		Other alveolar and parietoalveolar pneumonopathy	respiratory
962.2	rs36151150	age,sex,principal_component_1,principal_component_2,principal_component_3	0.839689	0.285034	2.31565	0.00321989	logistic	157456	28	157428	1	0.170311	0	`962.2` ~ `rs36151150` + `age` + `sex` + `principal_component_1` + `principal_component_2` + `principal_component_3`	(Intercept) + rs36151150 + age + sexM + principal_component_1 + principal_component_2 + principal_component_3		Insulins and antidiabetic agents causing adverse effects in therapeutic use	injuries & poisonings
224.1	rs36151150	age,sex,principal_component_1,principal_component_2,principal_component_3	-0.155263	0.0546801	0.85619	0.0045188	logistic	158002	1271	156731	1	0.170476	0	`224.1` ~ `rs36151150` + `age` + `sex` + `principal_component_1` + `principal_component_2` + `principal_component_3`	(Intercept) + rs36151150 + age + sexM + principal_component_1 + principal_component_2 + principal_component_3		Benign neoplasm of eye, uveal	neoplasms
318	rs36151150	age,sex,principal_component_1,principal_component_2,principal_component_3	0.0429706	0.0151693	1.04391	0.00461528	logistic	141465	17722	123743	0.999998	0.170077	0	`318` ~ `rs36151150` + `age` + `sex` + `principal_component_1` + `principal_component_2` + `principal_component_3`	(Intercept) + rs36151150 + age + sexM + principal_component_1 + principal_component_2 + principal_component_3		Tobacco use disorder	mental disorders
571.51	rs36151150	age,sex,principal_component_1,principal_component_2,principal_component_3	0.108743	0.0386511	1.11488	0.00490134	logistic	137118	2323	134795	0.999996	0.170521	0	`571.51` ~ `rs36151150` + `age` + `sex` + `principal_component_1` + `principal_component_2` + `principal_component_3`	(Intercept) + rs36151150 + age + sexM + principal_component_1 + principal_component_2 + principal_component_3		Cirrhosis of liver without mention of alcohol	digestive
379	rs36151150	age,sex,principal_component_1,principal_component_2,principal_component_3	-0.0549043	0.0196182	0.946576	0.00513171	logistic	142794	10773	132021	1	0.170077	0	`379` ~ `rs36151150` + `age` + `sex` + `principal_component_1` + `principal_component_2` + `principal_component_3`	(Intercept) + rs36151150 + age + sexM + principal_component_1 + principal_component_2 + principal_component_3		Other disorders of eye	sense organs
276.12	rs36151150	age,sex,principal_component_1,principal_component_2,principal_component_3	0.0732526	0.0262882	1.076	0.00532763	logistic	134239	5208	129031	0.999999	0.170338	0	`276.12` ~ `rs36151150` + `age` + `sex` + `principal_component_1` + `principal_component_2` + `principal_component_3`	(Intercept) + rs36151150 + age + sexM + principal_component_1 + principal_component_2 + principal_component_3		Hyposmolality and/or hyponatremia	endocrine/metabolic
613.5	rs36151150	age,sex,principal_component_1,principal_component_2,principal_component_3	-0.081867	0.0294145	0.921395	0.00538218	logistic	149811	4590	145221	1	0.170451	0	`613.5` ~ `rs36151150` + `age` + `sex` + `principal_component_1` + `principal_component_2` + `principal_component_3`	(Intercept) + rs36151150 + age + sexM + principal_component_1 + principal_component_2 + principal_component_3		Mastodynia	genitourinary
170.1	rs36151150	age,sex,principal_component_1,principal_component_2,principal_component_3	-0.411925	0.148538	0.662374	0.00555095	logistic	160072	214	159858	1	0.170483	0	`170.1` ~ `rs36151150` + `age` + `sex` + `principal_component_1` + `principal_component_2` + `principal_component_3`	(Intercept) + rs36151150 + age + sexM + principal_component_1 + principal_component_2 + principal_component_3		Bone cancer	neoplasms
90.3	rs36151150	age,sex,principal_component_1,principal_component_2,principal_component_3	-0.737106	0.2708	0.478497	0.0064897	logistic	158200	89	158111	1	0.170601	0	`090.3` ~ `rs36151150` + `age` + `sex` + `principal_component_1` + `principal_component_2` + `principal_component_3`	(Intercept) + rs36151150 + age + sexM + principal_component_1 + principal_component_2 + principal_component_3		Venereal diseases due to Chlamydia trachomatis	infectious diseases
250.24	rs36151150	age,sex,principal_component_1,principal_component_2,principal_component_3	0.0626354	0.0230557	1.06464	0.00659354	logistic	117505	7260	110245	0.999984	0.170401	0	`250.24` ~ `rs36151150` + `age` + `sex` + `principal_component_1` + `principal_component_2` + `principal_component_3`	(Intercept) + rs36151150 + age + sexM + principal_component_1 + principal_component_2 + principal_component_3		Type 2 diabetes with neurological manifestations	endocrine/metabolic
199.4	rs36151150	age,sex,principal_component_1,principal_component_2,principal_component_3	0.378173	0.139423	1.45962	0.00667961	logistic	146992	143	146849	1	0.169846	0	`199.4` ~ `rs36151150` + `age` + `sex` + `principal_component_1` + `principal_component_2` + `principal_component_3`	(Intercept) + rs36151150 + age + sexM + principal_component_1 + principal_component_2 + principal_component_3		Neurofibromatosis	neoplasms
317.1	rs36151150	age,sex,principal_component_1,principal_component_2,principal_component_3	0.0643436	0.0237411	1.06646	0.00672381	logistic	130307	6564	123743	1	0.169162	0	`317.1` ~ `rs36151150` + `age` + `sex` + `principal_component_1` + `principal_component_2` + `principal_component_3`	(Intercept) + rs36151150 + age + sexM + principal_component_1 + principal_component_2 + principal_component_3		Alcoholism	mental disorders
389.2	rs36151150	age,sex,principal_component_1,principal_component_2,principal_component_3	0.158642	0.05868	1.17192	0.00686125	logistic	136579	933	135646	1	0.169111	0	`389.2` ~ `rs36151150` + `age` + `sex` + `principal_component_1` + `principal_component_2` + `principal_component_3`	(Intercept) + rs36151150 + age + sexM + principal_component_1 + principal_component_2 + principal_component_3		Conductive hearing loss	sense organs
375	rs36151150	age,sex,principal_component_1,principal_component_2,principal_component_3	-0.20903	0.0778649	0.811371	0.00726327	logistic	132692	671	132021	0.999999	0.170421	0	`375` ~ `rs36151150` + `age` + `sex` + `principal_component_1` + `principal_component_2` + `principal_component_3`	(Intercept) + rs36151150 + age + sexM + principal_component_1 + principal_component_2 + principal_component_3		Disorders of lacrimal system	sense organs
509	rs36151150	age,sex,principal_component_1,principal_component_2,principal_component_3	0.0650592	0.0242496	1.06722	0.0072988	logistic	145158	6102	139056	1	0.169719	0	`509` ~ `rs36151150` + `age` + `sex` + `principal_component_1` + `principal_component_2` + `principal_component_3`	(Intercept) + rs36151150 + age + sexM + principal_component_1 + principal_component_2 + principal_component_3		Respiratory failure, insufficiency, arrest	respiratory
509.1	rs36151150	age,sex,principal_component_1,principal_component_2,principal_component_3	0.0706657	0.0263938	1.07322	0.00742052	logistic	144143	5087	139056	1	0.169661	0	`509.1` ~ `rs36151150` + `age` + `sex` + `principal_component_1` + `principal_component_2` + `principal_component_3`	(Intercept) + rs36151150 + age + sexM + principal_component_1 + principal_component_2 + principal_component_3		Respiratory failure	respiratory
377.3	rs36151150	age,sex,principal_component_1,principal_component_2,principal_component_3	-0.118144	0.0443763	0.888568	0.0077601	logistic	134040	2019	132021	0.999999	0.170278	0	`377.3` ~ `rs36151150` + `age` + `sex` + `principal_component_1` + `principal_component_2` + `principal_component_3`	(Intercept) + rs36151150 + age + sexM + principal_component_1 + principal_component_2 + principal_component_3		Optic neuritis/neuropathy	sense organs
480	rs36151150	age,sex,principal_component_1,principal_component_2,principal_component_3	0.0510143	0.0194386	1.05234	0.00868068	logistic	143121	9825	133296	1	0.169489	0	`480` ~ `rs36151150` + `age` + `sex` + `principal_component_1` + `principal_component_2` + `principal_component_3`	(Intercept) + rs36151150 + age + sexM + principal_component_1 + principal_component_2 + principal_component_3		Pneumonia	respiratory
372	rs36151150	age,sex,principal_component_1,principal_component_2,principal_component_3	-0.115876	0.0444389	0.890586	0.00911984	logistic	135661	2113	133548	0.999999	0.170012	0	`372` ~ `rs36151150` + `age` + `sex` + `principal_component_1` + `principal_component_2` + `principal_component_3`	(Intercept) + rs36151150 + age + sexM + principal_component_1 + principal_component_2 + principal_component_3		Disorders of conjunctiva	sense organs
344	rs36151150	age,sex,principal_component_1,principal_component_2,principal_component_3	0.168543	0.0646592	1.18358	0.00914378	logistic	135415	765	134650	1	0.16949	0	`344` ~ `rs36151150` + `age` + `sex` + `principal_component_1` + `principal_component_2` + `principal_component_3`	(Intercept) + rs36151150 + age + sexM + principal_component_1 + principal_component_2 + principal_component_3		Other paralytic syndromes	neurological
281.13	rs36151150	age,sex,principal_component_1,principal_component_2,principal_component_3	-0.612165	0.237258	0.542176	0.00987538	logistic	119840	94	119746	0.99999	0.169989	0	`281.13` ~ `rs36151150` + `age` + `sex` + `principal_component_1` + `principal_component_2` + `principal_component_3`	(Intercept) + rs36151150 + age + sexM + principal_component_1 + principal_component_2 + principal_component_3		Folate-deficiency anemia	hematopoietic
379.2	rs36151150	age,sex,principal_component_1,principal_component_2,principal_component_3	-0.0547971	0.0213478	0.946677	0.0102619	logistic	141040	9019	132021	0.999999	0.170136	0	`379.2` ~ `rs36151150` + `age` + `sex` + `principal_component_1` + `principal_component_2` + `principal_component_3`	(Intercept) + rs36151150 + age + sexM + principal_component_1 + principal_component_2 + principal_component_3		Disorders of vitreous body	sense organs
362	rs36151150	age,sex,principal_component_1,principal_component_2,principal_component_3	-0.0538479	0.0212585	0.947576	0.0113089	logistic	145398	9138	136260	0.999999	0.170336	0	`362` ~ `rs36151150` + `age` + `sex` + `principal_component_1` + `principal_component_2` + `principal_component_3`	(Intercept) + rs36151150 + age + sexM + principal_component_1 + principal_component_2 + principal_component_3		Other retinal disorders	sense organs
224	rs36151150	age,sex,principal_component_1,principal_component_2,principal_component_3	-0.129861	0.0520294	0.878217	0.0125631	logistic	158125	1394	156731	1	0.170482	0	`224` ~ `rs36151150` + `age` + `sex` + `principal_component_1` + `principal_component_2` + `principal_component_3`	(Intercept) + rs36151150 + age + sexM + principal_component_1 + principal_component_2 + principal_component_3		Benign neoplasm of eye	neoplasms
292	rs36151150	age,sex,principal_component_1,principal_component_2,principal_component_3	0.0423506	0.0170429	1.04326	0.0129576	logistic	149605	13058	136547	0.999999	0.170178	0	`292` ~ `rs36151150` + `age` + `sex` + `principal_component_1` + `principal_component_2` + `principal_component_3`	(Intercept) + rs36151150 + age + sexM + principal_component_1 + principal_component_2 + principal_component_3		Neurological disorders	mental disorders
743	rs36151150	age,sex,principal_component_1,principal_component_2,principal_component_3	-0.0435627	0.0175537	0.957373	0.0130764	logistic	155665	15052	140613	1	0.170446	0	`743` ~ `rs36151150` + `age` + `sex` + `principal_component_1` + `principal_component_2` + `principal_component_3`	(Intercept) + rs36151150 + age + sexM + principal_component_1 + principal_component_2 + principal_component_3		Osteoporosis, osteopenia and pathological fracture	musculoskeletal
613	rs36151150	age,sex,principal_component_1,principal_component_2,principal_component_3	-0.049549	0.0202554	0.951659	0.0144366	logistic	155135	9914	145221	1	0.170516	0	`613` ~ `rs36151150` + `age` + `sex` + `principal_component_1` + `principal_component_2` + `principal_component_3`	(Intercept) + rs36151150 + age + sexM + principal_component_1 + principal_component_2 + principal_component_3		Other nonmalignant breast conditions	genitourinary
296.1	rs36151150	age,sex,principal_component_1,principal_component_2,principal_component_3	0.0527023	0.0215553	1.05412	0.0144859	logistic	97958	7884	90074	1	0.167883	0	`296.1` ~ `rs36151150` + `age` + `sex` + `principal_component_1` + `principal_component_2` + `principal_component_3`	(Intercept) + rs36151150 + age + sexM + principal_component_1 + principal_component_2 + principal_component_3		Bipolar	mental disorders
250.2	rs36151150	age,sex,principal_component_1,principal_component_2,principal_component_3	0.0320088	0.0131652	1.03253	0.0150441	logistic	138853	28608	110245	0.999998	0.169874	0	`250.2` ~ `rs36151150` + `age` + `sex` + `principal_component_1` + `principal_component_2` + `principal_component_3`	(Intercept) + rs36151150 + age + sexM + principal_component_1 + principal_component_2 + principal_component_3		Type 2 diabetes	endocrine/metabolic
613.7	rs36151150	age,sex,principal_component_1,principal_component_2,principal_component_3	-0.104656	0.0430955	0.900634	0.0151629	logistic	147274	2053	145221	0.999999	0.170699	0	`613.7` ~ `rs36151150` + `age` + `sex` + `principal_component_1` + `principal_component_2` + `principal_component_3`	(Intercept) + rs36151150 + age + sexM + principal_component_1 + principal_component_2 + principal_component_3		Other signs and symptoms in breast	genitourinary
292.6	rs36151150	age,sex,principal_component_1,principal_component_2,principal_component_3	0.153571	0.0634308	1.16599	0.0154746	logistic	137357	810	136547	0.999996	0.169241	0	`292.6` ~ `rs36151150` + `age` + `sex` + `principal_component_1` + `principal_component_2` + `principal_component_3`	(Intercept) + rs36151150 + age + sexM + principal_component_1 + principal_component_2 + principal_component_3		Hallucinations	mental disorders
689	rs36151150	age,sex,principal_component_1,principal_component_2,principal_component_3	0.047381	0.0196861	1.04852	0.0160919	logistic	152422	9388	143034	1	0.170005	0	`689` ~ `rs36151150` + `age` + `sex` + `principal_component_1` + `principal_component_2` + `principal_component_3`	(Intercept) + rs36151150 + age + sexM + principal_component_1 + principal_component_2 + principal_component_3		Disorder of skin and subcutaneous tissue NOS	dermatologic
218.1	rs36151150	age,sex,principal_component_1,principal_component_2,principal_component_3	-0.0670058	0.0280142	0.93519	0.0167634	logistic	146288	5154	141134	1	0.170069	0	`218.1` ~ `rs36151150` + `age` + `sex` + `principal_component_1` + `principal_component_2` + `principal_component_3`	(Intercept) + rs36151150 + age + sexM + principal_component_1 + principal_component_2 + principal_component_3		Uterine leiomyoma	neoplasms
296	rs36151150	age,sex,principal_component_1,principal_component_2,principal_component_3	0.0262214	0.0110725	1.02657	0.0178767	logistic	132766	42692	90074	1	0.170021	0	`296` ~ `rs36151150` + `age` + `sex` + `principal_component_1` + `principal_component_2` + `principal_component_3`	(Intercept) + rs36151150 + age + sexM + principal_component_1 + principal_component_2 + principal_component_3		Mood disorders	mental disorders
260.1	rs36151150	age,sex,principal_component_1,principal_component_2,principal_component_3	-0.304852	0.128909	0.737233	0.0180365	logistic	120346	262	120084	0.999998	0.169806	0	`260.1` ~ `rs36151150` + `age` + `sex` + `principal_component_1` + `principal_component_2` + `principal_component_3`	(Intercept) + rs36151150 + age + sexM + principal_component_1 + principal_component_2 + principal_component_3		Cachexia	endocrine/metabolic
743.2	rs36151150	age,sex,principal_component_1,principal_component_2,principal_component_3	-0.168361	0.0715895	0.845048	0.0186848	logistic	141364	751	140613	0.999999	0.170086	0	`743.2` ~ `rs36151150` + `age` + `sex` + `principal_component_1` + `principal_component_2` + `principal_component_3`	(Intercept) + rs36151150 + age + sexM + principal_component_1 + principal_component_2 + principal_component_3		Pathologic fracture	musculoskeletal
721.2	rs36151150	age,sex,principal_component_1,principal_component_2,principal_component_3	-0.139191	0.0592176	0.870062	0.0187484	logistic	121692	1084	120608	1	0.16884	0	`721.2` ~ `rs36151150` + `age` + `sex` + `principal_component_1` + `principal_component_2` + `principal_component_3`	(Intercept) + rs36151150 + age + sexM + principal_component_1 + principal_component_2 + principal_component_3		Spondylosis with myelopathy	musculoskeletal
250.41	rs36151150	age,sex,principal_component_1,principal_component_2,principal_component_3	0.0540644	0.0230535	1.05555	0.0190182	logistic	117307	7062	110245	0.999993	0.170638	0	`250.41` ~ `rs36151150` + `age` + `sex` + `principal_component_1` + `principal_component_2` + `principal_component_3`	(Intercept) + rs36151150 + age + sexM + principal_component_1 + principal_component_2 + principal_component_3		Impaired fasting glucose	endocrine/metabolic
528.7	rs36151150	age,sex,principal_component_1,principal_component_2,principal_component_3	0.324326	0.138311	1.3831	0.019032	logistic	148938	152	148786	1	0.170245	0	`528.7` ~ `rs36151150` + `age` + `sex` + `principal_component_1` + `principal_component_2` + `principal_component_3`	(Intercept) + rs36151150 + age + sexM + principal_component_1 + principal_component_2 + principal_component_3		Sialolithiasis	digestive
198.4	rs36151150	age,sex,principal_component_1,principal_component_2,principal_component_3	0.158876	0.0678549	1.17219	0.0192108	logistic	147538	689	146849	1	0.169919	0	`198.4` ~ `rs36151150` + `age` + `sex` + `principal_component_1` + `principal_component_2` + `principal_component_3`	(Intercept) + rs36151150 + age + sexM + principal_component_1 + principal_component_2 + principal_component_3		Secondary malignant neoplasm of liver	neoplasms
117.2	rs36151150	age,sex,principal_component_1,principal_component_2,principal_component_3	0.34454	0.147436	1.41134	0.0194456	logistic	133193	141	133052	1	0.169427	0	`117.2` ~ `rs36151150` + `age` + `sex` + `principal_component_1` + `principal_component_2` + `principal_component_3`	(Intercept) + rs36151150 + age + sexM + principal_component_1 + principal_component_2 + principal_component_3		Coccidioidomycosis	infectious diseases
297.1	rs36151150	age,sex,principal_component_1,principal_component_2,principal_component_3	0.0776024	0.0332801	1.08069	0.0197114	logistic	93252	3178	90074	1	0.166994	0	`297.1` ~ `rs36151150` + `age` + `sex` + `principal_component_1` + `principal_component_2` + `principal_component_3`	(Intercept) + rs36151150 + age + sexM + principal_component_1 + principal_component_2 + principal_component_3		Suicidal ideation	mental disorders
202	rs36151150	age,sex,principal_component_1,principal_component_2,principal_component_3	-0.120083	0.0515258	0.886847	0.0197773	logistic	157357	1423	155934	0.999999	0.170466	0	`202` ~ `rs36151150` + `age` + `sex` + `principal_component_1` + `principal_component_2` + `principal_component_3`	(Intercept) + rs36151150 + age + sexM + principal_component_1 + principal_component_2 + principal_component_3		Cancer of other lymphoid, histiocytic tissue	neoplasms
655	rs36151150	age,sex,principal_component_1,principal_component_2,principal_component_3	-0.0686321	0.0295331	0.93367	0.0201304	logistic	159517	5208	154309	1	0.170568	0	`655` ~ `rs36151150` + `age` + `sex` + `principal_component_1` + `principal_component_2` + `principal_component_3`	(Intercept) + rs36151150 + age + sexM + principal_component_1 + principal_component_2 + principal_component_3		Known or suspected fetal abnormality affecting management of mother	pregnancy complications
290.2	rs36151150	age,sex,principal_component_1,principal_component_2,principal_component_3	0.165557	0.0715439	1.18005	0.0206646	logistic	137166	619	136547	0.999995	0.16924	0	`290.2` ~ `rs36151150` + `age` + `sex` + `principal_component_1` + `principal_component_2` + `principal_component_3`	(Intercept) + rs36151150 + age + sexM + principal_component_1 + principal_component_2 + principal_component_3		Delirium due to conditions classified elsewhere	mental disorders
70.3	rs36151150	age,sex,principal_component_1,principal_component_2,principal_component_3	0.0728968	0.031553	1.07562	0.0208718	logistic	125844	3481	122363	1	0.170004	0	`070.3` ~ `rs36151150` + `age` + `sex` + `principal_component_1` + `principal_component_2` + `principal_component_3`	(Intercept) + rs36151150 + age + sexM + principal_component_1 + principal_component_2 + principal_component_3		Viral hepatitis C	infectious diseases
81.12	rs36151150	age,sex,principal_component_1,principal_component_2,principal_component_3	0.803884	0.34952	2.2342	0.0214501	logistic	159377	21	159356	1	0.170489	0	`081.12` ~ `rs36151150` + `age` + `sex` + `principal_component_1` + `principal_component_2` + `principal_component_3`	(Intercept) + rs36151150 + age + sexM + principal_component_1 + principal_component_2 + principal_component_3		Chronic graft-versus-host disease	infectious diseases
278.1	rs36151150	age,sex,principal_component_1,principal_component_2,principal_component_3	0.0265595	0.0116124	1.02692	0.0221859	logistic	150241	34363	115878	0.999999	0.170523	0	`278.1` ~ `rs36151150` + `age` + `sex` + `principal_component_1` + `principal_component_2` + `principal_component_3`	(Intercept) + rs36151150 + age + sexM + principal_component_1 + principal_component_2 + principal_component_3		Obesity	endocrine/metabolic
418	rs36151150	age,sex,principal_component_1,principal_component_2,principal_component_3	0.0268622	0.0117568	1.02723	0.0223236	logistic	147818	33770	114048	1	0.170253	0	`418` ~ `rs36151150` + `age` + `sex` + `principal_component_1` + `principal_component_2` + `principal_component_3`	(Intercept) + rs36151150 + age + sexM + principal_component_1 + principal_component_2 + principal_component_3		Nonspecific chest pain	circulatory system
368.5	rs36151150	age,sex,principal_component_1,principal_component_2,principal_component_3	0.499262	0.218635	1.6475	0.0223986	logistic	142393	54	142339	0.999999	0.170303	0	`368.5` ~ `rs36151150` + `age` + `sex` + `principal_component_1` + `principal_component_2` + `principal_component_3`	(Intercept) + rs36151150 + age + sexM + principal_component_1 + principal_component_2 + principal_component_3		Color vision deficiencies	sense organs
218	rs36151150	age,sex,principal_component_1,principal_component_2,principal_component_3	-0.0633606	0.027771	0.938605	0.0225165	logistic	146363	5229	141134	1	0.170087	0	`218` ~ `rs36151150` + `age` + `sex` + `principal_component_1` + `principal_component_2` + `principal_component_3`	(Intercept) + rs36151150 + age + sexM + principal_component_1 + principal_component_2 + principal_component_3		Benign neoplasm of uterus	neoplasms
250.6	rs36151150	age,sex,principal_component_1,principal_component_2,principal_component_3	0.0655972	0.028813	1.0678	0.0228069	logistic	114665	4420	110245	0.999995	0.170274	0	`250.6` ~ `rs36151150` + `age` + `sex` + `principal_component_1` + `principal_component_2` + `principal_component_3`	(Intercept) + rs36151150 + age + sexM + principal_component_1 + principal_component_2 + principal_component_3		Polyneuropathy in diabetes	endocrine/metabolic
303.1	rs36151150	age,sex,principal_component_1,principal_component_2,principal_component_3	0.282533	0.124377	1.32649	0.0231115	logistic	90260	186	90074	1	0.166475	0	`303.1` ~ `rs36151150` + `age` + `sex` + `principal_component_1` + `principal_component_2` + `principal_component_3`	(Intercept) + rs36151150 + age + sexM + principal_component_1 + principal_component_2 + principal_component_3		Dissociative disorder	mental disorders
795	rs36151150	age,sex,principal_component_1,principal_component_2,principal_component_3	0.132981	0.0586266	1.14223	0.0233127	logistic	159357	997	158360	1	0.170485	0	`795` ~ `rs36151150` + `age` + `sex` + `principal_component_1` + `principal_component_2` + `principal_component_3`	(Intercept) + rs36151150 + age + sexM + principal_component_1 + principal_component_2 + principal_component_3		Other and nonspecific abnormal cytological, histological and immunological findings	symptoms
296.2	rs36151150	age,sex,principal_component_1,principal_component_2,principal_component_3	0.0258981	0.0114341	1.02624	0.0235136	logistic	128959	38885	90074	1	0.169701	0	`296.2` ~ `rs36151150` + `age` + `sex` + `principal_component_1` + `principal_component_2` + `principal_component_3`	(Intercept) + rs36151150 + age + sexM + principal_component_1 + principal_component_2 + principal_component_3		Depression	mental disorders
250.22	rs36151150	age,sex,principal_component_1,principal_component_2,principal_component_3	0.0561206	0.0247988	1.05773	0.0236337	logistic	116718	6473	110245	0.999995	0.170064	0	`250.22` ~ `rs36151150` + `age` + `sex` + `principal_component_1` + `principal_component_2` + `principal_component_3`	(Intercept) + rs36151150 + age + sexM + principal_component_1 + principal_component_2 + principal_component_3		Type 2 diabetes with renal manifestations	endocrine/metabolic
350.3	rs36151150	age,sex,principal_component_1,principal_component_2,principal_component_3	0.104526	0.0462941	1.11018	0.0239537	logistic	147553	1518	146035	1	0.169722	0	`350.3` ~ `rs36151150` + `age` + `sex` + `principal_component_1` + `principal_component_2` + `principal_component_3`	(Intercept) + rs36151150 + age + sexM + principal_component_1 + principal_component_2 + principal_component_3		Lack of coordination	neurological
209	rs36151150	age,sex,principal_component_1,principal_component_2,principal_component_3	0.200037	0.0892319	1.22145	0.0249764	logistic	160604	384	160220	1	0.170481	0	`209` ~ `rs36151150` + `age` + `sex` + `principal_component_1` + `principal_component_2` + `principal_component_3`	(Intercept) + rs36151150 + age + sexM + principal_component_1 + principal_component_2 + principal_component_3		Neuroendocrine tumors	neoplasms
202.2	rs36151150	age,sex,principal_component_1,principal_component_2,principal_component_3	-0.115319	0.0519433	0.891082	0.0264121	logistic	157330	1396	155934	0.999999	0.170473	0	`202.2` ~ `rs36151150` + `age` + `sex` + `principal_component_1` + `principal_component_2` + `principal_component_3`	(Intercept) + rs36151150 + age + sexM + principal_component_1 + principal_component_2 + principal_component_3		Non-Hodgkins lymphoma	neoplasms
297	rs36151150	age,sex,principal_component_1,principal_component_2,principal_component_3	0.0683521	0.0308115	1.07074	0.0265279	logistic	93813	3739	90074	1	0.167045	0	`297` ~ `rs36151150` + `age` + `sex` + `principal_component_1` + `principal_component_2` + `principal_component_3`	(Intercept) + rs36151150 + age + sexM + principal_component_1 + principal_component_2 + principal_component_3		Suicidal ideation or attempt	mental disorders
713	rs36151150	age,sex,principal_component_1,principal_component_2,principal_component_3	0.169783	0.0768003	1.18505	0.0270561	logistic	141151	544	140607	0.999998	0.169939	0	`713` ~ `rs36151150` + `age` + `sex` + `principal_component_1` + `principal_component_2` + `principal_component_3`	(Intercept) + rs36151150 + age + sexM + principal_component_1 + principal_component_2 + principal_component_3		Arthropathy associated with other disorders classified elsewhere	musculoskeletal
278	rs36151150	age,sex,principal_component_1,principal_component_2,principal_component_3	0.025503	0.011569	1.02583	0.0274942	logistic	150596	34718	115878	0.999999	0.170509	0	`278` ~ `rs36151150` + `age` + `sex` + `principal_component_1` + `principal_component_2` + `principal_component_3`	(Intercept) + rs36151150 + age + sexM + principal_component_1 + principal_component_2 + principal_component_3		Overweight, obesity and other hyperalimentation	endocrine/metabolic
244.1	rs36151150	age,sex,principal_component_1,principal_component_2,principal_component_3	0.0767012	0.0349425	1.07972	0.0281585	logistic	129519	2827	126692	1	0.169697	0	`244.1` ~ `rs36151150` + `age` + `sex` + `principal_component_1` + `principal_component_2` + `principal_component_3`	(Intercept) + rs36151150 + age + sexM + principal_component_1 + principal_component_2 + principal_component_3		Secondary hypothyroidism	endocrine/metabolic
170	rs36151150	age,sex,principal_component_1,principal_component_2,principal_component_3	-0.177867	0.0810619	0.837054	0.02822	logistic	160461	603	159858	1	0.170471	0	`170` ~ `rs36151150` + `age` + `sex` + `principal_component_1` + `principal_component_2` + `principal_component_3`	(Intercept) + rs36151150 + age + sexM + principal_component_1 + principal_component_2 + principal_component_3		Cancer of bone and connective tissue	neoplasms
592.12	rs36151150	age,sex,principal_component_1,principal_component_2,principal_component_3	-0.341827	0.157247	0.710471	0.0297183	logistic	123964	176	123788	0.999998	0.169291	0	`592.12` ~ `rs36151150` + `age` + `sex` + `principal_component_1` + `principal_component_2` + `principal_component_3`	(Intercept) + rs36151150 + age + sexM + principal_component_1 + principal_component_2 + principal_component_3		Chronic cystitis	genitourinary
745	rs36151150	age,sex,principal_component_1,principal_component_2,principal_component_3	0.0223254	0.0102834	1.02258	0.0299296	logistic	148058	60983	87075	1	0.170214	0	`745` ~ `rs36151150` + `age` + `sex` + `principal_component_1` + `principal_component_2` + `principal_component_3`	(Intercept) + rs36151150 + age + sexM + principal_component_1 + principal_component_2 + principal_component_3		Pain in joint	musculoskeletal
441.1	rs36151150	age,sex,principal_component_1,principal_component_2,principal_component_3	-0.688689	0.317474	0.502234	0.0300614	logistic	139295	57	139238	1	0.169116	0	`441.1` ~ `rs36151150` + `age` + `sex` + `principal_component_1` + `principal_component_2` + `principal_component_3`	(Intercept) + rs36151150 + age + sexM + principal_component_1 + principal_component_2 + principal_component_3		Acute vascular insufficiency of intestine	circulatory system
250	rs36151150	age,sex,principal_component_1,principal_component_2,principal_component_3	0.0282632	0.0130311	1.02867	0.0300904	logistic	139460	29215	110245	0.999998	0.169819	0	`250` ~ `rs36151150` + `age` + `sex` + `principal_component_1` + `principal_component_2` + `principal_component_3`	(Intercept) + rs36151150 + age + sexM + principal_component_1 + principal_component_2 + principal_component_3		Diabetes mellitus	endocrine/metabolic
509.8	rs36151150	age,sex,principal_component_1,principal_component_2,principal_component_3	0.0951036	0.0439657	1.09977	0.030531	logistic	140779	1723	139056	1	0.169454	0	`509.8` ~ `rs36151150` + `age` + `sex` + `principal_component_1` + `principal_component_2` + `principal_component_3`	(Intercept) + rs36151150 + age + sexM + principal_component_1 + principal_component_2 + principal_component_3		Dependence on respirator [Ventilator] or supplemental oxygen	respiratory
857	rs36151150	age,sex,principal_component_1,principal_component_2,principal_component_3	0.195116	0.0905893	1.21545	0.0312515	logistic	153927	384	153543	1	0.170441	0	`857` ~ `rs36151150` + `age` + `sex` + `principal_component_1` + `principal_component_2` + `principal_component_3`	(Intercept) + rs36151150 + age + sexM + principal_component_1 + principal_component_2 + principal_component_3		Mechanical complication of unspecified genitourinary device, implant, and graft	injuries & poisonings
962	rs36151150	age,sex,principal_component_1,principal_component_2,principal_component_3	0.528331	0.245632	1.6961	0.0314842	logistic	157471	43	157428	1	0.170308	0	`962` ~ `rs36151150` + `age` + `sex` + `principal_component_1` + `principal_component_2` + `principal_component_3`	(Intercept) + rs36151150 + age + sexM + principal_component_1 + principal_component_2 + principal_component_3		Poisoning by hormones and synthetic substitutes	injuries & poisonings
526.5	rs36151150	age,sex,principal_component_1,principal_component_2,principal_component_3	0.233023	0.10838	1.26241	0.0315513	logistic	142960	258	142702	1	0.170695	0	`526.5` ~ `rs36151150` + `age` + `sex` + `principal_component_1` + `principal_component_2` + `principal_component_3`	(Intercept) + rs36151150 + age + sexM + principal_component_1 + principal_component_2 + principal_component_3		Inflammatory conditions of jaw	digestive
362.9	rs36151150	age,sex,principal_component_1,principal_component_2,principal_component_3	-0.206012	0.0958599	0.813824	0.0316273	logistic	136706	446	136260	0.999999	0.170629	0	`362.9` ~ `rs36151150` + `age` + `sex` + `principal_component_1` + `principal_component_2` + `principal_component_3`	(Intercept) + rs36151150 + age + sexM + principal_component_1 + principal_component_2 + principal_component_3		Retinal edema	sense organs
362.29	rs36151150	age,sex,principal_component_1,principal_component_2,principal_component_3	-0.12923	0.0601924	0.878772	0.031798	logistic	137333	1073	136260	0.999998	0.17064	0	`362.29` ~ `rs36151150` + `age` + `sex` + `principal_component_1` + `principal_component_2` + `principal_component_3`	(Intercept) + rs36151150 + age + sexM + principal_component_1 + principal_component_2 + principal_component_3		Macular degeneration (senile) of retina NOS	sense organs
720.1	rs36151150	age,sex,principal_component_1,principal_component_2,principal_component_3	-0.0676013	0.0315438	0.934633	0.0321058	logistic	124418	3810	120608	1	0.168967	0	`720.1` ~ `rs36151150` + `age` + `sex` + `principal_component_1` + `principal_component_2` + `principal_component_3`	(Intercept) + rs36151150 + age + sexM + principal_component_1 + principal_component_2 + principal_component_3		Spinal stenosis of lumbar region	musculoskeletal
729.7	rs36151150	age,sex,principal_component_1,principal_component_2,principal_component_3	0.462494	0.216225	1.58803	0.0324401	logistic	105548	56	105492	1	0.167398	0	`729.7` ~ `rs36151150` + `age` + `sex` + `principal_component_1` + `principal_component_2` + `principal_component_3`	(Intercept) + rs36151150 + age + sexM + principal_component_1 + principal_component_2 + principal_component_3		Nontraumatic compartment syndrome	musculoskeletal
212	rs36151150	age,sex,principal_component_1,principal_component_2,principal_component_3	-0.273609	0.128381	0.760629	0.03307	logistic	160529	252	160277	1	0.170471	0	`212` ~ `rs36151150` + `age` + `sex` + `principal_component_1` + `principal_component_2` + `principal_component_3`	(Intercept) + rs36151150 + age + sexM + principal_component_1 + principal_component_2 + principal_component_3		Benign neoplasm of respiratory and intrathoracic organs	neoplasms
204.1	rs36151150	age,sex,principal_component_1,principal_component_2,principal_component_3	-0.177498	0.0836328	0.837363	0.0338088	logistic	156487	553	155934	1	0.1705	0	`204.1` ~ `rs36151150` + `age` + `sex` + `principal_component_1` + `principal_component_2` + `principal_component_3`	(Intercept) + rs36151150 + age + sexM + principal_component_1 + principal_component_2 + principal_component_3		Lymphoid leukemia	neoplasms
871	rs36151150	age,sex,principal_component_1,principal_component_2,principal_component_3	0.0455331	0.0215253	1.04659	0.0344022	logistic	150830	7746	143084	1	0.170122	0	`871` ~ `rs36151150` + `age` + `sex` + `principal_component_1` + `principal_component_2` + `principal_component_3`	(Intercept) + rs36151150 + age + sexM + principal_component_1 + principal_component_2 + principal_component_3		Open wounds of extremities	injuries & poisonings
605	rs36151150	age,sex,principal_component_1,principal_component_2,principal_component_3	0.0526822	0.0249962	1.05409	0.0350646	logistic	145298	7018	138280	1	0.169868	0	`605` ~ `rs36151150` + `age` + `sex` + `principal_component_1` + `principal_component_2` + `principal_component_3`	(Intercept) + rs36151150 + age + sexM + principal_component_1 + principal_component_2 + principal_component_3		Erectile dysfunction [ED]	genitourinary
741.4	rs36151150	age,sex,principal_component_1,principal_component_2,principal_component_3	0.0468929	0.0223752	1.04801	0.0361043	logistic	140586	7220	133366	0.999999	0.170124	0	`741.4` ~ `rs36151150` + `age` + `sex` + `principal_component_1` + `principal_component_2` + `principal_component_3`	(Intercept) + rs36151150 + age + sexM + principal_component_1 + principal_component_2 + principal_component_3		Joint effusions	musculoskeletal
458.2	rs36151150	age,sex,principal_component_1,principal_component_2,principal_component_3	0.186911	0.0896652	1.20552	0.0371105	logistic	146488	389	146099	1	0.170314	0	`458.2` ~ `rs36151150` + `age` + `sex` + `principal_component_1` + `principal_component_2` + `principal_component_3`	(Intercept) + rs36151150 + age + sexM + principal_component_1 + principal_component_2 + principal_component_3		Iatrogenic hypotension	circulatory system
8	rs36151150	age,sex,principal_component_1,principal_component_2,principal_component_3	-0.0699407	0.0337318	0.932449	0.0381322	logistic	157352	3431	153921	1	0.170478	0	`008` ~ `rs36151150` + `age` + `sex` + `principal_component_1` + `principal_component_2` + `principal_component_3`	(Intercept) + rs36151150 + age + sexM + principal_component_1 + principal_component_2 + principal_component_3		Intestinal infection	infectious diseases
850	rs36151150	age,sex,principal_component_1,principal_component_2,principal_component_3	0.128809	0.0621415	1.13747	0.0381879	logistic	154382	839	153543	1	0.170493	0	`850` ~ `rs36151150` + `age` + `sex` + `principal_component_1` + `principal_component_2` + `principal_component_3`	(Intercept) + rs36151150 + age + sexM + principal_component_1 + principal_component_2 + principal_component_3		Hemorrhage or hematoma complicating a procedure	injuries & poisonings
364	rs36151150	age,sex,principal_component_1,principal_component_2,principal_component_3	-0.0896873	0.0432831	0.914217	0.0382552	logistic	139338	2017	137321	0.999999	0.170585	0	`364` ~ `rs36151150` + `age` + `sex` + `principal_component_1` + `principal_component_2` + `principal_component_3`	(Intercept) + rs36151150 + age + sexM + principal_component_1 + principal_component_2 + principal_component_3		Corneal opacity and other disorders of cornea	sense organs
296.22	rs36151150	age,sex,principal_component_1,principal_component_2,principal_component_3	0.0260753	0.012604	1.02642	0.0385636	logistic	119598	29524	90074	1	0.169204	0	`296.22` ~ `rs36151150` + `age` + `sex` + `principal_component_1` + `principal_component_2` + `principal_component_3`	(Intercept) + rs36151150 + age + sexM + principal_component_1 + principal_component_2 + principal_component_3		Major depressive disorder	mental disorders
530.3	rs36151150	age,sex,principal_component_1,principal_component_2,principal_component_3	0.103931	0.0504311	1.10952	0.039317	logistic	107598	1267	106331	1	0.168335	0	`530.3` ~ `rs36151150` + `age` + `sex` + `principal_component_1` + `principal_component_2` + `principal_component_3`	(Intercept) + rs36151150 + age + sexM + principal_component_1 + principal_component_2 + principal_component_3		Stricture and stenosis of esophagus	digestive
964	rs36151150	age,sex,principal_component_1,principal_component_2,principal_component_3	0.344288	0.167164	1.41098	0.0394387	logistic	157529	101	157428	1	0.170321	0	`964` ~ `rs36151150` + `age` + `sex` + `principal_component_1` + `principal_component_2` + `principal_component_3`	(Intercept) + rs36151150 + age + sexM + principal_component_1 + principal_component_2 + principal_component_3		Poisoning by agents primarily affecting blood constituents	injuries & poisonings
580.13	rs36151150	age,sex,principal_component_1,principal_component_2,principal_component_3	0.500848	0.243251	1.65012	0.0394961	logistic	127280	47	127233	0.999998	0.170262	0	`580.13` ~ `rs36151150` + `age` + `sex` + `principal_component_1` + `principal_component_2` + `principal_component_3`	(Intercept) + rs36151150 + age + sexM + principal_component_1 + principal_component_2 + principal_component_3		Acute glomerulonephritis, NOS	genitourinary
362.27	rs36151150	age,sex,principal_component_1,principal_component_2,principal_component_3	-0.11	0.0535898	0.895835	0.0401092	logistic	137610	1350	136260	1	0.170605	0	`362.27` ~ `rs36151150` + `age` + `sex` + `principal_component_1` + `principal_component_2` + `principal_component_3`	(Intercept) + rs36151150 + age + sexM + principal_component_1 + principal_component_2 + principal_component_3		Drusen (degenerative) of retina	sense organs
204.12	rs36151150	age,sex,principal_component_1,principal_component_2,principal_component_3	-0.188017	0.0917957	0.828601	0.0405397	logistic	156388	454	155934	1	0.170515	0	`204.12` ~ `rs36151150` + `age` + `sex` + `principal_component_1` + `principal_component_2` + `principal_component_3`	(Intercept) + rs36151150 + age + sexM + principal_component_1 + principal_component_2 + principal_component_3		Lymphoid leukemia, chronic	neoplasms
300.9	rs36151150	age,sex,principal_component_1,principal_component_2,principal_component_3	0.0506958	0.0247711	1.052	0.0407003	logistic	95990	5916	90074	1	0.16733	0	`300.9` ~ `rs36151150` + `age` + `sex` + `principal_component_1` + `principal_component_2` + `principal_component_3`	(Intercept) + rs36151150 + age + sexM + principal_component_1 + principal_component_2 + principal_component_3		Posttraumatic stress disorder	mental disorders
365.2	rs36151150	age,sex,principal_component_1,principal_component_2,principal_component_3	-0.120998	0.0593219	0.886036	0.0413821	logistic	138437	1116	137321	0.999999	0.170569	0	`365.2` ~ `rs36151150` + `age` + `sex` + `principal_component_1` + `principal_component_2` + `principal_component_3`	(Intercept) + rs36151150 + age + sexM + principal_component_1 + principal_component_2 + principal_component_3		Primary angle-closure glaucoma	sense organs
783.1	rs36151150	age,sex,principal_component_1,principal_component_2,principal_component_3	0.306436	0.15081	1.35857	0.0421609	logistic	143118	129	142989	1	0.169905	0	`783.1` ~ `rs36151150` + `age` + `sex` + `principal_component_1` + `principal_component_2` + `principal_component_3`	(Intercept) + rs36151150 + age + sexM + principal_component_1 + principal_component_2 + principal_component_3		Postprocedural fever	symptoms
428	rs36151150	age,sex,principal_component_1,principal_component_2,principal_component_3	0.0399725	0.019688	1.04078	0.0423266	logistic	147781	10027	137754	1	0.170167	0	`428` ~ `rs36151150` + `age` + `sex` + `principal_component_1` + `principal_component_2` + `principal_component_3`	(Intercept) + rs36151150 + age + sexM + principal_component_1 + principal_component_2 + principal_component_3		Congestive heart failure; nonhypertensive	circulatory system
286.8	rs36151150	age,sex,principal_component_1,principal_component_2,principal_component_3	0.0919689	0.0454365	1.09633	0.042958	logistic	147633	1586	146047	1	0.170473	0	`286.8` ~ `rs36151150` + `age` + `sex` + `principal_component_1` + `principal_component_2` + `principal_component_3`	(Intercept) + rs36151150 + age + sexM + principal_component_1 + principal_component_2 + principal_component_3		Hypercoagulable state	hematopoietic
497	rs36151150	age,sex,principal_component_1,principal_component_2,principal_component_3	0.0547572	0.0270979	1.05628	0.0433094	logistic	123553	4731	118822	1	0.168677	0	`497` ~ `rs36151150` + `age` + `sex` + `principal_component_1` + `principal_component_2` + `principal_component_3`	(Intercept) + rs36151150 + age + sexM + principal_component_1 + principal_component_2 + principal_component_3		Bronchitis	respiratory
455	rs36151150	age,sex,principal_component_1,principal_component_2,principal_component_3	-0.0365828	0.0181655	0.964078	0.044024	logistic	135535	12236	123299	1	0.169192	0	`455` ~ `rs36151150` + `age` + `sex` + `principal_component_1` + `principal_component_2` + `principal_component_3`	(Intercept) + rs36151150 + age + sexM + principal_component_1 + principal_component_2 + principal_component_3		Hemorrhoids	circulatory system
498	rs36151150	age,sex,principal_component_1,principal_component_2,principal_component_3	0.139075	0.0691836	1.14921	0.0444063	logistic	119484	662	118822	1	0.168127	0	`498` ~ `rs36151150` + `age` + `sex` + `principal_component_1` + `principal_component_2` + `principal_component_3`	(Intercept) + rs36151150 + age + sexM + principal_component_1 + principal_component_2 + principal_component_3		Acute bronchospasm	respiratory
356	rs36151150	age,sex,principal_component_1,principal_component_2,principal_component_3	-0.0726049	0.036163	0.929968	0.0446741	logistic	147662	2801	144861	1	0.169888	0	`356` ~ `rs36151150` + `age` + `sex` + `principal_component_1` + `principal_component_2` + `principal_component_3`	(Intercept) + rs36151150 + age + sexM + principal_component_1 + principal_component_2 + principal_component_3		Hereditary and idiopathic peripheral neuropathy	neurological
507	rs36151150	age,sex,principal_component_1,principal_component_2,principal_component_3	0.055947	0.0278744	1.05754	0.0447377	logistic	143605	4549	139056	1	0.169618	0	`507` ~ `rs36151150` + `age` + `sex` + `principal_component_1` + `principal_component_2` + `principal_component_3`	(Intercept) + rs36151150 + age + sexM + principal_component_1 + principal_component_2 + principal_component_3		Pleurisy; pleural effusion	respiratory
800.2	rs36151150	age,sex,principal_component_1,principal_component_2,principal_component_3	-0.237707	0.118894	0.788434	0.0455734	logistic	141250	292	140958	1	0.169526	0	`800.2` ~ `rs36151150` + `age` + `sex` + `principal_component_1` + `principal_component_2` + `principal_component_3`	(Intercept) + rs36151150 + age + sexM + principal_component_1 + principal_component_2 + principal_component_3		Fracture of unspecified part of femur	injuries & poisonings
292.12	rs36151150	age,sex,principal_component_1,principal_component_2,principal_component_3	0.239145	0.119811	1.27016	0.0459313	logistic	136752	205	136547	0.999989	0.169171	0	`292.12` ~ `rs36151150` + `age` + `sex` + `principal_component_1` + `principal_component_2` + `principal_component_3`	(Intercept) + rs36151150 + age + sexM + principal_component_1 + principal_component_2 + principal_component_3		Symbolic dysfunction	mental disorders
375.1	rs36151150	age,sex,principal_component_1,principal_component_2,principal_component_3	-0.0416286	0.0209593	0.959226	0.0470151	logistic	141319	9298	132021	1	0.170122	0	`375.1` ~ `rs36151150` + `age` + `sex` + `principal_component_1` + `principal_component_2` + `principal_component_3`	(Intercept) + rs36151150 + age + sexM + principal_component_1 + principal_component_2 + principal_component_3		Dry eyes	sense organs
504.1	rs36151150	age,sex,principal_component_1,principal_component_2,principal_component_3	0.179203	0.0903544	1.19626	0.0473298	logistic	139431	375	139056	1	0.16931	0	`504.1` ~ `rs36151150` + `age` + `sex` + `principal_component_1` + `principal_component_2` + `principal_component_3`	(Intercept) + rs36151150 + age + sexM + principal_component_1 + principal_component_2 + principal_component_3		Idiopathic fibrosing alveolitis	respiratory
727.5	rs36151150	age,sex,principal_component_1,principal_component_2,principal_component_3	0.0842	0.0424568	1.08785	0.0473461	logistic	107338	1846	105492	1	0.167774	0	`727.5` ~ `rs36151150` + `age` + `sex` + `principal_component_1` + `principal_component_2` + `principal_component_3`	(Intercept) + rs36151150 + age + sexM + principal_component_1 + principal_component_2 + principal_component_3		Rupture of synovium	musculoskeletal
241	rs36151150	age,sex,principal_component_1,principal_component_2,principal_component_3	-0.0426144	0.0215023	0.958281	0.0474958	logistic	135250	8558	126692	0.999998	0.16939	0	`241` ~ `rs36151150` + `age` + `sex` + `principal_component_1` + `principal_component_2` + `principal_component_3`	(Intercept) + rs36151150 + age + sexM + principal_component_1 + principal_component_2 + principal_component_3		Nontoxic nodular goiter	endocrine/metabolic
315	rs36151150	age,sex,principal_component_1,principal_component_2,principal_component_3	0.103375	0.0523984	1.10891	0.0485113	logistic	153567	1207	152360	1	0.169857	0	`315` ~ `rs36151150` + `age` + `sex` + `principal_component_1` + `principal_component_2` + `principal_component_3`	(Intercept) + rs36151150 + age + sexM + principal_component_1 + principal_component_2 + principal_component_3		Developmental delays and disorders	mental disorders
502	rs36151150	age,sex,principal_component_1,principal_component_2,principal_component_3	0.0926636	0.0470876	1.09709	0.0490795	logistic	140566	1510	139056	1	0.169408	0	`502` ~ `rs36151150` + `age` + `sex` + `principal_component_1` + `principal_component_2` + `principal_component_3`	(Intercept) + rs36151150 + age + sexM + principal_component_1 + principal_component_2 + principal_component_3		Postinflammatory pulmonary fibrosis	respiratory
362.26	rs36151150	age,sex,principal_component_1,principal_component_2,principal_component_3	-0.0772781	0.0392917	0.925632	0.049209	logistic	138775	2515	136260	0.999999	0.170589	0	`362.26` ~ `rs36151150` + `age` + `sex` + `principal_component_1` + `principal_component_2` + `principal_component_3`	(Intercept) + rs36151150 + age + sexM + principal_component_1 + principal_component_2 + principal_component_3		Macular puckering of retina	sense organs
281.1	rs36151150	age,sex,principal_component_1,principal_component_2,principal_component_3	-0.106422	0.0541437	0.899045	0.0493516	logistic	121013	1267	119746	0.999986	0.169973	0	`281.1` ~ `rs36151150` + `age` + `sex` + `principal_component_1` + `principal_component_2` + `principal_component_3`	(Intercept) + rs36151150 + age + sexM + principal_component_1 + principal_component_2 + principal_component_3		Megaloblastic anemia	hematopoietic
427.6	rs36151150	age,sex,principal_component_1,principal_component_2,principal_component_3	0.0580553	0.0295478	1.05977	0.0494381	logistic	112919	4057	108862	1	0.168515	0	`427.6` ~ `rs36151150` + `age` + `sex` + `principal_component_1` + `principal_component_2` + `principal_component_3`	(Intercept) + rs36151150 + age + sexM + principal_component_1 + principal_component_2 + principal_component_3		Premature beats	circulatory system
994.2	rs36151150	age,sex,principal_component_1,principal_component_2,principal_component_3	0.0516423	0.0262896	1.053	0.049488	logistic	157603	5310	152293	1	0.170431	0	`994.2` ~ `rs36151150` + `age` + `sex` + `principal_component_1` + `principal_component_2` + `principal_component_3`	(Intercept) + rs36151150 + age + sexM + principal_component_1 + principal_component_2 + principal_component_3		Sepsis	injuries & poisonings
433.31	rs36151150	age,sex,principal_component_1,principal_component_2,principal_component_3	0.0723379	0.0368796	1.07502	0.0498254	logistic	148204	2511	145693	1	0.17012	0	`433.31` ~ `rs36151150` + `age` + `sex` + `principal_component_1` + `principal_component_2` + `principal_component_3`	(Intercept) + rs36151150 + age + sexM + principal_component_1 + principal_component_2 + principal_component_3		Transient cerebral ischemia	circulatory system
803.3	rs36151150	age,sex,principal_component_1,principal_component_2,principal_component_3	-0.156911	0.0800129	0.85478	0.0498709	logistic	141553	595	140958	1	0.16953	0	`803.3` ~ `rs36151150` + `age` + `sex` + `principal_component_1` + `principal_component_2` + `principal_component_3`	(Intercept) + rs36151150 + age + sexM + principal_component_1 + principal_component_2 + principal_component_3		Fracture of clavicle or scapula	injuries & poisonings
377.1	rs36151150	age,sex,principal_component_1,principal_component_2,principal_component_3	-0.10773	0.0550531	0.89787	0.0503667	logistic	133321	1300	132021	0.999999	0.170378	0	`377.1` ~ `rs36151150` + `age` + `sex` + `principal_component_1` + `principal_component_2` + `principal_component_3`	(Intercept) + rs36151150 + age + sexM + principal_component_1 + principal_component_2 + principal_component_3		Optic atrophy	sense organs
447.7	rs36151150	age,sex,principal_component_1,principal_component_2,principal_component_3	0.0849642	0.0434284	1.08868	0.0504155	logistic	141027	1789	139238	1	0.169421	0	`447.7` ~ `rs36151150` + `age` + `sex` + `principal_component_1` + `principal_component_2` + `principal_component_3`	(Intercept) + rs36151150 + age + sexM + principal_component_1 + principal_component_2 + principal_component_3		Aortic ectasia	circulatory system
618.5	rs36151150	age,sex,principal_component_1,principal_component_2,principal_component_3	-0.269373	0.13771	0.763858	0.0504541	logistic	156569	212	156357	0.999999	0.170136	0	`618.5` ~ `rs36151150` + `age` + `sex` + `principal_component_1` + `principal_component_2` + `principal_component_3`	(Intercept) + rs36151150 + age + sexM + principal_component_1 + principal_component_2 + principal_component_3		Prolapse of vaginal vault after hysterectomy	genitourinary
327.4	rs36151150	age,sex,principal_component_1,principal_component_2,principal_component_3	0.0316094	0.0162167	1.03211	0.0512725	logistic	128466	15027	113439	0.999999	0.169091	0	`327.4` ~ `rs36151150` + `age` + `sex` + `principal_component_1` + `principal_component_2` + `principal_component_3`	(Intercept) + rs36151150 + age + sexM + principal_component_1 + principal_component_2 + principal_component_3		Insomnia	neurological
283	rs36151150	age,sex,principal_component_1,principal_component_2,principal_component_3	-0.31863	0.164209	0.727145	0.0523321	logistic	119909	163	119746	0.99999	0.169987	0	`283` ~ `rs36151150` + `age` + `sex` + `principal_component_1` + `principal_component_2` + `principal_component_3`	(Intercept) + rs36151150 + age + sexM + principal_component_1 + principal_component_2 + principal_component_3		Acquired hemolytic anemias	hematopoietic
750.15	rs36151150	age,sex,principal_component_1,principal_component_2,principal_component_3	-0.722714	0.372549	0.485433	0.0523897	logistic	155818	41	155777	1	0.17043	0	`750.15` ~ `rs36151150` + `age` + `sex` + `principal_component_1` + `principal_component_2` + `principal_component_3`	(Intercept) + rs36151150 + age + sexM + principal_component_1 + principal_component_2 + principal_component_3		Congenital anomalies of stomach	congenital anomalies
426.4	rs36151150	age,sex,principal_component_1,principal_component_2,principal_component_3	-0.333647	0.172409	0.716307	0.0529654	logistic	109008	146	108862	1	0.167731	0	`426.4` ~ `rs36151150` + `age` + `sex` + `principal_component_1` + `principal_component_2` + `principal_component_3`	(Intercept) + rs36151150 + age + sexM + principal_component_1 + principal_component_2 + principal_component_3		Anomalous atrioventricular excitation	circulatory system
250.15	rs36151150	age,sex,principal_component_1,principal_component_2,principal_component_3	0.278742	0.145525	1.32147	0.0554384	logistic	110385	140	110245	0.999994	0.169955	0	`250.15` ~ `rs36151150` + `age` + `sex` + `principal_component_1` + `principal_component_2` + `principal_component_3`	(Intercept) + rs36151150 + age + sexM + principal_component_1 + principal_component_2 + principal_component_3		Diabetes type 1 with peripheral circulatory disorders	endocrine/metabolic
316	rs36151150	age,sex,principal_component_1,principal_component_2,principal_component_3	0.0336728	0.0175854	1.03425	0.0555168	logistic	136677	12934	123743	1	0.169399	0	`316` ~ `rs36151150` + `age` + `sex` + `principal_component_1` + `principal_component_2` + `principal_component_3`	(Intercept) + rs36151150 + age + sexM + principal_component_1 + principal_component_2 + principal_component_3		Substance addiction and disorders	mental disorders
272.11	rs36151150	age,sex,principal_component_1,principal_component_2,principal_component_3	-0.0324428	0.0169858	0.968078	0.0561337	logistic	110887	18107	92780	0.999991	0.168243	0	`272.11` ~ `rs36151150` + `age` + `sex` + `principal_component_1` + `principal_component_2` + `principal_component_3`	(Intercept) + rs36151150 + age + sexM + principal_component_1 + principal_component_2 + principal_component_3		Hypercholesterolemia	endocrine/metabolic
305.21	rs36151150	age,sex,principal_component_1,principal_component_2,principal_component_3	0.291127	0.152482	1.33793	0.0562283	logistic	90201	127	90074	1	0.166428	0	`305.21` ~ `rs36151150` + `age` + `sex` + `principal_component_1` + `principal_component_2` + `principal_component_3`	(Intercept) + rs36151150 + age + sexM + principal_component_1 + principal_component_2 + principal_component_3		Anorexia nervosa	mental disorders
245	rs36151150	age,sex,principal_component_1,principal_component_2,principal_component_3	-0.0733245	0.038516	0.929299	0.0569436	logistic	129206	2514	126692	0.999999	0.169292	0	`245` ~ `rs36151150` + `age` + `sex` + `principal_component_1` + `principal_component_2` + `principal_component_3`	(Intercept) + rs36151150 + age + sexM + principal_component_1 + principal_component_2 + principal_component_3		Thyroiditis	endocrine/metabolic
736.6	rs36151150	age,sex,principal_component_1,principal_component_2,principal_component_3	0.232356	0.12225	1.26157	0.0573457	logistic	135804	197	135607	1	0.169546	0	`736.6` ~ `rs36151150` + `age` + `sex` + `principal_component_1` + `principal_component_2` + `principal_component_3`	(Intercept) + rs36151150 + age + sexM + principal_component_1 + principal_component_2 + principal_component_3		Unequal leg length (acquired)	musculoskeletal
389.4	rs36151150	age,sex,principal_component_1,principal_component_2,principal_component_3	0.045397	0.0238968	1.04644	0.0574711	logistic	141959	6313	135646	1	0.169563	0	`389.4` ~ `rs36151150` + `age` + `sex` + `principal_component_1` + `principal_component_2` + `principal_component_3`	(Intercept) + rs36151150 + age + sexM + principal_component_1 + principal_component_2 + principal_component_3		Tinnitus	sense organs
619.3	rs36151150	age,sex,principal_component_1,principal_component_2,principal_component_3	-0.111674	0.058949	0.894335	0.0581689	logistic	142528	1122	141406	0.999999	0.170773	0	`619.3` ~ `rs36151150` + `age` + `sex` + `principal_component_1` + `principal_component_2` + `principal_component_3`	(Intercept) + rs36151150 + age + sexM + principal_component_1 + principal_component_2 + principal_component_3		Noninflammatory disorders of cervix	genitourinary
286.81	rs36151150	age,sex,principal_component_1,principal_component_2,principal_component_3	0.0879609	0.0464858	1.09195	0.0584631	logistic	147565	1518	146047	1	0.170457	0	`286.81` ~ `rs36151150` + `age` + `sex` + `principal_component_1` + `principal_component_2` + `principal_component_3`	(Intercept) + rs36151150 + age + sexM + principal_component_1 + principal_component_2 + principal_component_3		Primary hypercoagulable state	hematopoietic
217	rs36151150	age,sex,principal_component_1,principal_component_2,principal_component_3	-0.0559268	0.0296362	0.945608	0.0591457	logistic	139772	4158	135614	1	0.169208	0	`217` ~ `rs36151150` + `age` + `sex` + `principal_component_1` + `principal_component_2` + `principal_component_3`	(Intercept) + rs36151150 + age + sexM + principal_component_1 + principal_component_2 + principal_component_3		Vascular hamartomas and non-neoplastic nevi	neoplasms
611.11	rs36151150	age,sex,principal_component_1,principal_component_2,principal_component_3	-0.120125	0.0637423	0.886809	0.0594914	logistic	133125	957	132168	0.999998	0.170069	0	`611.11` ~ `rs36151150` + `age` + `sex` + `principal_component_1` + `principal_component_2` + `principal_component_3`	(Intercept) + rs36151150 + age + sexM + principal_component_1 + principal_component_2 + principal_component_3		Mammographic microcalcification	genitourinary
586.2	rs36151150	age,sex,principal_component_1,principal_component_2,principal_component_3	-0.058109	0.0308492	0.943547	0.0596127	logistic	131217	3984	127233	0.999999	0.170188	0	`586.2` ~ `rs36151150` + `age` + `sex` + `principal_component_1` + `principal_component_2` + `principal_component_3`	(Intercept) + rs36151150 + age + sexM + principal_component_1 + principal_component_2 + principal_component_3		Cyst of kidney, acquired	genitourinary
228	rs36151150	age,sex,principal_component_1,principal_component_2,principal_component_3	-0.0467843	0.0248843	0.954293	0.0600984	logistic	156532	5934	150598	1	0.170406	0	`228` ~ `rs36151150` + `age` + `sex` + `principal_component_1` + `principal_component_2` + `principal_component_3`	(Intercept) + rs36151150 + age + sexM + principal_component_1 + principal_component_2 + principal_component_3		Hemangioma and lymphangioma, any site	neoplasms
609.1	rs36151150	age,sex,principal_component_1,principal_component_2,principal_component_3	0.189379	0.100964	1.2085	0.0606949	logistic	138592	312	138280	1	0.169299	0	`609.1` ~ `rs36151150` + `age` + `sex` + `principal_component_1` + `principal_component_2` + `principal_component_3`	(Intercept) + rs36151150 + age + sexM + principal_component_1 + principal_component_2 + principal_component_3		Infertility, male	genitourinary
428.1	rs36151150	age,sex,principal_component_1,principal_component_2,principal_component_3	0.0468272	0.0250157	1.04794	0.0612181	logistic	143646	5892	137754	0.999999	0.169925	0	`428.1` ~ `rs36151150` + `age` + `sex` + `principal_component_1` + `principal_component_2` + `principal_component_3`	(Intercept) + rs36151150 + age + sexM + principal_component_1 + principal_component_2 + principal_component_3		Congestive heart failure (CHF) NOS	circulatory system
496	rs36151150	age,sex,principal_component_1,principal_component_2,principal_component_3	0.0344867	0.018424	1.03509	0.0612301	logistic	130259	11437	118822	1	0.169305	0	`496` ~ `rs36151150` + `age` + `sex` + `principal_component_1` + `principal_component_2` + `principal_component_3`	(Intercept) + rs36151150 + age + sexM + principal_component_1 + principal_component_2 + principal_component_3		Chronic airway obstruction	respiratory
619.1	rs36151150	age,sex,principal_component_1,principal_component_2,principal_component_3	0.10929	0.0585662	1.11549	0.0620292	logistic	142385	979	141406	0.999999	0.171008	0	`619.1` ~ `rs36151150` + `age` + `sex` + `principal_component_1` + `principal_component_2` + `principal_component_3`	(Intercept) + rs36151150 + age + sexM + principal_component_1 + principal_component_2 + principal_component_3		Noninflammatory disorders of ovary, fallopian tube, and broad ligament	genitourinary
286.3	rs36151150	age,sex,principal_component_1,principal_component_2,principal_component_3	-0.154738	0.0832923	0.85664	0.0632016	logistic	146647	600	146047	1	0.170126	0	`286.3` ~ `rs36151150` + `age` + `sex` + `principal_component_1` + `principal_component_2` + `principal_component_3`	(Intercept) + rs36151150 + age + sexM + principal_component_1 + principal_component_2 + principal_component_3		Coagulation defects complicating pregnancy or postpartum	hematopoietic
711.3	rs36151150	age,sex,principal_component_1,principal_component_2,principal_component_3	-0.593743	0.319801	0.552257	0.063368	logistic	140659	52	140607	0.999998	0.169808	0	`711.3` ~ `rs36151150` + `age` + `sex` + `principal_component_1` + `principal_component_2` + `principal_component_3`	(Intercept) + rs36151150 + age + sexM + principal_component_1 + principal_component_2 + principal_component_3		Behcet's syndrome	musculoskeletal
772.2	rs36151150	age,sex,principal_component_1,principal_component_2,principal_component_3	0.0547842	0.0295148	1.05631	0.0634307	logistic	146756	3987	142769	1	0.170119	0	`772.2` ~ `rs36151150` + `age` + `sex` + `principal_component_1` + `principal_component_2` + `principal_component_3`	(Intercept) + rs36151150 + age + sexM + principal_component_1 + principal_component_2 + principal_component_3		Spasm of muscle	symptoms
574	rs36151150	age,sex,principal_component_1,principal_component_2,principal_component_3	0.0440097	0.0237553	1.04499	0.063936	logistic	153039	6550	146489	0.999999	0.170581	0	`574` ~ `rs36151150` + `age` + `sex` + `principal_component_1` + `principal_component_2` + `principal_component_3`	(Intercept) + rs36151150 + age + sexM + principal_component_1 + principal_component_2 + principal_component_3		Cholelithiasis and cholecystitis	digestive
698	rs36151150	age,sex,principal_component_1,principal_component_2,principal_component_3	0.0464533	0.0251103	1.04755	0.0643177	logistic	155473	5809	149664	1	0.170599	0	`698` ~ `rs36151150` + `age` + `sex` + `principal_component_1` + `principal_component_2` + `principal_component_3`	(Intercept) + rs36151150 + age + sexM + principal_component_1 + principal_component_2 + principal_component_3		Pruritus and related conditions	dermatologic
249	rs36151150	age,sex,principal_component_1,principal_component_2,principal_component_3	0.0733191	0.0396718	1.07607	0.064582	logistic	112511	2266	110245	0.999981	0.170077	0	`249` ~ `rs36151150` + `age` + `sex` + `principal_component_1` + `principal_component_2` + `principal_component_3`	(Intercept) + rs36151150 + age + sexM + principal_component_1 + principal_component_2 + principal_component_3		Secondary diabetes mellitus	endocrine/metabolic
70	rs36151150	age,sex,principal_component_1,principal_component_2,principal_component_3	0.0536074	0.0290529	1.05507	0.0650135	logistic	126647	4284	122363	1	0.169838	0	`070` ~ `rs36151150` + `age` + `sex` + `principal_component_1` + `principal_component_2` + `principal_component_3`	(Intercept) + rs36151150 + age + sexM + principal_component_1 + principal_component_2 + principal_component_3		Viral hepatitis	infectious diseases
599.7	rs36151150	age,sex,principal_component_1,principal_component_2,principal_component_3	-0.279476	0.151638	0.75618	0.0653231	logistic	114840	184	114656	0.999988	0.169414	0	`599.7` ~ `rs36151150` + `age` + `sex` + `principal_component_1` + `principal_component_2` + `principal_component_3`	(Intercept) + rs36151150 + age + sexM + principal_component_1 + principal_component_2 + principal_component_3		Urethral discharge	genitourinary
250.5	rs36151150	age,sex,principal_component_1,principal_component_2,principal_component_3	-0.252276	0.137116	0.77703	0.0657871	logistic	110482	237	110245	0.999995	0.16981	0	`250.5` ~ `rs36151150` + `age` + `sex` + `principal_component_1` + `principal_component_2` + `principal_component_3`	(Intercept) + rs36151150 + age + sexM + principal_component_1 + principal_component_2 + principal_component_3		Glycosuria or Acetonuria	endocrine/metabolic
379.4	rs36151150	age,sex,principal_component_1,principal_component_2,principal_component_3	-0.176093	0.0958245	0.83854	0.0661115	logistic	132441	420	132021	0.999999	0.170495	0	`379.4` ~ `rs36151150` + `age` + `sex` + `principal_component_1` + `principal_component_2` + `principal_component_3`	(Intercept) + rs36151150 + age + sexM + principal_component_1 + principal_component_2 + principal_component_3		Anomalies of pupillary function	sense organs
946	rs36151150	age,sex,principal_component_1,principal_component_2,principal_component_3	-0.22687	0.123571	0.797024	0.0663655	logistic	125917	268	125649	1	0.168321	0	`946` ~ `rs36151150` + `age` + `sex` + `principal_component_1` + `principal_component_2` + `principal_component_3`	(Intercept) + rs36151150 + age + sexM + principal_component_1 + principal_component_2 + principal_component_3		Anaphylactic shock NOS	injuries & poisonings
245.21	rs36151150	age,sex,principal_component_1,principal_component_2,principal_component_3	-0.0747721	0.0408935	0.927955	0.0674811	logistic	128917	2225	126692	0.999999	0.169295	0	`245.21` ~ `rs36151150` + `age` + `sex` + `principal_component_1` + `principal_component_2` + `principal_component_3`	(Intercept) + rs36151150 + age + sexM + principal_component_1 + principal_component_2 + principal_component_3		Chronic lymphocytic thyroiditis	endocrine/metabolic
250.21	rs36151150	age,sex,principal_component_1,principal_component_2,principal_component_3	0.166344	0.091166	1.18098	0.0680574	logistic	110647	402	110245	0.999995	0.169959	0	`250.21` ~ `rs36151150` + `age` + `sex` + `principal_component_1` + `principal_component_2` + `principal_component_3`	(Intercept) + rs36151150 + age + sexM + principal_component_1 + principal_component_2 + principal_component_3		Type 2 diabetes with ketoacidosis	endocrine/metabolic
612.3	rs36151150	age,sex,principal_component_1,principal_component_2,principal_component_3	-0.375466	0.206428	0.686969	0.068931	logistic	132273	105	132168	0.999999	0.170137	0	`612.3` ~ `rs36151150` + `age` + `sex` + `principal_component_1` + `principal_component_2` + `principal_component_3`	(Intercept) + rs36151150 + age + sexM + principal_component_1 + principal_component_2 + principal_component_3		Congenital anomalies of breast	genitourinary
251.1	rs36151150	age,sex,principal_component_1,principal_component_2,principal_component_3	0.0806013	0.0446025	1.08394	0.0707465	logistic	104042	1709	102333	0.999999	0.169989	0	`251.1` ~ `rs36151150` + `age` + `sex` + `principal_component_1` + `principal_component_2` + `principal_component_3`	(Intercept) + rs36151150 + age + sexM + principal_component_1 + principal_component_2 + principal_component_3		Hypoglycemia	endocrine/metabolic
378.1	rs36151150	age,sex,principal_component_1,principal_component_2,principal_component_3	-0.0983635	0.0545942	0.906319	0.0715891	logistic	133263	1242	132021	0.999999	0.17049	0	`378.1` ~ `rs36151150` + `age` + `sex` + `principal_component_1` + `principal_component_2` + `principal_component_3`	(Intercept) + rs36151150 + age + sexM + principal_component_1 + principal_component_2 + principal_component_3		Strabismus (not specified as paralytic)	sense organs
440.21	rs36151150	age,sex,principal_component_1,principal_component_2,principal_component_3	0.165396	0.0918006	1.17986	0.0715941	logistic	139623	385	139238	1	0.169216	0	`440.21` ~ `rs36151150` + `age` + `sex` + `principal_component_1` + `principal_component_2` + `principal_component_3`	(Intercept) + rs36151150 + age + sexM + principal_component_1 + principal_component_2 + principal_component_3		Atherosclerosis of native arteries of the extremities with ulceration or gangrene	circulatory system
185	rs36151150	age,sex,principal_component_1,principal_component_2,principal_component_3	0.0635294	0.0353555	1.06559	0.072355	logistic	145785	3415	142370	1	0.17	0	`185` ~ `rs36151150` + `age` + `sex` + `principal_component_1` + `principal_component_2` + `principal_component_3`	(Intercept) + rs36151150 + age + sexM + principal_component_1 + principal_component_2 + principal_component_3		Cancer of prostate	neoplasms
283.2	rs36151150	age,sex,principal_component_1,principal_component_2,principal_component_3	-0.549337	0.306852	0.577333	0.0734159	logistic	119800	54	119746	0.999992	0.170013	0	`283.2` ~ `rs36151150` + `age` + `sex` + `principal_component_1` + `principal_component_2` + `principal_component_3`	(Intercept) + rs36151150 + age + sexM + principal_component_1 + principal_component_2 + principal_component_3		Non-autoimmune hemolytic anemias	hematopoietic
994	rs36151150	age,sex,principal_component_1,principal_component_2,principal_component_3	0.0452025	0.0253467	1.04624	0.0745268	logistic	158047	5754	152293	1	0.170405	0	`994` ~ `rs36151150` + `age` + `sex` + `principal_component_1` + `principal_component_2` + `principal_component_3`	(Intercept) + rs36151150 + age + sexM + principal_component_1 + principal_component_2 + principal_component_3		Sepsis and SIRS	injuries & poisonings
401	rs36151150	age,sex,principal_component_1,principal_component_2,principal_component_3	0.0196456	0.0110685	1.01984	0.0759129	logistic	151581	62800	88781	1	0.170549	0	`401` ~ `rs36151150` + `age` + `sex` + `principal_component_1` + `principal_component_2` + `principal_component_3`	(Intercept) + rs36151150 + age + sexM + principal_component_1 + principal_component_2 + principal_component_3		Hypertension	circulatory system
211	rs36151150	age,sex,principal_component_1,principal_component_2,principal_component_3	0.0748697	0.0422513	1.07774	0.0763929	logistic	154581	1897	152684	0.999999	0.170467	0	`211` ~ `rs36151150` + `age` + `sex` + `principal_component_1` + `principal_component_2` + `principal_component_3`	(Intercept) + rs36151150 + age + sexM + principal_component_1 + principal_component_2 + principal_component_3		Benign neoplasm of other parts of digestive system	neoplasms
555.1	rs36151150	age,sex,principal_component_1,principal_component_2,principal_component_3	-0.0858575	0.0486673	0.917725	0.077703	logistic	106760	1538	105222	0.999999	0.167853	0	`555.1` ~ `rs36151150` + `age` + `sex` + `principal_component_1` + `principal_component_2` + `principal_component_3`	(Intercept) + rs36151150 + age + sexM + principal_component_1 + principal_component_2 + principal_component_3		Regional enteritis	digestive
612.2	rs36151150	age,sex,principal_component_1,principal_component_2,principal_component_3	-0.0921588	0.052322	0.91196	0.0781746	logistic	133515	1347	132168	0.999998	0.170116	0	`612.2` ~ `rs36151150` + `age` + `sex` + `principal_component_1` + `principal_component_2` + `principal_component_3`	(Intercept) + rs36151150 + age + sexM + principal_component_1 + principal_component_2 + principal_component_3		Hypertrophy of breast (Gynecomastia)	genitourinary
415	rs36151150	age,sex,principal_component_1,principal_component_2,principal_component_3	0.0491925	0.0279691	1.05042	0.0786092	logistic	152908	4449	148459	0.999999	0.170256	0	`415` ~ `rs36151150` + `age` + `sex` + `principal_component_1` + `principal_component_2` + `principal_component_3`	(Intercept) + rs36151150 + age + sexM + principal_component_1 + principal_component_2 + principal_component_3		Pulmonary heart disease	circulatory system
626.13	rs36151150	age,sex,principal_component_1,principal_component_2,principal_component_3	-0.0556901	0.0316739	0.945832	0.0787077	logistic	129492	4080	125412	0.999999	0.169678	0	`626.13` ~ `rs36151150` + `age` + `sex` + `principal_component_1` + `principal_component_2` + `principal_component_3`	(Intercept) + rs36151150 + age + sexM + principal_component_1 + principal_component_2 + principal_component_3		Irregular menstrual cycle	genitourinary
614.53	rs36151150	age,sex,principal_component_1,principal_component_2,principal_component_3	0.192041	0.109357	1.21172	0.0790713	logistic	145406	274	145132	1	0.170529	0	`614.53` ~ `rs36151150` + `age` + `sex` + `principal_component_1` + `principal_component_2` + `principal_component_3`	(Intercept) + rs36151150 + age + sexM + principal_component_1 + principal_component_2 + principal_component_3		Cyst or abscess of Bartholin's gland	genitourinary
572	rs36151150	age,sex,principal_component_1,principal_component_2,principal_component_3	0.0807378	0.0460869	1.08409	0.079798	logistic	136439	1644	134795	0.999994	0.170409	0	`572` ~ `rs36151150` + `age` + `sex` + `principal_component_1` + `principal_component_2` + `principal_component_3`	(Intercept) + rs36151150 + age + sexM + principal_component_1 + principal_component_2 + principal_component_3		Ascites (non malignant)	digestive
292.4	rs36151150	age,sex,principal_component_1,principal_component_2,principal_component_3	0.0562457	0.0321555	1.05786	0.08026	logistic	139905	3358	136547	0.999988	0.16944	0	`292.4` ~ `rs36151150` + `age` + `sex` + `principal_component_1` + `principal_component_2` + `principal_component_3`	(Intercept) + rs36151150 + age + sexM + principal_component_1 + principal_component_2 + principal_component_3		Altered mental status	mental disorders
720	rs36151150	age,sex,principal_component_1,principal_component_2,principal_component_3	-0.0374279	0.0214094	0.963264	0.0804296	logistic	129179	8571	120608	1	0.169219	0	`720` ~ `rs36151150` + `age` + `sex` + `principal_component_1` + `principal_component_2` + `principal_component_3`	(Intercept) + rs36151150 + age + sexM + principal_component_1 + principal_component_2 + principal_component_3		Spinal stenosis	musculoskeletal
245.2	rs36151150	age,sex,principal_component_1,principal_component_2,principal_component_3	-0.0709248	0.0406372	0.931532	0.0809302	logistic	128941	2249	126692	0.999999	0.169302	0	`245.2` ~ `rs36151150` + `age` + `sex` + `principal_component_1` + `principal_component_2` + `principal_component_3`	(Intercept) + rs36151150 + age + sexM + principal_component_1 + principal_component_2 + principal_component_3		Chronic thyroiditis	endocrine/metabolic
217.1	rs36151150	age,sex,principal_component_1,principal_component_2,principal_component_3	-0.0526438	0.0302398	0.948718	0.0817054	logistic	139594	3980	135614	1	0.169219	0	`217.1` ~ `rs36151150` + `age` + `sex` + `principal_component_1` + `principal_component_2` + `principal_component_3`	(Intercept) + rs36151150 + age + sexM + principal_component_1 + principal_component_2 + principal_component_3		Nevus, non-neoplastic	neoplasms
681.3	rs36151150	age,sex,principal_component_1,principal_component_2,principal_component_3	0.0657266	0.0377741	1.06793	0.0818606	logistic	135058	2388	132670	1	0.169257	0	`681.3` ~ `rs36151150` + `age` + `sex` + `principal_component_1` + `principal_component_2` + `principal_component_3`	(Intercept) + rs36151150 + age + sexM + principal_component_1 + principal_component_2 + principal_component_3		Cellulitis and abscess of arm/hand	dermatologic
503	rs36151150	age,sex,principal_component_1,principal_component_2,principal_component_3	0.0899087	0.0516802	1.09407	0.0819093	logistic	140319	1263	139056	1	0.169353	0	`503` ~ `rs36151150` + `age` + `sex` + `principal_component_1` + `principal_component_2` + `principal_component_3`	(Intercept) + rs36151150 + age + sexM + principal_component_1 + principal_component_2 + principal_component_3		Pulmonary congestion and hypostasis	respiratory
500.2	rs36151150	age,sex,principal_component_1,principal_component_2,principal_component_3	-0.494212	0.284154	0.610051	0.0819921	logistic	139117	61	139056	1	0.169181	0	`500.2` ~ `rs36151150` + `age` + `sex` + `principal_component_1` + `principal_component_2` + `principal_component_3`	(Intercept) + rs36151150 + age + sexM + principal_component_1 + principal_component_2 + principal_component_3		Pneumoconiosis	respiratory
528.41	rs36151150	age,sex,principal_component_1,principal_component_2,principal_component_3	-0.463161	0.266438	0.629291	0.0821509	logistic	148856	70	148786	1	0.170164	0	`528.41` ~ `rs36151150` + `age` + `sex` + `principal_component_1` + `principal_component_2` + `principal_component_3`	(Intercept) + rs36151150 + age + sexM + principal_component_1 + principal_component_2 + principal_component_3		Cyst of the salivary gland	digestive
480.11	rs36151150	age,sex,principal_component_1,principal_component_2,principal_component_3	0.0912736	0.0525589	1.09557	0.0824585	logistic	134489	1193	133296	1	0.168854	0	`480.11` ~ `rs36151150` + `age` + `sex` + `principal_component_1` + `principal_component_2` + `principal_component_3`	(Intercept) + rs36151150 + age + sexM + principal_component_1 + principal_component_2 + principal_component_3		Pneumococcal pneumonia	respiratory
132.1	rs36151150	age,sex,principal_component_1,principal_component_2,principal_component_3	-0.405934	0.233976	0.666354	0.0827507	logistic	154596	84	154512	1	0.170147	0	`132.1` ~ `rs36151150` + `age` + `sex` + `principal_component_1` + `principal_component_2` + `principal_component_3`	(Intercept) + rs36151150 + age + sexM + principal_component_1 + principal_component_2 + principal_component_3		Pediculosis and phthirus infestation	infectious diseases
271.9	rs36151150	age,sex,principal_component_1,principal_component_2,principal_component_3	0.245691	0.141745	1.27851	0.0830357	logistic	147663	146	147517	1	0.170865	0	`271.9` ~ `rs36151150` + `age` + `sex` + `principal_component_1` + `principal_component_2` + `principal_component_3`	(Intercept) + rs36151150 + age + sexM + principal_component_1 + principal_component_2 + principal_component_3		Other disorders of carbohydrate transport and metabolism	endocrine/metabolic
938	rs36151150	age,sex,principal_component_1,principal_component_2,principal_component_3	0.044714	0.0258208	1.04573	0.0833262	logistic	130963	5314	125649	0.999995	0.1693	0	`938` ~ `rs36151150` + `age` + `sex` + `principal_component_1` + `principal_component_2` + `principal_component_3`	(Intercept) + rs36151150 + age + sexM + principal_component_1 + principal_component_2 + principal_component_3		Dermatitis due to solar radiation	dermatologic
260.2	rs36151150	age,sex,principal_component_1,principal_component_2,principal_component_3	0.0991522	0.0572834	1.10423	0.0834687	logistic	121113	1029	120084	0.999996	0.170019	0	`260.2` ~ `rs36151150` + `age` + `sex` + `principal_component_1` + `principal_component_2` + `principal_component_3`	(Intercept) + rs36151150 + age + sexM + principal_component_1 + principal_component_2 + principal_component_3		severe protein-calorie malnutrition	endocrine/metabolic
614.1	rs36151150	age,sex,principal_component_1,principal_component_2,principal_component_3	-0.202503	0.117021	0.816684	0.0835423	logistic	145429	297	145132	1	0.170437	0	`614.1` ~ `rs36151150` + `age` + `sex` + `principal_component_1` + `principal_component_2` + `principal_component_3`	(Intercept) + rs36151150 + age + sexM + principal_component_1 + principal_component_2 + principal_component_3		Pelvic peritoneal adhesions, female (postoperative) (postinfection)	genitourinary
300.1	rs36151150	age,sex,principal_component_1,principal_component_2,principal_component_3	0.020719	0.0119877	1.02094	0.0839244	logistic	124865	34791	90074	0.999999	0.169547	0	`300.1` ~ `rs36151150` + `age` + `sex` + `principal_component_1` + `principal_component_2` + `principal_component_3`	(Intercept) + rs36151150 + age + sexM + principal_component_1 + principal_component_2 + principal_component_3		Anxiety disorder	mental disorders
870.5	rs36151150	age,sex,principal_component_1,principal_component_2,principal_component_3	0.156444	0.0906938	1.16935	0.0845332	logistic	143473	389	143084	1	0.169551	0	`870.5` ~ `rs36151150` + `age` + `sex` + `principal_component_1` + `principal_component_2` + `principal_component_3`	(Intercept) + rs36151150 + age + sexM + principal_component_1 + principal_component_2 + principal_component_3		Open wound of lip and mouth	injuries & poisonings
401.1	rs36151150	age,sex,principal_component_1,principal_component_2,principal_component_3	0.0191732	0.0111424	1.01936	0.0852969	logistic	150153	61372	88781	1	0.170483	0	`401.1` ~ `rs36151150` + `age` + `sex` + `principal_component_1` + `principal_component_2` + `principal_component_3`	(Intercept) + rs36151150 + age + sexM + principal_component_1 + principal_component_2 + principal_component_3		Essential hypertension	circulatory system
483	rs36151150	age,sex,principal_component_1,principal_component_2,principal_component_3	0.0413558	0.0240899	1.04222	0.0860285	logistic	139396	6100	133296	1	0.169316	0	`483` ~ `rs36151150` + `age` + `sex` + `principal_component_1` + `principal_component_2` + `principal_component_3`	(Intercept) + rs36151150 + age + sexM + principal_component_1 + principal_component_2 + principal_component_3		Acute bronchitis and bronchiolitis	respiratory
256	rs36151150	age,sex,principal_component_1,principal_component_2,principal_component_3	-0.0767794	0.0447917	0.926094	0.0865023	logistic	145738	1937	143801	1	0.169863	0	`256` ~ `rs36151150` + `age` + `sex` + `principal_component_1` + `principal_component_2` + `principal_component_3`	(Intercept) + rs36151150 + age + sexM + principal_component_1 + principal_component_2 + principal_component_3		Ovarian dysfunction	endocrine/metabolic
703.1	rs36151150	age,sex,principal_component_1,principal_component_2,principal_component_3	0.0639301	0.0373134	1.06602	0.0866522	logistic	142040	2483	139557	0.999974	0.170111	0	`703.1` ~ `rs36151150` + `age` + `sex` + `principal_component_1` + `principal_component_2` + `principal_component_3`	(Intercept) + rs36151150 + age + sexM + principal_component_1 + principal_component_2 + principal_component_3		Ingrowing nail	dermatologic
626.15	rs36151150	age,sex,principal_component_1,principal_component_2,principal_component_3	-0.21753	0.127002	0.804503	0.086749	logistic	125663	251	125412	0.999998	0.170006	0	`626.15` ~ `rs36151150` + `age` + `sex` + `principal_component_1` + `principal_component_2` + `principal_component_3`	(Intercept) + rs36151150 + age + sexM + principal_component_1 + principal_component_2 + principal_component_3		Infertility, female, associated with anovulation	genitourinary
681.5	rs36151150	age,sex,principal_component_1,principal_component_2,principal_component_3	0.0449125	0.0262542	1.04594	0.0871408	logistic	137847	5177	132670	1	0.169412	0	`681.5` ~ `rs36151150` + `age` + `sex` + `principal_component_1` + `principal_component_2` + `principal_component_3`	(Intercept) + rs36151150 + age + sexM + principal_component_1 + principal_component_2 + principal_component_3		Cellulitis and abscess of leg, except foot	dermatologic
707	rs36151150	age,sex,principal_component_1,principal_component_2,principal_component_3	0.0501925	0.0293757	1.05147	0.0875172	logistic	159037	4087	154950	1	0.170419	0	`707` ~ `rs36151150` + `age` + `sex` + `principal_component_1` + `principal_component_2` + `principal_component_3`	(Intercept) + rs36151150 + age + sexM + principal_component_1 + principal_component_2 + principal_component_3		Chronic ulcer of skin	dermatologic
716.2	rs36151150	age,sex,principal_component_1,principal_component_2,principal_component_3	0.255129	0.15028	1.29063	0.0895654	logistic	140740	133	140607	0.999998	0.169874	0	`716.2` ~ `rs36151150` + `age` + `sex` + `principal_component_1` + `principal_component_2` + `principal_component_3`	(Intercept) + rs36151150 + age + sexM + principal_component_1 + principal_component_2 + principal_component_3		Unspecified monoarthritis	musculoskeletal
261	rs36151150	age,sex,principal_component_1,principal_component_2,principal_component_3	-0.0221463	0.0130642	0.978097	0.0900398	logistic	146461	26377	120084	0.999999	0.170103	0	`261` ~ `rs36151150` + `age` + `sex` + `principal_component_1` + `principal_component_2` + `principal_component_3`	(Intercept) + rs36151150 + age + sexM + principal_component_1 + principal_component_2 + principal_component_3		Vitamin deficiency	endocrine/metabolic
362.3	rs36151150	age,sex,principal_component_1,principal_component_2,principal_component_3	-0.0896983	0.0530117	0.914207	0.0906372	logistic	137655	1395	136260	0.999998	0.17056	0	`362.3` ~ `rs36151150` + `age` + `sex` + `principal_component_1` + `principal_component_2` + `principal_component_3`	(Intercept) + rs36151150 + age + sexM + principal_component_1 + principal_component_2 + principal_component_3		Other nondiabetic retinopathy	sense organs
279.1	rs36151150	age,sex,principal_component_1,principal_component_2,principal_component_3	-0.0638386	0.0377519	0.938156	0.0908359	logistic	156217	2578	153639	1	0.170263	0	`279.1` ~ `rs36151150` + `age` + `sex` + `principal_component_1` + `principal_component_2` + `principal_component_3`	(Intercept) + rs36151150 + age + sexM + principal_component_1 + principal_component_2 + principal_component_3		Immunity deficiency	endocrine/metabolic
573	rs36151150	age,sex,principal_component_1,principal_component_2,principal_component_3	0.0466725	0.0277166	1.04778	0.0921968	logistic	139492	4697	134795	0.999998	0.170537	0	`573` ~ `rs36151150` + `age` + `sex` + `principal_component_1` + `principal_component_2` + `principal_component_3`	(Intercept) + rs36151150 + age + sexM + principal_component_1 + principal_component_2 + principal_component_3		Other disorders of liver	digestive
939	rs36151150	age,sex,principal_component_1,principal_component_2,principal_component_3	0.0274978	0.0163582	1.02788	0.092767	logistic	140407	14758	125649	1	0.16919	0	`939` ~ `rs36151150` + `age` + `sex` + `principal_component_1` + `principal_component_2` + `principal_component_3`	(Intercept) + rs36151150 + age + sexM + principal_component_1 + principal_component_2 + principal_component_3		Atopic/contact dermatitis due to other or unspecified	dermatologic
367.9	rs36151150	age,sex,principal_component_1,principal_component_2,principal_component_3	0.0673225	0.0400701	1.06964	0.0929344	logistic	138392	2173	136219	1	0.169905	0	`367.9` ~ `rs36151150` + `age` + `sex` + `principal_component_1` + `principal_component_2` + `principal_component_3`	(Intercept) + rs36151150 + age + sexM + principal_component_1 + principal_component_2 + principal_component_3		Blindness and low vision	sense organs
366.2	rs36151150	age,sex,principal_component_1,principal_component_2,principal_component_3	-0.0283076	0.0168731	0.972089	0.0934098	logistic	152205	16086	136119	1	0.170103	0	`366.2` ~ `rs36151150` + `age` + `sex` + `principal_component_1` + `principal_component_2` + `principal_component_3`	(Intercept) + rs36151150 + age + sexM + principal_component_1 + principal_component_2 + principal_component_3		Senile cataract	sense organs
528.3	rs36151150	age,sex,principal_component_1,principal_component_2,principal_component_3	0.174071	0.103758	1.19014	0.0934125	logistic	149082	296	148786	1	0.170245	0	`528.3` ~ `rs36151150` + `age` + `sex` + `principal_component_1` + `principal_component_2` + `principal_component_3`	(Intercept) + rs36151150 + age + sexM + principal_component_1 + principal_component_2 + principal_component_3		Cellulitis and abscess of oral soft tissues	digestive
963	rs36151150	age,sex,principal_component_1,principal_component_2,principal_component_3	0.228112	0.136122	1.25623	0.09378	logistic	157596	168	157428	1	0.170318	0	`963` ~ `rs36151150` + `age` + `sex` + `principal_component_1` + `principal_component_2` + `principal_component_3`	(Intercept) + rs36151150 + age + sexM + principal_component_1 + principal_component_2 + principal_component_3		Poisoning by primarily systemic agents	injuries & poisonings
592.2	rs36151150	age,sex,principal_component_1,principal_component_2,principal_component_3	-0.155378	0.0929729	0.856091	0.0946777	logistic	124238	450	123788	0.999997	0.169284	0	`592.2` ~ `rs36151150` + `age` + `sex` + `principal_component_1` + `principal_component_2` + `principal_component_3`	(Intercept) + rs36151150 + age + sexM + principal_component_1 + principal_component_2 + principal_component_3		Urethritis and urethral syndrome	genitourinary
427.12	rs36151150	age,sex,principal_component_1,principal_component_2,principal_component_3	0.069761	0.04178	1.07225	0.0949747	logistic	110820	1958	108862	1	0.168142	0	`427.12` ~ `rs36151150` + `age` + `sex` + `principal_component_1` + `principal_component_2` + `principal_component_3`	(Intercept) + rs36151150 + age + sexM + principal_component_1 + principal_component_2 + principal_component_3		Paroxysmal ventricular tachycardia	circulatory system
963.1	rs36151150	age,sex,principal_component_1,principal_component_2,principal_component_3	0.237498	0.142565	1.26807	0.0957349	logistic	157581	153	157428	1	0.170316	0	`963.1` ~ `rs36151150` + `age` + `sex` + `principal_component_1` + `principal_component_2` + `principal_component_3`	(Intercept) + rs36151150 + age + sexM + principal_component_1 + principal_component_2 + principal_component_3		Antineoplastic and immunosuppressive drugs causing adverse effects	injuries & poisonings
733.2	rs36151150	age,sex,principal_component_1,principal_component_2,principal_component_3	0.186565	0.112067	1.2051	0.0959608	logistic	118314	247	118067	0.999999	0.168716	0	`733.2` ~ `rs36151150` + `age` + `sex` + `principal_component_1` + `principal_component_2` + `principal_component_3`	(Intercept) + rs36151150 + age + sexM + principal_component_1 + principal_component_2 + principal_component_3		Cyst of bone	musculoskeletal
530.14	rs36151150	age,sex,principal_component_1,principal_component_2,principal_component_3	-0.0562314	0.0337986	0.94532	0.0961683	logistic	109576	3245	106331	1	0.168025	0	`530.14` ~ `rs36151150` + `age` + `sex` + `principal_component_1` + `principal_component_2` + `principal_component_3`	(Intercept) + rs36151150 + age + sexM + principal_component_1 + principal_component_2 + principal_component_3		Reflux esophagitis	digestive
70.1	rs36151150	age,sex,principal_component_1,principal_component_2,principal_component_3	-0.30699	0.184599	0.735658	0.0963114	logistic	122497	134	122363	1	0.169514	0	`070.1` ~ `rs36151150` + `age` + `sex` + `principal_component_1` + `principal_component_2` + `principal_component_3`	(Intercept) + rs36151150 + age + sexM + principal_component_1 + principal_component_2 + principal_component_3		Viral hepatitis A	infectious diseases
938.1	rs36151150	age,sex,principal_component_1,principal_component_2,principal_component_3	-0.190679	0.114729	0.826398	0.0965137	logistic	125950	301	125649	1	0.168329	0	`938.1` ~ `rs36151150` + `age` + `sex` + `principal_component_1` + `principal_component_2` + `principal_component_3`	(Intercept) + rs36151150 + age + sexM + principal_component_1 + principal_component_2 + principal_component_3		Acute dermatitis due to solar radiation	dermatologic
345.1	rs36151150	age,sex,principal_component_1,principal_component_2,principal_component_3	0.0682648	0.0411025	1.07065	0.0967449	logistic	136666	2016	134650	1	0.169548	0	`345.1` ~ `rs36151150` + `age` + `sex` + `principal_component_1` + `principal_component_2` + `principal_component_3`	(Intercept) + rs36151150 + age + sexM + principal_component_1 + principal_component_2 + principal_component_3		Epilepsy	neurological
512	rs36151150	age,sex,principal_component_1,principal_component_2,principal_component_3	0.0173861	0.0104695	1.01754	0.0967851	logistic	146255	51842	94413	1	0.170555	0	`512` ~ `rs36151150` + `age` + `sex` + `principal_component_1` + `principal_component_2` + `principal_component_3`	(Intercept) + rs36151150 + age + sexM + principal_component_1 + principal_component_2 + principal_component_3		Other symptoms of respiratory system	respiratory
277.1	rs36151150	age,sex,principal_component_1,principal_component_2,principal_component_3	-0.871218	0.524662	0.418442	0.0968074	logistic	154042	23	154019	1	0.170314	0	`277.1` ~ `rs36151150` + `age` + `sex` + `principal_component_1` + `principal_component_2` + `principal_component_3`	(Intercept) + rs36151150 + age + sexM + principal_component_1 + principal_component_2 + principal_component_3		Disorders of porphyrin metabolism	endocrine/metabolic
707.2	rs36151150	age,sex,principal_component_1,principal_component_2,principal_component_3	0.0579511	0.0349695	1.05966	0.0974809	logistic	157809	2859	154950	1	0.170336	0	`707.2` ~ `rs36151150` + `age` + `sex` + `principal_component_1` + `principal_component_2` + `principal_component_3`	(Intercept) + rs36151150 + age + sexM + principal_component_1 + principal_component_2 + principal_component_3		Chronic ulcer of leg or foot	dermatologic
361.2	rs36151150	age,sex,principal_component_1,principal_component_2,principal_component_3	-0.27623	0.166868	0.758638	0.0978476	logistic	137477	156	137321	0.999999	0.170658	0	`361.2` ~ `rs36151150` + `age` + `sex` + `principal_component_1` + `principal_component_2` + `principal_component_3`	(Intercept) + rs36151150 + age + sexM + principal_component_1 + principal_component_2 + principal_component_3		Retinoschisis and retinal cysts	sense organs
375.2	rs36151150	age,sex,principal_component_1,principal_component_2,principal_component_3	-0.147233	0.0890988	0.863093	0.0984391	logistic	132510	489	132021	0.999999	0.170485	0	`375.2` ~ `rs36151150` + `age` + `sex` + `principal_component_1` + `principal_component_2` + `principal_component_3`	(Intercept) + rs36151150 + age + sexM + principal_component_1 + principal_component_2 + principal_component_3		Epiphora	sense organs
198	rs36151150	age,sex,principal_component_1,principal_component_2,principal_component_3	0.0519356	0.0314553	1.05331	0.09872	logistic	150389	3540	146849	1	0.170069	0	`198` ~ `rs36151150` + `age` + `sex` + `principal_component_1` + `principal_component_2` + `principal_component_3`	(Intercept) + rs36151150 + age + sexM + principal_component_1 + principal_component_2 + principal_component_3		Secondary malignant neoplasm	neoplasms
200.1	rs36151150	age,sex,principal_component_1,principal_component_2,principal_component_3	-0.241215	0.146299	0.785673	0.0991923	logistic	142706	191	142515	0.999999	0.169916	0	`200.1` ~ `rs36151150` + `age` + `sex` + `principal_component_1` + `principal_component_2` + `principal_component_3`	(Intercept) + rs36151150 + age + sexM + principal_component_1 + principal_component_2 + principal_component_3		Polycythemia vera	neoplasms
496.1	rs36151150	age,sex,principal_component_1,principal_component_2,principal_component_3	0.0546273	0.0331681	1.05615	0.0995621	logistic	121976	3154	118822	1	0.168463	0	`496.1` ~ `rs36151150` + `age` + `sex` + `principal_component_1` + `principal_component_2` + `principal_component_3`	(Intercept) + rs36151150 + age + sexM + principal_component_1 + principal_component_2 + principal_component_3		Emphysema	respiratory
792.1	rs36151150	age,sex,principal_component_1,principal_component_2,principal_component_3	-0.0576817	0.0351292	0.94395	0.100593	logistic	143167	3174	139993	1	0.170364	0	`792.1` ~ `rs36151150` + `age` + `sex` + `principal_component_1` + `principal_component_2` + `principal_component_3`	(Intercept) + rs36151150 + age + sexM + principal_component_1 + principal_component_2 + principal_component_3		Papanicolaou smear of cervix or vagina with atypical squamous cells	genitourinary
250.25	rs36151150	age,sex,principal_component_1,principal_component_2,principal_component_3	0.0600091	0.0365564	1.06185	0.100684	logistic	112979	2734	110245	0.999987	0.170071	0	`250.25` ~ `rs36151150` + `age` + `sex` + `principal_component_1` + `principal_component_2` + `principal_component_3`	(Intercept) + rs36151150 + age + sexM + principal_component_1 + principal_component_2 + principal_component_3		Diabetes type 2 with peripheral circulatory disorders	endocrine/metabolic
987	rs36151150	age,sex,principal_component_1,principal_component_2,principal_component_3	-0.614442	0.374929	0.540943	0.10125	logistic	160022	38	159984	1	0.17047	0	`987` ~ `rs36151150` + `age` + `sex` + `principal_component_1` + `principal_component_2` + `principal_component_3`	(Intercept) + rs36151150 + age + sexM + principal_component_1 + principal_component_2 + principal_component_3		Toxic effect of other gases, fumes, or vapors	injuries & poisonings
348	rs36151150	age,sex,principal_component_1,principal_component_2,principal_component_3	0.0534228	0.032632	1.05488	0.101604	logistic	137955	3305	134650	1	0.169563	0	`348` ~ `rs36151150` + `age` + `sex` + `principal_component_1` + `principal_component_2` + `principal_component_3`	(Intercept) + rs36151150 + age + sexM + principal_component_1 + principal_component_2 + principal_component_3		Other conditions of brain	neurological
216	rs36151150	age,sex,principal_component_1,principal_component_2,principal_component_3	-0.0255222	0.0155988	0.974801	0.101807	logistic	152291	16677	135614	0.999999	0.169987	0	`216` ~ `rs36151150` + `age` + `sex` + `principal_component_1` + `principal_component_2` + `principal_component_3`	(Intercept) + rs36151150 + age + sexM + principal_component_1 + principal_component_2 + principal_component_3		Benign neoplasm of skin	neoplasms
287	rs36151150	age,sex,principal_component_1,principal_component_2,principal_component_3	-0.0441615	0.0270491	0.956799	0.102545	logistic	151193	5146	146047	1	0.170157	0	`287` ~ `rs36151150` + `age` + `sex` + `principal_component_1` + `principal_component_2` + `principal_component_3`	(Intercept) + rs36151150 + age + sexM + principal_component_1 + principal_component_2 + principal_component_3		Purpura and other hemorrhagic conditions	hematopoietic
348.8	rs36151150	age,sex,principal_component_1,principal_component_2,principal_component_3	0.0702432	0.0431905	1.07277	0.103874	logistic	136501	1851	134650	1	0.169493	0	`348.8` ~ `rs36151150` + `age` + `sex` + `principal_component_1` + `principal_component_2` + `principal_component_3`	(Intercept) + rs36151150 + age + sexM + principal_component_1 + principal_component_2 + principal_component_3		Encephalopathy, not elsewhere classified	neurological
760	rs36151150	age,sex,principal_component_1,principal_component_2,principal_component_3	0.0185172	0.0114068	1.01869	0.104514	logistic	147223	36955	110268	1	0.170459	0	`760` ~ `rs36151150` + `age` + `sex` + `principal_component_1` + `principal_component_2` + `principal_component_3`	(Intercept) + rs36151150 + age + sexM + principal_component_1 + principal_component_2 + principal_component_3		Back pain	symptoms
644	rs36151150	age,sex,principal_component_1,principal_component_2,principal_component_3	-0.063763	0.039407	0.938227	0.105649	logistic	160075	2786	157289	1	0.170545	0	`644` ~ `rs36151150` + `age` + `sex` + `principal_component_1` + `principal_component_2` + `principal_component_3`	(Intercept) + rs36151150 + age + sexM + principal_component_1 + principal_component_2 + principal_component_3		Anemia during pregnancy	pregnancy complications
741.6	rs36151150	age,sex,principal_component_1,principal_component_2,principal_component_3	-0.461597	0.285449	0.630276	0.105858	logistic	133424	58	133366	0.999996	0.169422	0	`741.6` ~ `rs36151150` + `age` + `sex` + `principal_component_1` + `principal_component_2` + `principal_component_3`	(Intercept) + rs36151150 + age + sexM + principal_component_1 + principal_component_2 + principal_component_3		Villonodular synovitis	musculoskeletal
743.22	rs36151150	age,sex,principal_component_1,principal_component_2,principal_component_3	-0.224465	0.139105	0.798944	0.106607	logistic	140821	208	140613	0.999999	0.170127	0	`743.22` ~ `rs36151150` + `age` + `sex` + `principal_component_1` + `principal_component_2` + `principal_component_3`	(Intercept) + rs36151150 + age + sexM + principal_component_1 + principal_component_2 + principal_component_3		Pathologic fracture of femur	musculoskeletal
464	rs36151150	age,sex,principal_component_1,principal_component_2,principal_component_3	0.0318725	0.0197903	1.03239	0.107286	logistic	121226	9437	111789	0.999998	0.169629	0	`464` ~ `rs36151150` + `age` + `sex` + `principal_component_1` + `principal_component_2` + `principal_component_3`	(Intercept) + rs36151150 + age + sexM + principal_component_1 + principal_component_2 + principal_component_3		Acute sinusitis	respiratory
327.32	rs36151150	age,sex,principal_component_1,principal_component_2,principal_component_3	0.0228944	0.014246	1.02316	0.108037	logistic	134237	20798	113439	1	0.169596	0	`327.32` ~ `rs36151150` + `age` + `sex` + `principal_component_1` + `principal_component_2` + `principal_component_3`	(Intercept) + rs36151150 + age + sexM + principal_component_1 + principal_component_2 + principal_component_3		Obstructive sleep apnea	neurological
395.4	rs36151150	age,sex,principal_component_1,principal_component_2,principal_component_3	0.144195	0.0897882	1.15511	0.108286	logistic	141718	397	141321	1	0.169608	0	`395.4` ~ `rs36151150` + `age` + `sex` + `principal_component_1` + `principal_component_2` + `principal_component_3`	(Intercept) + rs36151150 + age + sexM + principal_component_1 + principal_component_2 + principal_component_3		Nonrheumatic pulmonary valve disorders	circulatory system
362.23	rs36151150	age,sex,principal_component_1,principal_component_2,principal_component_3	-0.0934892	0.0583644	0.910748	0.109195	logistic	137388	1128	136260	0.999999	0.170619	0	`362.23` ~ `rs36151150` + `age` + `sex` + `principal_component_1` + `principal_component_2` + `principal_component_3`	(Intercept) + rs36151150 + age + sexM + principal_component_1 + principal_component_2 + principal_component_3		Cystoid macular degeneration of retina	sense organs
783	rs36151150	age,sex,principal_component_1,principal_component_2,principal_component_3	0.0317088	0.0198696	1.03222	0.110523	logistic	152373	9384	142989	1	0.17026	0	`783` ~ `rs36151150` + `age` + `sex` + `principal_component_1` + `principal_component_2` + `principal_component_3`	(Intercept) + rs36151150 + age + sexM + principal_component_1 + principal_component_2 + principal_component_3		Fever of unknown origin	symptoms
300	rs36151150	age,sex,principal_component_1,principal_component_2,principal_component_3	0.0183544	0.0115195	1.01852	0.111086	logistic	128864	38790	90074	0.999998	0.169683	0	`300` ~ `rs36151150` + `age` + `sex` + `principal_component_1` + `principal_component_2` + `principal_component_3`	(Intercept) + rs36151150 + age + sexM + principal_component_1 + principal_component_2 + principal_component_3		Anxiety disorders	mental disorders
742.2	rs36151150	age,sex,principal_component_1,principal_component_2,principal_component_3	0.191174	0.12014	1.21067	0.111551	logistic	133573	207	133366	0.999997	0.169514	0	`742.2` ~ `rs36151150` + `age` + `sex` + `principal_component_1` + `principal_component_2` + `principal_component_3`	(Intercept) + rs36151150 + age + sexM + principal_component_1 + principal_component_2 + principal_component_3		Pathological, developmental or recurrent dislocation	musculoskeletal
261.4	rs36151150	age,sex,principal_component_1,principal_component_2,principal_component_3	-0.0222075	0.013976	0.978037	0.112066	logistic	142524	22440	120084	0.999999	0.169961	0	`261.4` ~ `rs36151150` + `age` + `sex` + `principal_component_1` + `principal_component_2` + `principal_component_3`	(Intercept) + rs36151150 + age + sexM + principal_component_1 + principal_component_2 + principal_component_3		Vitamin D deficiency	endocrine/metabolic
949	rs36151150	age,sex,principal_component_1,principal_component_2,principal_component_3	0.0705457	0.0443974	1.07309	0.112069	logistic	127368	1719	125649	1	0.168602	0	`949` ~ `rs36151150` + `age` + `sex` + `principal_component_1` + `principal_component_2` + `principal_component_3`	(Intercept) + rs36151150 + age + sexM + principal_component_1 + principal_component_2 + principal_component_3		Allergies, other	injuries & poisonings
90.2	rs36151150	age,sex,principal_component_1,principal_component_2,principal_component_3	-0.177147	0.111717	0.837656	0.112811	logistic	158433	322	158111	1	0.170602	0	`090.2` ~ `rs36151150` + `age` + `sex` + `principal_component_1` + `principal_component_2` + `principal_component_3`	(Intercept) + rs36151150 + age + sexM + principal_component_1 + principal_component_2 + principal_component_3		Gonococcal infections	infectious diseases
411.3	rs36151150	age,sex,principal_component_1,principal_component_2,principal_component_3	0.0407874	0.0257996	1.04163	0.113894	logistic	138827	5516	133311	1	0.169628	0	`411.3` ~ `rs36151150` + `age` + `sex` + `principal_component_1` + `principal_component_2` + `principal_component_3`	(Intercept) + rs36151150 + age + sexM + principal_component_1 + principal_component_2 + principal_component_3		Angina pectoris	circulatory system
189.4	rs36151150	age,sex,principal_component_1,principal_component_2,principal_component_3	-0.247921	0.156873	0.780421	0.114016	logistic	158751	163	158588	1	0.170437	0	`189.4` ~ `rs36151150` + `age` + `sex` + `principal_component_1` + `principal_component_2` + `principal_component_3`	(Intercept) + rs36151150 + age + sexM + principal_component_1 + principal_component_2 + principal_component_3		Malignant neoplasm of other urinary organs	neoplasms
345.11	rs36151150	age,sex,principal_component_1,principal_component_2,principal_component_3	0.130372	0.0825719	1.13925	0.11436	logistic	135124	474	134650	1	0.169415	0	`345.11` ~ `rs36151150` + `age` + `sex` + `principal_component_1` + `principal_component_2` + `principal_component_3`	(Intercept) + rs36151150 + age + sexM + principal_component_1 + principal_component_2 + principal_component_3		Generalized convulsive epilepsy	neurological
440.2	rs36151150	age,sex,principal_component_1,principal_component_2,principal_component_3	0.0683002	0.0432793	1.07069	0.114537	logistic	141078	1840	139238	1	0.16935	0	`440.2` ~ `rs36151150` + `age` + `sex` + `principal_component_1` + `principal_component_2` + `principal_component_3`	(Intercept) + rs36151150 + age + sexM + principal_component_1 + principal_component_2 + principal_component_3		Atherosclerosis of the extremities	circulatory system
736.4	rs36151150	age,sex,principal_component_1,principal_component_2,principal_component_3	-0.161505	0.102376	0.850862	0.114664	logistic	135970	363	135607	1	0.169442	0	`736.4` ~ `rs36151150` + `age` + `sex` + `principal_component_1` + `principal_component_2` + `principal_component_3`	(Intercept) + rs36151150 + age + sexM + principal_component_1 + principal_component_2 + principal_component_3		Genu valgum or varum (acquired)	musculoskeletal
727.4	rs36151150	age,sex,principal_component_1,principal_component_2,principal_component_3	0.0569432	0.036204	1.0586	0.115756	logistic	108105	2613	105492	1	0.167814	0	`727.4` ~ `rs36151150` + `age` + `sex` + `principal_component_1` + `principal_component_2` + `principal_component_3`	(Intercept) + rs36151150 + age + sexM + principal_component_1 + principal_component_2 + principal_component_3		Ganglion and cyst of synovium, tendon, and bursa	musculoskeletal
716	rs36151150	age,sex,principal_component_1,principal_component_2,principal_component_3	0.0403474	0.0256705	1.04117	0.116011	logistic	146029	5422	140607	0.999999	0.17035	0	`716` ~ `rs36151150` + `age` + `sex` + `principal_component_1` + `principal_component_2` + `principal_component_3`	(Intercept) + rs36151150 + age + sexM + principal_component_1 + principal_component_2 + principal_component_3		Other arthropathies	musculoskeletal
733.6	rs36151150	age,sex,principal_component_1,principal_component_2,principal_component_3	0.0934143	0.0594642	1.09792	0.116198	logistic	119023	956	118067	1	0.16877	0	`733.6` ~ `rs36151150` + `age` + `sex` + `principal_component_1` + `principal_component_2` + `principal_component_3`	(Intercept) + rs36151150 + age + sexM + principal_component_1 + principal_component_2 + principal_component_3		Costochondritis	musculoskeletal
385.3	rs36151150	age,sex,principal_component_1,principal_component_2,principal_component_3	0.201748	0.128481	1.22354	0.116355	logistic	141143	193	140950	0.999998	0.169838	0	`385.3` ~ `rs36151150` + `age` + `sex` + `principal_component_1` + `principal_component_2` + `principal_component_3`	(Intercept) + rs36151150 + age + sexM + principal_component_1 + principal_component_2 + principal_component_3		Cholesteatoma	sense organs
604.3	rs36151150	age,sex,principal_component_1,principal_component_2,principal_component_3	0.168781	0.107894	1.18386	0.117742	logistic	138550	270	138280	1	0.169293	0	`604.3` ~ `rs36151150` + `age` + `sex` + `principal_component_1` + `principal_component_2` + `principal_component_3`	(Intercept) + rs36151150 + age + sexM + principal_component_1 + principal_component_2 + principal_component_3		Peyronie's disease	genitourinary
411	rs36151150	age,sex,principal_component_1,principal_component_2,principal_component_3	0.0235573	0.0150597	1.02384	0.117757	logistic	153277	19966	133311	1	0.170378	0	`411` ~ `rs36151150` + `age` + `sex` + `principal_component_1` + `principal_component_2` + `principal_component_3`	(Intercept) + rs36151150 + age + sexM + principal_component_1 + principal_component_2 + principal_component_3		Ischemic Heart Disease	circulatory system
722.3	rs36151150	age,sex,principal_component_1,principal_component_2,principal_component_3	-0.406593	0.260405	0.665915	0.118433	logistic	120674	66	120608	1	0.16891	0	`722.3` ~ `rs36151150` + `age` + `sex` + `principal_component_1` + `principal_component_2` + `principal_component_3`	(Intercept) + rs36151150 + age + sexM + principal_component_1 + principal_component_2 + principal_component_3		Schmorl's nodes	musculoskeletal
612	rs36151150	age,sex,principal_component_1,principal_component_2,principal_component_3	-0.0707349	0.0453616	0.931709	0.118913	logistic	133950	1782	132168	0.999999	0.170127	0	`612` ~ `rs36151150` + `age` + `sex` + `principal_component_1` + `principal_component_2` + `principal_component_3`	(Intercept) + rs36151150 + age + sexM + principal_component_1 + principal_component_2 + principal_component_3		Breast conditions, congenital or relating to hormones	genitourinary
656	rs36151150	age,sex,principal_component_1,principal_component_2,principal_component_3	0.0918261	0.0589347	1.09617	0.11921	logistic	160429	1025	159404	1	0.170499	0	`656` ~ `rs36151150` + `age` + `sex` + `principal_component_1` + `principal_component_2` + `principal_component_3`	(Intercept) + rs36151150 + age + sexM + principal_component_1 + principal_component_2 + principal_component_3		Other perinatal conditions of fetus or newborn	pregnancy complications
592	rs36151150	age,sex,principal_component_1,principal_component_2,principal_component_3	-0.0380976	0.0244744	0.962619	0.119558	logistic	130239	6451	123788	0.999999	0.169231	0	`592` ~ `rs36151150` + `age` + `sex` + `principal_component_1` + `principal_component_2` + `principal_component_3`	(Intercept) + rs36151150 + age + sexM + principal_component_1 + principal_component_2 + principal_component_3		Cystitis and urethritis	genitourinary
228.1	rs36151150	age,sex,principal_component_1,principal_component_2,principal_component_3	-0.0437669	0.0281235	0.957177	0.119651	logistic	155149	4551	150598	1	0.170423	0	`228.1` ~ `rs36151150` + `age` + `sex` + `principal_component_1` + `principal_component_2` + `principal_component_3`	(Intercept) + rs36151150 + age + sexM + principal_component_1 + principal_component_2 + principal_component_3		Hemangioma of skin and subcutaneous tissue	neoplasms
411.41	rs36151150	age,sex,principal_component_1,principal_component_2,principal_component_3	0.176753	0.113644	1.19334	0.119869	logistic	133550	239	133311	1	0.169143	0	`411.41` ~ `rs36151150` + `age` + `sex` + `principal_component_1` + `principal_component_2` + `principal_component_3`	(Intercept) + rs36151150 + age + sexM + principal_component_1 + principal_component_2 + principal_component_3		Aneurysm and dissection of heart	circulatory system
286.13	rs36151150	age,sex,principal_component_1,principal_component_2,principal_component_3	0.314621	0.202565	1.36974	0.120379	logistic	146117	70	146047	1	0.170264	0	`286.13` ~ `rs36151150` + `age` + `sex` + `principal_component_1` + `principal_component_2` + `principal_component_3`	(Intercept) + rs36151150 + age + sexM + principal_component_1 + principal_component_2 + principal_component_3		Congenital factor VIII disorder	hematopoietic
770	rs36151150	age,sex,principal_component_1,principal_component_2,principal_component_3	0.0303747	0.0195636	1.03084	0.120515	logistic	155745	9708	146037	1	0.170282	0	`770` ~ `rs36151150` + `age` + `sex` + `principal_component_1` + `principal_component_2` + `principal_component_3`	(Intercept) + rs36151150 + age + sexM + principal_component_1 + principal_component_2 + principal_component_3		Myalgia and myositis unspecified	symptoms
227	rs36151150	age,sex,principal_component_1,principal_component_2,principal_component_3	-0.0737637	0.0475291	0.928891	0.12067	logistic	158299	1650	156649	1	0.170377	0	`227` ~ `rs36151150` + `age` + `sex` + `principal_component_1` + `principal_component_2` + `principal_component_3`	(Intercept) + rs36151150 + age + sexM + principal_component_1 + principal_component_2 + principal_component_3		Benign neoplasm of other endocrine glands and related structures	neoplasms
191.1	rs36151150	age,sex,principal_component_1,principal_component_2,principal_component_3	-0.153818	0.099379	0.857428	0.121673	logistic	157119	388	156731	1	0.17053	0	`191.1` ~ `rs36151150` + `age` + `sex` + `principal_component_1` + `principal_component_2` + `principal_component_3`	(Intercept) + rs36151150 + age + sexM + principal_component_1 + principal_component_2 + principal_component_3		Cancer of brain and nervous system	neoplasms
574.1	rs36151150	age,sex,principal_component_1,principal_component_2,principal_component_3	0.0409266	0.0264712	1.04178	0.122085	logistic	151723	5234	146489	1	0.170538	0	`574.1` ~ `rs36151150` + `age` + `sex` + `principal_component_1` + `principal_component_2` + `principal_component_3`	(Intercept) + rs36151150 + age + sexM + principal_component_1 + principal_component_2 + principal_component_3		Cholelithiasis	digestive
500	rs36151150	age,sex,principal_component_1,principal_component_2,principal_component_3	-0.140934	0.0913275	0.868547	0.122789	logistic	139513	457	139056	1	0.169163	0	`500` ~ `rs36151150` + `age` + `sex` + `principal_component_1` + `principal_component_2` + `principal_component_3`	(Intercept) + rs36151150 + age + sexM + principal_component_1 + principal_component_2 + principal_component_3		Lung disease due to external agents	respiratory
300.8	rs36151150	age,sex,principal_component_1,principal_component_2,principal_component_3	0.099734	0.064733	1.10488	0.123391	logistic	90875	801	90074	1	0.166525	0	`300.8` ~ `rs36151150` + `age` + `sex` + `principal_component_1` + `principal_component_2` + `principal_component_3`	(Intercept) + rs36151150 + age + sexM + principal_component_1 + principal_component_2 + principal_component_3		Acute reaction to stress	mental disorders
913	rs36151150	age,sex,principal_component_1,principal_component_2,principal_component_3	-0.0990865	0.0643638	0.905664	0.123688	logistic	157322	880	156442	1	0.170173	0	`913` ~ `rs36151150` + `age` + `sex` + `principal_component_1` + `principal_component_2` + `principal_component_3`	(Intercept) + rs36151150 + age + sexM + principal_component_1 + principal_component_2 + principal_component_3		Toxic effect of venom	injuries & poisonings
444.2	rs36151150	age,sex,principal_component_1,principal_component_2,principal_component_3	0.311572	0.202575	1.36557	0.124035	logistic	139307	69	139238	1	0.169177	0	`444.2` ~ `rs36151150` + `age` + `sex` + `principal_component_1` + `principal_component_2` + `principal_component_3`	(Intercept) + rs36151150 + age + sexM + principal_component_1 + principal_component_2 + principal_component_3		Embolism and thrombosis of abdominal aorta	circulatory system
740.3	rs36151150	age,sex,principal_component_1,principal_component_2,principal_component_3	-0.124624	0.0811161	0.882829	0.124449	logistic	112849	570	112279	0.999996	0.167742	0	`740.3` ~ `rs36151150` + `age` + `sex` + `principal_component_1` + `principal_component_2` + `principal_component_3`	(Intercept) + rs36151150 + age + sexM + principal_component_1 + principal_component_2 + principal_component_3		Osteoarthrosis involving more than one site, but not specified as generalized	musculoskeletal
743.12	rs36151150	age,sex,principal_component_1,principal_component_2,principal_component_3	-0.132496	0.0862439	0.875906	0.124465	logistic	141134	521	140613	0.999999	0.170118	0	`743.12` ~ `rs36151150` + `age` + `sex` + `principal_component_1` + `principal_component_2` + `principal_component_3`	(Intercept) + rs36151150 + age + sexM + principal_component_1 + principal_component_2 + principal_component_3		Senile osteoporosis	musculoskeletal
588.2	rs36151150	age,sex,principal_component_1,principal_component_2,principal_component_3	-0.0802824	0.0523709	0.922856	0.125286	logistic	128659	1426	127233	0.999999	0.170081	0	`588.2` ~ `rs36151150` + `age` + `sex` + `principal_component_1` + `principal_component_2` + `principal_component_3`	(Intercept) + rs36151150 + age + sexM + principal_component_1 + principal_component_2 + principal_component_3		Secondary hyperparathyroidism (of renal origin)	genitourinary
728.71	rs36151150	age,sex,principal_component_1,principal_component_2,principal_component_3	0.098217	0.0641534	1.1032	0.125777	logistic	106268	776	105492	1	0.1676	0	`728.71` ~ `rs36151150` + `age` + `sex` + `principal_component_1` + `principal_component_2` + `principal_component_3`	(Intercept) + rs36151150 + age + sexM + principal_component_1 + principal_component_2 + principal_component_3		Contracture of palmar fascia [Dupuytren's disease]	musculoskeletal
394.3	rs36151150	age,sex,principal_component_1,principal_component_2,principal_component_3	0.312318	0.204753	1.36659	0.127174	logistic	141389	68	141321	0.999999	0.169561	0	`394.3` ~ `rs36151150` + `age` + `sex` + `principal_component_1` + `principal_component_2` + `principal_component_3`	(Intercept) + rs36151150 + age + sexM + principal_component_1 + principal_component_2 + principal_component_3		Aortic valve disease	circulatory system
427.5	rs36151150	age,sex,principal_component_1,principal_component_2,principal_component_3	0.040636	0.0266882	1.04147	0.127853	logistic	113919	5057	108862	1	0.168585	0	`427.5` ~ `rs36151150` + `age` + `sex` + `principal_component_1` + `principal_component_2` + `principal_component_3`	(Intercept) + rs36151150 + age + sexM + principal_component_1 + principal_component_2 + principal_component_3		Arrhythmia (cardiac) NOS	circulatory system
609	rs36151150	age,sex,principal_component_1,principal_component_2,principal_component_3	0.116412	0.0767675	1.12346	0.129412	logistic	138844	564	138280	1	0.169316	0	`609` ~ `rs36151150` + `age` + `sex` + `principal_component_1` + `principal_component_2` + `principal_component_3`	(Intercept) + rs36151150 + age + sexM + principal_component_1 + principal_component_2 + principal_component_3		Male infertility and abnormal spermatozoa	genitourinary
366	rs36151150	age,sex,principal_component_1,principal_component_2,principal_component_3	-0.0237782	0.0156825	0.976502	0.129462	logistic	155524	19405	136119	1	0.17018	0	`366` ~ `rs36151150` + `age` + `sex` + `principal_component_1` + `principal_component_2` + `principal_component_3`	(Intercept) + rs36151150 + age + sexM + principal_component_1 + principal_component_2 + principal_component_3		Cataract	sense organs
521	rs36151150	age,sex,principal_component_1,principal_component_2,principal_component_3	-0.0436113	0.0287743	0.957326	0.129612	logistic	147374	4672	142702	1	0.170325	0	`521` ~ `rs36151150` + `age` + `sex` + `principal_component_1` + `principal_component_2` + `principal_component_3`	(Intercept) + rs36151150 + age + sexM + principal_component_1 + principal_component_2 + principal_component_3		Diseases of hard tissues of teeth	digestive
564	rs36151150	age,sex,principal_component_1,principal_component_2,principal_component_3	-0.0335336	0.0221548	0.967022	0.130126	logistic	113025	7803	105222	0.999997	0.168357	0	`564` ~ `rs36151150` + `age` + `sex` + `principal_component_1` + `principal_component_2` + `principal_component_3`	(Intercept) + rs36151150 + age + sexM + principal_component_1 + principal_component_2 + principal_component_3		Functional digestive disorders	digestive
713.5	rs36151150	age,sex,principal_component_1,principal_component_2,principal_component_3	0.138054	0.091226	1.14804	0.130199	logistic	141006	399	140607	0.999998	0.169886	0	`713.5` ~ `rs36151150` + `age` + `sex` + `principal_component_1` + `principal_component_2` + `principal_component_3`	(Intercept) + rs36151150 + age + sexM + principal_component_1 + principal_component_2 + principal_component_3		Arthropathy associated with neurological disorders	musculoskeletal
227.3	rs36151150	age,sex,principal_component_1,principal_component_2,principal_component_3	-0.103842	0.0686289	0.901367	0.130255	logistic	157462	813	156649	1	0.170384	0	`227.3` ~ `rs36151150` + `age` + `sex` + `principal_component_1` + `principal_component_2` + `principal_component_3`	(Intercept) + rs36151150 + age + sexM + principal_component_1 + principal_component_2 + principal_component_3		Benign neoplasm of pituitary gland and craniopharyngeal duct (pouch)	neoplasms
279.8	rs36151150	age,sex,principal_component_1,principal_component_2,principal_component_3	0.100506	0.0664557	1.10573	0.130437	logistic	154393	754	153639	1	0.170396	0	`279.8` ~ `rs36151150` + `age` + `sex` + `principal_component_1` + `principal_component_2` + `principal_component_3`	(Intercept) + rs36151150 + age + sexM + principal_component_1 + principal_component_2 + principal_component_3		Other specified disorders involving the immune mechanism	endocrine/metabolic
790.8	rs36151150	age,sex,principal_component_1,principal_component_2,principal_component_3	-0.110969	0.073477	0.894967	0.13098	logistic	135446	690	134756	1	0.16992	0	`790.8` ~ `rs36151150` + `age` + `sex` + `principal_component_1` + `principal_component_2` + `principal_component_3`	(Intercept) + rs36151150 + age + sexM + principal_component_1 + principal_component_2 + principal_component_3		Elevated C-reactive protein (CRP)	symptoms
426.25	rs36151150	age,sex,principal_component_1,principal_component_2,principal_component_3	0.22382	0.148312	1.25085	0.13127	logistic	109000	138	108862	1	0.16783	0	`426.25` ~ `rs36151150` + `age` + `sex` + `principal_component_1` + `principal_component_2` + `principal_component_3`	(Intercept) + rs36151150 + age + sexM + principal_component_1 + principal_component_2 + principal_component_3		Other heart block	circulatory system
315.3	rs36151150	age,sex,principal_component_1,principal_component_2,principal_component_3	0.164101	0.109036	1.17833	0.13232	logistic	152627	267	152360	1	0.16975	0	`315.3` ~ `rs36151150` + `age` + `sex` + `principal_component_1` + `principal_component_2` + `principal_component_3`	(Intercept) + rs36151150 + age + sexM + principal_component_1 + principal_component_2 + principal_component_3		Mental retardation	mental disorders
702	rs36151150	age,sex,principal_component_1,principal_component_2,principal_component_3	0.0239483	0.0159998	1.02424	0.134448	logistic	143903	17504	126399	0.999999	0.170403	0	`702` ~ `rs36151150` + `age` + `sex` + `principal_component_1` + `principal_component_2` + `principal_component_3`	(Intercept) + rs36151150 + age + sexM + principal_component_1 + principal_component_2 + principal_component_3		Degenerative skin conditions and other dermatoses	dermatologic
275.5	rs36151150	age,sex,principal_component_1,principal_component_2,principal_component_3	-0.0535672	0.0358056	0.947842	0.134639	logistic	150401	2967	147434	1	0.169999	0	`275.5` ~ `rs36151150` + `age` + `sex` + `principal_component_1` + `principal_component_2` + `principal_component_3`	(Intercept) + rs36151150 + age + sexM + principal_component_1 + principal_component_2 + principal_component_3		Disorders of calcium/phosphorus metabolism	endocrine/metabolic
499	rs36151150	age,sex,principal_component_1,principal_component_2,principal_component_3	-0.270172	0.180714	0.763248	0.134907	logistic	160621	126	160495	1	0.170498	0	`499` ~ `rs36151150` + `age` + `sex` + `principal_component_1` + `principal_component_2` + `principal_component_3`	(Intercept) + rs36151150 + age + sexM + principal_component_1 + principal_component_2 + principal_component_3		Cystic fibrosis	respiratory
610	rs36151150	age,sex,principal_component_1,principal_component_2,principal_component_3	-0.0400637	0.0268048	0.960728	0.135006	logistic	137642	5474	132168	0.999999	0.170032	0	`610` ~ `rs36151150` + `age` + `sex` + `principal_component_1` + `principal_component_2` + `principal_component_3`	(Intercept) + rs36151150 + age + sexM + principal_component_1 + principal_component_2 + principal_component_3		Benign mammary dysplasias	genitourinary
721.1	rs36151150	age,sex,principal_component_1,principal_component_2,principal_component_3	-0.0235467	0.0157662	0.976728	0.135309	logistic	137632	17024	120608	1	0.169601	0	`721.1` ~ `rs36151150` + `age` + `sex` + `principal_component_1` + `principal_component_2` + `principal_component_3`	(Intercept) + rs36151150 + age + sexM + principal_component_1 + principal_component_2 + principal_component_3		Spondylosis without myelopathy	musculoskeletal
871.3	rs36151150	age,sex,principal_component_1,principal_component_2,principal_component_3	0.0970484	0.065085	1.10191	0.135935	logistic	143876	792	143084	1	0.16957	0	`871.3` ~ `rs36151150` + `age` + `sex` + `principal_component_1` + `principal_component_2` + `principal_component_3`	(Intercept) + rs36151150 + age + sexM + principal_component_1 + principal_component_2 + principal_component_3		Open wound of foot except toe(s) alone	injuries & poisonings
721	rs36151150	age,sex,principal_component_1,principal_component_2,principal_component_3	-0.0230081	0.015433	0.977255	0.136005	logistic	138511	17903	120608	1	0.169633	0	`721` ~ `rs36151150` + `age` + `sex` + `principal_component_1` + `principal_component_2` + `principal_component_3`	(Intercept) + rs36151150 + age + sexM + principal_component_1 + principal_component_2 + principal_component_3		Spondylosis and allied disorders	musculoskeletal
701.1	rs36151150	age,sex,principal_component_1,principal_component_2,principal_component_3	0.0925991	0.062122	1.09702	0.136067	logistic	140991	851	140140	1	0.16978	0	`701.1` ~ `rs36151150` + `age` + `sex` + `principal_component_1` + `principal_component_2` + `principal_component_3`	(Intercept) + rs36151150 + age + sexM + principal_component_1 + principal_component_2 + principal_component_3		Keratoderma, acquired	dermatologic
367.2	rs36151150	age,sex,principal_component_1,principal_component_2,principal_component_3	0.033043	0.0222006	1.0336	0.136649	logistic	143624	7405	136219	1	0.170344	0	`367.2` ~ `rs36151150` + `age` + `sex` + `principal_component_1` + `principal_component_2` + `principal_component_3`	(Intercept) + rs36151150 + age + sexM + principal_component_1 + principal_component_2 + principal_component_3		Astigmatism	sense organs
588.1	rs36151150	age,sex,principal_component_1,principal_component_2,principal_component_3	-0.181949	0.122472	0.833644	0.137374	logistic	127504	271	127233	0.999998	0.170183	0	`588.1` ~ `rs36151150` + `age` + `sex` + `principal_component_1` + `principal_component_2` + `principal_component_3`	(Intercept) + rs36151150 + age + sexM + principal_component_1 + principal_component_2 + principal_component_3		Renal osteodystrophy	genitourinary
536.7	rs36151150	age,sex,principal_component_1,principal_component_2,principal_component_3	0.147293	0.0991661	1.15869	0.137459	logistic	139494	323	139171	1	0.170703	0	`536.7` ~ `rs36151150` + `age` + `sex` + `principal_component_1` + `principal_component_2` + `principal_component_3`	(Intercept) + rs36151150 + age + sexM + principal_component_1 + principal_component_2 + principal_component_3		Complications of gastrostomy, colostomy and enterostomy	digestive
327	rs36151150	age,sex,principal_component_1,principal_component_2,principal_component_3	0.0196828	0.0132801	1.01988	0.138307	logistic	137864	24425	113439	0.999999	0.169671	0	`327` ~ `rs36151150` + `age` + `sex` + `principal_component_1` + `principal_component_2` + `principal_component_3`	(Intercept) + rs36151150 + age + sexM + principal_component_1 + principal_component_2 + principal_component_3		Sleep disorders	neurological
411.4	rs36151150	age,sex,principal_component_1,principal_component_2,principal_component_3	0.0244068	0.0164712	1.02471	0.138396	logistic	149794	16483	133311	1	0.170254	0	`411.4` ~ `rs36151150` + `age` + `sex` + `principal_component_1` + `principal_component_2` + `principal_component_3`	(Intercept) + rs36151150 + age + sexM + principal_component_1 + principal_component_2 + principal_component_3		Coronary atherosclerosis	circulatory system
433.3	rs36151150	age,sex,principal_component_1,principal_component_2,principal_component_3	0.0485368	0.0328164	1.04973	0.139129	logistic	148960	3267	145693	1	0.170113	0	`433.3` ~ `rs36151150` + `age` + `sex` + `principal_component_1` + `principal_component_2` + `principal_component_3`	(Intercept) + rs36151150 + age + sexM + principal_component_1 + principal_component_2 + principal_component_3		Cerebral ischemia	circulatory system
368.4	rs36151150	age,sex,principal_component_1,principal_component_2,principal_component_3	-0.0698481	0.0472286	0.932536	0.139158	logistic	144026	1687	142339	0.999999	0.170171	0	`368.4` ~ `rs36151150` + `age` + `sex` + `principal_component_1` + `principal_component_2` + `principal_component_3`	(Intercept) + rs36151150 + age + sexM + principal_component_1 + principal_component_2 + principal_component_3		Visual field defects	sense organs
480.1	rs36151150	age,sex,principal_component_1,principal_component_2,principal_component_3	0.0569065	0.038504	1.05856	0.139424	logistic	135633	2337	133296	1	0.168886	0	`480.1` ~ `rs36151150` + `age` + `sex` + `principal_component_1` + `principal_component_2` + `principal_component_3`	(Intercept) + rs36151150 + age + sexM + principal_component_1 + principal_component_2 + principal_component_3		Bacterial pneumonia	respiratory
588	rs36151150	age,sex,principal_component_1,principal_component_2,principal_component_3	-0.0707808	0.047908	0.931666	0.13956	logistic	128923	1690	127233	0.999999	0.170082	0	`588` ~ `rs36151150` + `age` + `sex` + `principal_component_1` + `principal_component_2` + `principal_component_3`	(Intercept) + rs36151150 + age + sexM + principal_component_1 + principal_component_2 + principal_component_3		Disorders resulting from impaired renal function	genitourinary
792	rs36151150	age,sex,principal_component_1,principal_component_2,principal_component_3	-0.043124	0.0292438	0.957793	0.14031	logistic	144553	4560	139993	1	0.17038	0	`792` ~ `rs36151150` + `age` + `sex` + `principal_component_1` + `principal_component_2` + `principal_component_3`	(Intercept) + rs36151150 + age + sexM + principal_component_1 + principal_component_2 + principal_component_3		Abnormal Papanicolaou smear of cervix and cervical HPV	genitourinary
938.2	rs36151150	age,sex,principal_component_1,principal_component_2,principal_component_3	0.0417517	0.0283174	1.04264	0.14037	logistic	130028	4379	125649	0.999995	0.169171	0	`938.2` ~ `rs36151150` + `age` + `sex` + `principal_component_1` + `principal_component_2` + `principal_component_3`	(Intercept) + rs36151150 + age + sexM + principal_component_1 + principal_component_2 + principal_component_3		Chronic dermatitis due to solar radiation	dermatologic
592.11	rs36151150	age,sex,principal_component_1,principal_component_2,principal_component_3	-0.0431411	0.0292619	0.957776	0.140399	logistic	128248	4460	123788	0.999997	0.169239	0	`592.11` ~ `rs36151150` + `age` + `sex` + `principal_component_1` + `principal_component_2` + `principal_component_3`	(Intercept) + rs36151150 + age + sexM + principal_component_1 + principal_component_2 + principal_component_3		Acute cystitis	genitourinary
430.2	rs36151150	age,sex,principal_component_1,principal_component_2,principal_component_3	0.117036	0.0794172	1.12416	0.140566	logistic	146223	530	145693	0.999999	0.169874	0	`430.2` ~ `rs36151150` + `age` + `sex` + `principal_component_1` + `principal_component_2` + `principal_component_3`	(Intercept) + rs36151150 + age + sexM + principal_component_1 + principal_component_2 + principal_component_3		Intracerebral hemorrhage	circulatory system
836	rs36151150	age,sex,principal_component_1,principal_component_2,principal_component_3	-0.187505	0.12739	0.829025	0.14105	logistic	149378	240	149138	1	0.170032	0	`836` ~ `rs36151150` + `age` + `sex` + `principal_component_1` + `principal_component_2` + `principal_component_3`	(Intercept) + rs36151150 + age + sexM + principal_component_1 + principal_component_2 + principal_component_3		Traumatic arthropathy	injuries & poisonings
465	rs36151150	age,sex,principal_component_1,principal_component_2,principal_component_3	0.0186172	0.0126488	1.01879	0.141061	logistic	139691	27902	111789	1	0.169649	0	`465` ~ `rs36151150` + `age` + `sex` + `principal_component_1` + `principal_component_2` + `principal_component_3`	(Intercept) + rs36151150 + age + sexM + principal_component_1 + principal_component_2 + principal_component_3		Acute upper respiratory infections of multiple or unspecified sites	respiratory
781.2	rs36151150	age,sex,principal_component_1,principal_component_2,principal_component_3	-0.0973836	0.0662035	0.907208	0.141299	logistic	154824	836	153988	0.999999	0.170109	0	`781.2` ~ `rs36151150` + `age` + `sex` + `principal_component_1` + `principal_component_2` + `principal_component_3`	(Intercept) + rs36151150 + age + sexM + principal_component_1 + principal_component_2 + principal_component_3		Abnormal posture	symptoms
681	rs36151150	age,sex,principal_component_1,principal_component_2,principal_component_3	0.0231922	0.0157966	1.02346	0.142055	logistic	148303	15633	132670	1	0.169794	0	`681` ~ `rs36151150` + `age` + `sex` + `principal_component_1` + `principal_component_2` + `principal_component_3`	(Intercept) + rs36151150 + age + sexM + principal_component_1 + principal_component_2 + principal_component_3		Superficial cellulitis and abscess	dermatologic
791	rs36151150	age,sex,principal_component_1,principal_component_2,principal_component_3	-0.118997	0.0812889	0.887811	0.143228	logistic	160330	613	159717	1	0.170508	0	`791` ~ `rs36151150` + `age` + `sex` + `principal_component_1` + `principal_component_2` + `principal_component_3`	(Intercept) + rs36151150 + age + sexM + principal_component_1 + principal_component_2 + principal_component_3		Gangrene	symptoms
733	rs36151150	age,sex,principal_component_1,principal_component_2,principal_component_3	-0.0261182	0.0178636	0.97422	0.143715	logistic	133388	15321	118067	0.999999	0.169404	0	`733` ~ `rs36151150` + `age` + `sex` + `principal_component_1` + `principal_component_2` + `principal_component_3`	(Intercept) + rs36151150 + age + sexM + principal_component_1 + principal_component_2 + principal_component_3		Other disorders of bone and cartilage	musculoskeletal
276.11	rs36151150	age,sex,principal_component_1,principal_component_2,principal_component_3	0.110161	0.0755354	1.11646	0.144731	logistic	129613	582	129031	0.999998	0.169995	0	`276.11` ~ `rs36151150` + `age` + `sex` + `principal_component_1` + `principal_component_2` + `principal_component_3`	(Intercept) + rs36151150 + age + sexM + principal_component_1 + principal_component_2 + principal_component_3		Hyperosmolality and/or hypernatremia	endocrine/metabolic
860	rs36151150	age,sex,principal_component_1,principal_component_2,principal_component_3	0.339729	0.233842	1.40457	0.146275	logistic	160673	53	160620	1	0.170464	0	`860` ~ `rs36151150` + `age` + `sex` + `principal_component_1` + `principal_component_2` + `principal_component_3`	(Intercept) + rs36151150 + age + sexM + principal_component_1 + principal_component_2 + principal_component_3		Bone marrow or stem cell transplant	neoplasms
286	rs36151150	age,sex,principal_component_1,principal_component_2,principal_component_3	0.0412323	0.0284073	1.04209	0.14665	logistic	150384	4337	146047	1	0.170567	0	`286` ~ `rs36151150` + `age` + `sex` + `principal_component_1` + `principal_component_2` + `principal_component_3`	(Intercept) + rs36151150 + age + sexM + principal_component_1 + principal_component_2 + principal_component_3		Coagulation defects	hematopoietic
443.9	rs36151150	age,sex,principal_component_1,principal_component_2,principal_component_3	0.0421635	0.0291818	1.04306	0.148499	logistic	143476	4238	139238	1	0.16952	0	`443.9` ~ `rs36151150` + `age` + `sex` + `principal_component_1` + `principal_component_2` + `principal_component_3`	(Intercept) + rs36151150 + age + sexM + principal_component_1 + principal_component_2 + principal_component_3		Peripheral vascular disease, unspecified	circulatory system
611.3	rs36151150	age,sex,principal_component_1,principal_component_2,principal_component_3	0.0438661	0.0304941	1.04484	0.150289	logistic	136091	3923	132168	0.999999	0.17043	0	`611.3` ~ `rs36151150` + `age` + `sex` + `principal_component_1` + `principal_component_2` + `principal_component_3`	(Intercept) + rs36151150 + age + sexM + principal_component_1 + principal_component_2 + principal_component_3		Lump or mass in breast	genitourinary
628	rs36151150	age,sex,principal_component_1,principal_component_2,principal_component_3	0.0538001	0.037442	1.05527	0.150749	logistic	127975	2563	125412	0.999998	0.170201	0	`628` ~ `rs36151150` + `age` + `sex` + `principal_component_1` + `principal_component_2` + `principal_component_3`	(Intercept) + rs36151150 + age + sexM + principal_component_1 + principal_component_2 + principal_component_3		Ovarian cyst	genitourinary
153.2	rs36151150	age,sex,principal_component_1,principal_component_2,principal_component_3	0.0824625	0.0574476	1.08596	0.151162	logistic	134417	1016	133401	1	0.169394	0	`153.2` ~ `rs36151150` + `age` + `sex` + `principal_component_1` + `principal_component_2` + `principal_component_3`	(Intercept) + rs36151150 + age + sexM + principal_component_1 + principal_component_2 + principal_component_3		Colon cancer	neoplasms
287.3	rs36151150	age,sex,principal_component_1,principal_component_2,principal_component_3	-0.0418834	0.0291954	0.958982	0.151404	logistic	150444	4397	146047	1	0.170156	0	`287.3` ~ `rs36151150` + `age` + `sex` + `principal_component_1` + `principal_component_2` + `principal_component_3`	(Intercept) + rs36151150 + age + sexM + principal_component_1 + principal_component_2 + principal_component_3		Thrombocytopenia	hematopoietic
621	rs36151150	age,sex,principal_component_1,principal_component_2,principal_component_3	-0.13076	0.0912095	0.877428	0.151679	logistic	155021	456	154565	0.999999	0.170506	0	`621` ~ `rs36151150` + `age` + `sex` + `principal_component_1` + `principal_component_2` + `principal_component_3`	(Intercept) + rs36151150 + age + sexM + principal_component_1 + principal_component_2 + principal_component_3		Endometrial hyperplasia	genitourinary
743.1	rs36151150	age,sex,principal_component_1,principal_component_2,principal_component_3	-0.0296841	0.0207155	0.970752	0.151874	logistic	151250	10637	140613	1	0.170479	0	`743.1` ~ `rs36151150` + `age` + `sex` + `principal_component_1` + `principal_component_2` + `principal_component_3`	(Intercept) + rs36151150 + age + sexM + principal_component_1 + principal_component_2 + principal_component_3		Osteoporosis	musculoskeletal
428.4	rs36151150	age,sex,principal_component_1,principal_component_2,principal_component_3	0.0384403	0.0268277	1.03919	0.151899	logistic	142856	5102	137754	0.999999	0.169877	0	`428.4` ~ `rs36151150` + `age` + `sex` + `principal_component_1` + `principal_component_2` + `principal_component_3`	(Intercept) + rs36151150 + age + sexM + principal_component_1 + principal_component_2 + principal_component_3		Heart failure with preserved EF [Diastolic heart failure]	circulatory system
528.4	rs36151150	age,sex,principal_component_1,principal_component_2,principal_component_3	-0.314655	0.21988	0.730041	0.152421	logistic	148876	90	148786	1	0.170168	0	`528.4` ~ `rs36151150` + `age` + `sex` + `principal_component_1` + `principal_component_2` + `principal_component_3`	(Intercept) + rs36151150 + age + sexM + principal_component_1 + principal_component_2 + principal_component_3		Cysts of oral soft tissues	digestive
300.4	rs36151150	age,sex,principal_component_1,principal_component_2,principal_component_3	0.046314	0.0323869	1.0474	0.15271	logistic	93392	3318	90074	1	0.16699	0	`300.4` ~ `rs36151150` + `age` + `sex` + `principal_component_1` + `principal_component_2` + `principal_component_3`	(Intercept) + rs36151150 + age + sexM + principal_component_1 + principal_component_2 + principal_component_3		Dysthymic disorder	mental disorders
527.1	rs36151150	age,sex,principal_component_1,principal_component_2,principal_component_3	-0.30201	0.211226	0.73933	0.152775	logistic	148884	98	148786	1	0.170166	0	`527.1` ~ `rs36151150` + `age` + `sex` + `principal_component_1` + `principal_component_2` + `principal_component_3`	(Intercept) + rs36151150 + age + sexM + principal_component_1 + principal_component_2 + principal_component_3		Hypertrophy of salivary gland	digestive
603.1	rs36151150	age,sex,principal_component_1,principal_component_2,principal_component_3	0.101849	0.0713939	1.10722	0.153702	logistic	138944	664	138280	1	0.169313	0	`603.1` ~ `rs36151150` + `age` + `sex` + `principal_component_1` + `principal_component_2` + `principal_component_3`	(Intercept) + rs36151150 + age + sexM + principal_component_1 + principal_component_2 + principal_component_3		Hydrocele	genitourinary
317.11	rs36151150	age,sex,principal_component_1,principal_component_2,principal_component_3	0.0857725	0.0601415	1.08956	0.153817	logistic	124720	977	123743	1	0.168582	0	`317.11` ~ `rs36151150` + `age` + `sex` + `principal_component_1` + `principal_component_2` + `principal_component_3`	(Intercept) + rs36151150 + age + sexM + principal_component_1 + principal_component_2 + principal_component_3		Alcoholic liver damage	mental disorders
395.3	rs36151150	age,sex,principal_component_1,principal_component_2,principal_component_3	0.0700794	0.0491811	1.07259	0.154179	logistic	142698	1377	141321	1	0.169719	0	`395.3` ~ `rs36151150` + `age` + `sex` + `principal_component_1` + `principal_component_2` + `principal_component_3`	(Intercept) + rs36151150 + age + sexM + principal_component_1 + principal_component_2 + principal_component_3		Nonrheumatic tricuspid valve disorders	circulatory system
476	rs36151150	age,sex,principal_component_1,principal_component_2,principal_component_3	0.0214254	0.0150375	1.02166	0.154217	logistic	126168	18291	107877	1	0.169421	0	`476` ~ `rs36151150` + `age` + `sex` + `principal_component_1` + `principal_component_2` + `principal_component_3`	(Intercept) + rs36151150 + age + sexM + principal_component_1 + principal_component_2 + principal_component_3		Allergic rhinitis	respiratory
580	rs36151150	age,sex,principal_component_1,principal_component_2,principal_component_3	0.058658	0.0411976	1.06041	0.154499	logistic	129357	2124	127233	0.999999	0.170296	0	`580` ~ `rs36151150` + `age` + `sex` + `principal_component_1` + `principal_component_2` + `principal_component_3`	(Intercept) + rs36151150 + age + sexM + principal_component_1 + principal_component_2 + principal_component_3		Nephritis; nephrosis; renal sclerosis	genitourinary
395	rs36151150	age,sex,principal_component_1,principal_component_2,principal_component_3	0.0281006	0.0197396	1.0285	0.154571	logistic	151157	9836	141321	0.999998	0.170336	0	`395` ~ `rs36151150` + `age` + `sex` + `principal_component_1` + `principal_component_2` + `principal_component_3`	(Intercept) + rs36151150 + age + sexM + principal_component_1 + principal_component_2 + principal_component_3		Heart valve disorders	circulatory system
958	rs36151150	age,sex,principal_component_1,principal_component_2,principal_component_3	-0.27599	0.193902	0.75882	0.154634	logistic	160537	117	160420	1	0.17044	0	`958` ~ `rs36151150` + `age` + `sex` + `principal_component_1` + `principal_component_2` + `principal_component_3`	(Intercept) + rs36151150 + age + sexM + principal_component_1 + principal_component_2 + principal_component_3		Certain early complications of trauma or procedure	injuries & poisonings
610.1	rs36151150	age,sex,principal_component_1,principal_component_2,principal_component_3	-0.0436492	0.0307313	0.95729	0.155506	logistic	136259	4091	132168	0.999999	0.170058	0	`610.1` ~ `rs36151150` + `age` + `sex` + `principal_component_1` + `principal_component_2` + `principal_component_3`	(Intercept) + rs36151150 + age + sexM + principal_component_1 + principal_component_2 + principal_component_3		Cystic mastopathy	genitourinary
585.1	rs36151150	age,sex,principal_component_1,principal_component_2,principal_component_3	-0.0297766	0.0209645	0.970662	0.155512	logistic	136389	9156	127233	0.999999	0.170076	0	`585.1` ~ `rs36151150` + `age` + `sex` + `principal_component_1` + `principal_component_2` + `principal_component_3`	(Intercept) + rs36151150 + age + sexM + principal_component_1 + principal_component_2 + principal_component_3		Acute renal failure	genitourinary
781	rs36151150	age,sex,principal_component_1,principal_component_2,principal_component_3	0.047954	0.0337925	1.04912	0.155879	logistic	156981	2993	153988	0.999999	0.170425	0	`781` ~ `rs36151150` + `age` + `sex` + `principal_component_1` + `principal_component_2` + `principal_component_3`	(Intercept) + rs36151150 + age + sexM + principal_component_1 + principal_component_2 + principal_component_3		Symptoms involving nervous and musculoskeletal systems	symptoms
740.9	rs36151150	age,sex,principal_component_1,principal_component_2,principal_component_3	-0.0233951	0.0165133	0.976876	0.156557	logistic	129301	17022	112279	1	0.168819	0	`740.9` ~ `rs36151150` + `age` + `sex` + `principal_component_1` + `principal_component_2` + `principal_component_3`	(Intercept) + rs36151150 + age + sexM + principal_component_1 + principal_component_2 + principal_component_3		Osteoarthrosis NOS	musculoskeletal
526.1	rs36151150	age,sex,principal_component_1,principal_component_2,principal_component_3	0.279365	0.197268	1.32229	0.156725	logistic	142780	78	142702	1	0.170644	0	`526.1` ~ `rs36151150` + `age` + `sex` + `principal_component_1` + `principal_component_2` + `principal_component_3`	(Intercept) + rs36151150 + age + sexM + principal_component_1 + principal_component_2 + principal_component_3		Cysts of the jaws	digestive
327.3	rs36151150	age,sex,principal_component_1,principal_component_2,principal_component_3	0.0191625	0.0135318	1.01935	0.156743	logistic	137104	23665	113439	1	0.169711	0	`327.3` ~ `rs36151150` + `age` + `sex` + `principal_component_1` + `principal_component_2` + `principal_component_3`	(Intercept) + rs36151150 + age + sexM + principal_component_1 + principal_component_2 + principal_component_3		Sleep apnea	neurological
204	rs36151150	age,sex,principal_component_1,principal_component_2,principal_component_3	-0.0740396	0.0523501	0.928635	0.157269	logistic	157278	1344	155934	1	0.170517	0	`204` ~ `rs36151150` + `age` + `sex` + `principal_component_1` + `principal_component_2` + `principal_component_3`	(Intercept) + rs36151150 + age + sexM + principal_component_1 + principal_component_2 + principal_component_3		Leukemia	neoplasms
733.9	rs36151150	age,sex,principal_component_1,principal_component_2,principal_component_3	0.0839157	0.0595697	1.08754	0.158925	logistic	118987	920	118067	1	0.168825	0	`733.9` ~ `rs36151150` + `age` + `sex` + `principal_component_1` + `principal_component_2` + `principal_component_3`	(Intercept) + rs36151150 + age + sexM + principal_component_1 + principal_component_2 + principal_component_3		Chondromalacia	musculoskeletal
747.13	rs36151150	age,sex,principal_component_1,principal_component_2,principal_component_3	-0.180694	0.128385	0.834691	0.159298	logistic	156768	241	156527	1	0.170226	0	`747.13` ~ `rs36151150` + `age` + `sex` + `principal_component_1` + `principal_component_2` + `principal_component_3`	(Intercept) + rs36151150 + age + sexM + principal_component_1 + principal_component_2 + principal_component_3		Congenital anomalies of great vessels	congenital anomalies
597.1	rs36151150	age,sex,principal_component_1,principal_component_2,principal_component_3	-0.159987	0.113679	0.852155	0.159322	logistic	148557	296	148261	1	0.169982	0	`597.1` ~ `rs36151150` + `age` + `sex` + `principal_component_1` + `principal_component_2` + `principal_component_3`	(Intercept) + rs36151150 + age + sexM + principal_component_1 + principal_component_2 + principal_component_3		Urethral stricture (not specified as infectious)	genitourinary
575.1	rs36151150	age,sex,principal_component_1,principal_component_2,principal_component_3	0.1783	0.127219	1.19518	0.16106	logistic	146688	199	146489	1	0.170471	0	`575.1` ~ `rs36151150` + `age` + `sex` + `principal_component_1` + `principal_component_2` + `principal_component_3`	(Intercept) + rs36151150 + age + sexM + principal_component_1 + principal_component_2 + principal_component_3		Cholangitis	digestive
332	rs36151150	age,sex,principal_component_1,principal_component_2,principal_component_3	0.0794734	0.0569801	1.08272	0.163089	logistic	135679	1029	134650	1	0.169488	0	`332` ~ `rs36151150` + `age` + `sex` + `principal_component_1` + `principal_component_2` + `principal_component_3`	(Intercept) + rs36151150 + age + sexM + principal_component_1 + principal_component_2 + principal_component_3		Parkinson's disease	neurological
803	rs36151150	age,sex,principal_component_1,principal_component_2,principal_component_3	-0.0368352	0.0264258	0.963835	0.163344	logistic	146219	5261	140958	1	0.169701	0	`803` ~ `rs36151150` + `age` + `sex` + `principal_component_1` + `principal_component_2` + `principal_component_3`	(Intercept) + rs36151150 + age + sexM + principal_component_1 + principal_component_2 + principal_component_3		Fracture of upper limb	injuries & poisonings
530.13	rs36151150	age,sex,principal_component_1,principal_component_2,principal_component_3	0.0612922	0.0440872	1.06321	0.164453	logistic	108064	1733	106331	1	0.168349	0	`530.13` ~ `rs36151150` + `age` + `sex` + `principal_component_1` + `principal_component_2` + `principal_component_3`	(Intercept) + rs36151150 + age + sexM + principal_component_1 + principal_component_2 + principal_component_3		Barrett's esophagus	digestive
350	rs36151150	age,sex,principal_component_1,principal_component_2,principal_component_3	0.0300965	0.0216668	1.03055	0.164813	logistic	153832	7797	146035	1	0.169997	0	`350` ~ `rs36151150` + `age` + `sex` + `principal_component_1` + `principal_component_2` + `principal_component_3`	(Intercept) + rs36151150 + age + sexM + principal_component_1 + principal_component_2 + principal_component_3		Abnormal movement	neurological
394.1	rs36151150	age,sex,principal_component_1,principal_component_2,principal_component_3	0.100851	0.0726756	1.10611	0.165232	logistic	141940	619	141321	0.999999	0.169632	0	`394.1` ~ `rs36151150` + `age` + `sex` + `principal_component_1` + `principal_component_2` + `principal_component_3`	(Intercept) + rs36151150 + age + sexM + principal_component_1 + principal_component_2 + principal_component_3		Mitral valve stenosis and aortic valve stenosis	circulatory system
444.1	rs36151150	age,sex,principal_component_1,principal_component_2,principal_component_3	0.18465	0.133391	1.2028	0.166273	logistic	139414	176	139238	1	0.169187	0	`444.1` ~ `rs36151150` + `age` + `sex` + `principal_component_1` + `principal_component_2` + `principal_component_3`	(Intercept) + rs36151150 + age + sexM + principal_component_1 + principal_component_2 + principal_component_3		Arterial embolism and thrombosis of lower extremity artery	circulatory system
871.2	rs36151150	age,sex,principal_component_1,principal_component_2,principal_component_3	0.050441	0.0364397	1.05173	0.166288	logistic	145671	2587	143084	1	0.169718	0	`871.2` ~ `rs36151150` + `age` + `sex` + `principal_component_1` + `principal_component_2` + `principal_component_3`	(Intercept) + rs36151150 + age + sexM + principal_component_1 + principal_component_2 + principal_component_3		Open wound of finger(s)	injuries & poisonings
707.3	rs36151150	age,sex,principal_component_1,principal_component_2,principal_component_3	0.086825	0.0627706	1.09071	0.1666	logistic	155789	839	154950	1	0.170233	0	`707.3` ~ `rs36151150` + `age` + `sex` + `principal_component_1` + `principal_component_2` + `principal_component_3`	(Intercept) + rs36151150 + age + sexM + principal_component_1 + principal_component_2 + principal_component_3		Chronic ulcer of unspecified site	dermatologic
433	rs36151150	age,sex,principal_component_1,principal_component_2,principal_component_3	0.0264461	0.0191243	1.0268	0.16671	logistic	156300	10607	145693	1	0.170432	0	`433` ~ `rs36151150` + `age` + `sex` + `principal_component_1` + `principal_component_2` + `principal_component_3`	(Intercept) + rs36151150 + age + sexM + principal_component_1 + principal_component_2 + principal_component_3		Cerebrovascular disease	circulatory system
279.11	rs36151150	age,sex,principal_component_1,principal_component_2,principal_component_3	-0.0850854	0.0616046	0.918434	0.167232	logistic	154578	939	153639	1	0.170315	0	`279.11` ~ `rs36151150` + `age` + `sex` + `principal_component_1` + `principal_component_2` + `principal_component_3`	(Intercept) + rs36151150 + age + sexM + principal_component_1 + principal_component_2 + principal_component_3		Deficiency of humoral immunity	endocrine/metabolic
530.2	rs36151150	age,sex,principal_component_1,principal_component_2,principal_component_3	0.0629509	0.045615	1.06497	0.167571	logistic	107992	1661	106331	1	0.168198	0	`530.2` ~ `rs36151150` + `age` + `sex` + `principal_component_1` + `principal_component_2` + `principal_component_3`	(Intercept) + rs36151150 + age + sexM + principal_component_1 + principal_component_2 + principal_component_3		Esophageal bleeding (varices/hemorrhage)	digestive
447	rs36151150	age,sex,principal_component_1,principal_component_2,principal_component_3	0.0431695	0.0313205	1.04411	0.168106	logistic	142868	3630	139238	1	0.169485	0	`447` ~ `rs36151150` + `age` + `sex` + `principal_component_1` + `principal_component_2` + `principal_component_3`	(Intercept) + rs36151150 + age + sexM + principal_component_1 + principal_component_2 + principal_component_3		Other disorders of arteries and arterioles	circulatory system
627.21	rs36151150	age,sex,principal_component_1,principal_component_2,principal_component_3	-0.293159	0.21275	0.745904	0.168219	logistic	125500	88	125412	0.999999	0.17004	0	`627.21` ~ `rs36151150` + `age` + `sex` + `principal_component_1` + `principal_component_2` + `principal_component_3`	(Intercept) + rs36151150 + age + sexM + principal_component_1 + principal_component_2 + principal_component_3		Symptomatic artificial menopause	genitourinary
180.1	rs36151150	age,sex,principal_component_1,principal_component_2,principal_component_3	0.153138	0.111282	1.16549	0.168783	logistic	140256	263	139993	1	0.170638	0	`180.1` ~ `rs36151150` + `age` + `sex` + `principal_component_1` + `principal_component_2` + `principal_component_3`	(Intercept) + rs36151150 + age + sexM + principal_component_1 + principal_component_2 + principal_component_3		Cervical cancer	neoplasms
198.1	rs36151150	age,sex,principal_component_1,principal_component_2,principal_component_3	0.0626194	0.045528	1.06462	0.169006	logistic	148492	1643	146849	1	0.169935	0	`198.1` ~ `rs36151150` + `age` + `sex` + `principal_component_1` + `principal_component_2` + `principal_component_3`	(Intercept) + rs36151150 + age + sexM + principal_component_1 + principal_component_2 + principal_component_3		Secondary malignancy of lymph nodes	neoplasms
278.11	rs36151150	age,sex,principal_component_1,principal_component_2,principal_component_3	0.0225591	0.0164094	1.02282	0.169202	logistic	130704	14826	115878	0.999999	0.16993	0	`278.11` ~ `rs36151150` + `age` + `sex` + `principal_component_1` + `principal_component_2` + `principal_component_3`	(Intercept) + rs36151150 + age + sexM + principal_component_1 + principal_component_2 + principal_component_3		Morbid obesity	endocrine/metabolic
134	rs36151150	age,sex,principal_component_1,principal_component_2,principal_component_3	0.218358	0.159079	1.24403	0.169864	logistic	154640	128	154512	1	0.170192	0	`134` ~ `rs36151150` + `age` + `sex` + `principal_component_1` + `principal_component_2` + `principal_component_3`	(Intercept) + rs36151150 + age + sexM + principal_component_1 + principal_component_2 + principal_component_3		Helminthiases	infectious diseases
250.7	rs36151150	age,sex,principal_component_1,principal_component_2,principal_component_3	0.0612253	0.0446296	1.06314	0.170109	logistic	138112	1852	136260	0.999999	0.170706	0	`250.7` ~ `rs36151150` + `age` + `sex` + `principal_component_1` + `principal_component_2` + `principal_component_3`	(Intercept) + rs36151150 + age + sexM + principal_component_1 + principal_component_2 + principal_component_3		Diabetic retinopathy	endocrine/metabolic
242.2	rs36151150	age,sex,principal_component_1,principal_component_2,principal_component_3	0.184452	0.134686	1.20256	0.170845	logistic	126862	170	126692	0.999999	0.169381	0	`242.2` ~ `rs36151150` + `age` + `sex` + `principal_component_1` + `principal_component_2` + `principal_component_3`	(Intercept) + rs36151150 + age + sexM + principal_component_1 + principal_component_2 + principal_component_3		Toxic multinodular goiter	endocrine/metabolic
530	rs36151150	age,sex,principal_component_1,principal_component_2,principal_component_3	0.0155523	0.0113621	1.01567	0.171063	logistic	145544	39213	106331	1	0.170381	0	`530` ~ `rs36151150` + `age` + `sex` + `principal_component_1` + `principal_component_2` + `principal_component_3`	(Intercept) + rs36151150 + age + sexM + principal_component_1 + principal_component_2 + principal_component_3		Diseases of esophagus	digestive
456	rs36151150	age,sex,principal_component_1,principal_component_2,principal_component_3	0.040795	0.029815	1.04164	0.171227	logistic	127277	3978	123299	0.999998	0.169638	0	`456` ~ `rs36151150` + `age` + `sex` + `principal_component_1` + `principal_component_2` + `principal_component_3`	(Intercept) + rs36151150 + age + sexM + principal_component_1 + principal_component_2 + principal_component_3		Chronic venous insufficiency [CVI]	circulatory system
798.1	rs36151150	age,sex,principal_component_1,principal_component_2,principal_component_3	-0.0440334	0.032251	0.956922	0.172148	logistic	120478	3521	116957	1	0.168529	0	`798.1` ~ `rs36151150` + `age` + `sex` + `principal_component_1` + `principal_component_2` + `principal_component_3`	(Intercept) + rs36151150 + age + sexM + principal_component_1 + principal_component_2 + principal_component_3		Chronic fatigue syndrome	symptoms
531.3	rs36151150	age,sex,principal_component_1,principal_component_2,principal_component_3	0.113251	0.0829494	1.11991	0.17216	logistic	156335	474	155861	1	0.170304	0	`531.3` ~ `rs36151150` + `age` + `sex` + `principal_component_1` + `principal_component_2` + `principal_component_3`	(Intercept) + rs36151150 + age + sexM + principal_component_1 + principal_component_2 + principal_component_3		Duodenal ulcer	digestive
599.5	rs36151150	age,sex,principal_component_1,principal_component_2,principal_component_3	-0.0239028	0.0175093	0.976381	0.172206	logistic	127998	13342	114656	0.999997	0.169772	0	`599.5` ~ `rs36151150` + `age` + `sex` + `principal_component_1` + `principal_component_2` + `principal_component_3`	(Intercept) + rs36151150 + age + sexM + principal_component_1 + principal_component_2 + principal_component_3		Frequency of urination and polyuria	genitourinary
743.4	rs36151150	age,sex,principal_component_1,principal_component_2,principal_component_3	-0.120877	0.0885546	0.886143	0.172252	logistic	141078	465	140613	0.999999	0.170147	0	`743.4` ~ `rs36151150` + `age` + `sex` + `principal_component_1` + `principal_component_2` + `principal_component_3`	(Intercept) + rs36151150 + age + sexM + principal_component_1 + principal_component_2 + principal_component_3		Stress fracture	musculoskeletal
425.8	rs36151150	age,sex,principal_component_1,principal_component_2,principal_component_3	0.158865	0.116474	1.17218	0.172585	logistic	151665	230	151435	1	0.170069	0	`425.8` ~ `rs36151150` + `age` + `sex` + `principal_component_1` + `principal_component_2` + `principal_component_3`	(Intercept) + rs36151150 + age + sexM + principal_component_1 + principal_component_2 + principal_component_3		Other cardiomyopathy	circulatory system
481	rs36151150	age,sex,principal_component_1,principal_component_2,principal_component_3	0.0486697	0.035789	1.04987	0.173859	logistic	136075	2779	133296	1	0.168808	0	`481` ~ `rs36151150` + `age` + `sex` + `principal_component_1` + `principal_component_2` + `principal_component_3`	(Intercept) + rs36151150 + age + sexM + principal_component_1 + principal_component_2 + principal_component_3		Influenza	respiratory
290	rs36151150	age,sex,principal_component_1,principal_component_2,principal_component_3	0.0544905	0.0400744	1.056	0.173914	logistic	138741	2194	136547	0.999991	0.169301	0	`290` ~ `rs36151150` + `age` + `sex` + `principal_component_1` + `principal_component_2` + `principal_component_3`	(Intercept) + rs36151150 + age + sexM + principal_component_1 + principal_component_2 + principal_component_3		Delirium dementia and amnestic and other cognitive disorders	mental disorders
256.4	rs36151150	age,sex,principal_component_1,principal_component_2,principal_component_3	-0.0643184	0.0473146	0.937706	0.174027	logistic	145528	1727	143801	1	0.169888	0	`256.4` ~ `rs36151150` + `age` + `sex` + `principal_component_1` + `principal_component_2` + `principal_component_3`	(Intercept) + rs36151150 + age + sexM + principal_component_1 + principal_component_2 + principal_component_3		Polycystic ovaries	endocrine/metabolic
259.8	rs36151150	age,sex,principal_component_1,principal_component_2,principal_component_3	-0.586993	0.432557	0.555997	0.174771	logistic	143829	28	143801	1	0.16998	0	`259.8` ~ `rs36151150` + `age` + `sex` + `principal_component_1` + `principal_component_2` + `principal_component_3`	(Intercept) + rs36151150 + age + sexM + principal_component_1 + principal_component_2 + principal_component_3		Polyglandular activity in multiple endocrine adenomatosis	endocrine/metabolic
809	rs36151150	age,sex,principal_component_1,principal_component_2,principal_component_3	-0.107415	0.0793186	0.898153	0.175664	logistic	141554	596	140958	1	0.169543	0	`809` ~ `rs36151150` + `age` + `sex` + `principal_component_1` + `principal_component_2` + `principal_component_3`	(Intercept) + rs36151150 + age + sexM + principal_component_1 + principal_component_2 + principal_component_3		Fracture of unspecified bones	injuries & poisonings
112.3	rs36151150	age,sex,principal_component_1,principal_component_2,principal_component_3	0.0590039	0.0436607	1.06078	0.176561	logistic	134800	1748	133052	0.999999	0.169633	0	`112.3` ~ `rs36151150` + `age` + `sex` + `principal_component_1` + `principal_component_2` + `principal_component_3`	(Intercept) + rs36151150 + age + sexM + principal_component_1 + principal_component_2 + principal_component_3		Candidiasis of skin and nails	infectious diseases
804	rs36151150	age,sex,principal_component_1,principal_component_2,principal_component_3	0.048598	0.0359657	1.0498	0.176622	logistic	143607	2649	140958	1	0.169839	0	`804` ~ `rs36151150` + `age` + `sex` + `principal_component_1` + `principal_component_2` + `principal_component_3`	(Intercept) + rs36151150 + age + sexM + principal_component_1 + principal_component_2 + principal_component_3		Fracture of hand or wrist	injuries & poisonings
475.9	rs36151150	age,sex,principal_component_1,principal_component_2,principal_component_3	-0.0541267	0.0401629	0.947312	0.177762	logistic	110191	2314	107877	0.999996	0.168181	0	`475.9` ~ `rs36151150` + `age` + `sex` + `principal_component_1` + `principal_component_2` + `principal_component_3`	(Intercept) + rs36151150 + age + sexM + principal_component_1 + principal_component_2 + principal_component_3		Postnasal drip	respiratory
452.2	rs36151150	age,sex,principal_component_1,principal_component_2,principal_component_3	0.0396223	0.0294156	1.04042	0.177986	logistic	127369	4070	123299	0.999998	0.169594	0	`452.2` ~ `rs36151150` + `age` + `sex` + `principal_component_1` + `principal_component_2` + `principal_component_3`	(Intercept) + rs36151150 + age + sexM + principal_component_1 + principal_component_2 + principal_component_3		Deep vein thrombosis [DVT]	circulatory system
520.2	rs36151150	age,sex,principal_component_1,principal_component_2,principal_component_3	-0.124636	0.0925567	0.882818	0.178112	logistic	143151	449	142702	1	0.170575	0	`520.2` ~ `rs36151150` + `age` + `sex` + `principal_component_1` + `principal_component_2` + `principal_component_3`	(Intercept) + rs36151150 + age + sexM + principal_component_1 + principal_component_2 + principal_component_3		Disturbances in tooth eruption	digestive
425.11	rs36151150	age,sex,principal_component_1,principal_component_2,principal_component_3	0.158274	0.117754	1.17149	0.178912	logistic	151660	225	151435	1	0.170068	0	`425.11` ~ `rs36151150` + `age` + `sex` + `principal_component_1` + `principal_component_2` + `principal_component_3`	(Intercept) + rs36151150 + age + sexM + principal_component_1 + principal_component_2 + principal_component_3		Hypertrophic obstructive cardiomyopathy	circulatory system
512.9	rs36151150	age,sex,principal_component_1,principal_component_2,principal_component_3	0.0193155	0.0143714	1.0195	0.178941	logistic	116060	21647	94413	0.999993	0.169632	0	`512.9` ~ `rs36151150` + `age` + `sex` + `principal_component_1` + `principal_component_2` + `principal_component_3`	(Intercept) + rs36151150 + age + sexM + principal_component_1 + principal_component_2 + principal_component_3		Other dyspnea	respiratory
521.1	rs36151150	age,sex,principal_component_1,principal_component_2,principal_component_3	-0.0394695	0.0293753	0.961299	0.179068	logistic	147170	4468	142702	1	0.170351	0	`521.1` ~ `rs36151150` + `age` + `sex` + `principal_component_1` + `principal_component_2` + `principal_component_3`	(Intercept) + rs36151150 + age + sexM + principal_component_1 + principal_component_2 + principal_component_3		Dental caries	digestive
250.1	rs36151150	age,sex,principal_component_1,principal_component_2,principal_component_3	-0.0500589	0.0374088	0.951173	0.180845	logistic	112937	2692	110245	0.999994	0.169758	0	`250.1` ~ `rs36151150` + `age` + `sex` + `principal_component_1` + `principal_component_2` + `principal_component_3`	(Intercept) + rs36151150 + age + sexM + principal_component_1 + principal_component_2 + principal_component_3		Type 1 diabetes	endocrine/metabolic
520.1	rs36151150	age,sex,principal_component_1,principal_component_2,principal_component_3	0.167307	0.125193	1.18212	0.18142	logistic	142947	245	142702	1	0.170605	0	`520.1` ~ `rs36151150` + `age` + `sex` + `principal_component_1` + `principal_component_2` + `principal_component_3`	(Intercept) + rs36151150 + age + sexM + principal_component_1 + principal_component_2 + principal_component_3		Hereditary disturbances in tooth structure	digestive
289.5	rs36151150	age,sex,principal_component_1,principal_component_2,principal_component_3	-0.122507	0.0918462	0.8847	0.182261	logistic	133521	447	133074	1	0.169816	0	`289.5` ~ `rs36151150` + `age` + `sex` + `principal_component_1` + `principal_component_2` + `principal_component_3`	(Intercept) + rs36151150 + age + sexM + principal_component_1 + principal_component_2 + principal_component_3		Diseases of spleen	hematopoietic
573.7	rs36151150	age,sex,principal_component_1,principal_component_2,principal_component_3	0.0446508	0.0334933	1.04566	0.182491	logistic	137966	3171	134795	0.999989	0.17047	0	`573.7` ~ `rs36151150` + `age` + `sex` + `principal_component_1` + `principal_component_2` + `principal_component_3`	(Intercept) + rs36151150 + age + sexM + principal_component_1 + principal_component_2 + principal_component_3		Abnormal results of function study of liver	digestive
655.1	rs36151150	age,sex,principal_component_1,principal_component_2,principal_component_3	-0.0545531	0.0410267	0.946908	0.183619	logistic	156876	2567	154309	1	0.17089	0	`655.1` ~ `rs36151150` + `age` + `sex` + `principal_component_1` + `principal_component_2` + `principal_component_3`	(Intercept) + rs36151150 + age + sexM + principal_component_1 + principal_component_2 + principal_component_3		Abnormality in fetal heart rate or rhythm	pregnancy complications
229.1	rs36151150	age,sex,principal_component_1,principal_component_2,principal_component_3	0.465095	0.349793	1.59217	0.183641	logistic	158611	22	158589	1	0.170303	0	`229.1` ~ `rs36151150` + `age` + `sex` + `principal_component_1` + `principal_component_2` + `principal_component_3`	(Intercept) + rs36151150 + age + sexM + principal_component_1 + principal_component_2 + principal_component_3		Benign neoplasm of lymph nodes	neoplasms
151	rs36151150	age,sex,principal_component_1,principal_component_2,principal_component_3	0.17817	0.134235	1.19503	0.184409	logistic	151654	183	151471	0.999999	0.170249	0	`151` ~ `rs36151150` + `age` + `sex` + `principal_component_1` + `principal_component_2` + `principal_component_3`	(Intercept) + rs36151150 + age + sexM + principal_component_1 + principal_component_2 + principal_component_3		Cancer of stomach	neoplasms
599.3	rs36151150	age,sex,principal_component_1,principal_component_2,principal_component_3	-0.0240254	0.0181939	0.976261	0.186662	logistic	126934	12278	114656	1	0.169383	0	`599.3` ~ `rs36151150` + `age` + `sex` + `principal_component_1` + `principal_component_2` + `principal_component_3`	(Intercept) + rs36151150 + age + sexM + principal_component_1 + principal_component_2 + principal_component_3		Dysuria	genitourinary
433.2	rs36151150	age,sex,principal_component_1,principal_component_2,principal_component_3	0.0402475	0.0305077	1.04107	0.187083	logistic	149536	3843	145693	1	0.170053	0	`433.2` ~ `rs36151150` + `age` + `sex` + `principal_component_1` + `principal_component_2` + `principal_component_3`	(Intercept) + rs36151150 + age + sexM + principal_component_1 + principal_component_2 + principal_component_3		Occlusion of cerebral arteries	circulatory system
578.8	rs36151150	age,sex,principal_component_1,principal_component_2,principal_component_3	-0.0369121	0.0280296	0.963761	0.187873	logistic	141667	4783	136884	1	0.16974	0	`578.8` ~ `rs36151150` + `age` + `sex` + `principal_component_1` + `principal_component_2` + `principal_component_3`	(Intercept) + rs36151150 + age + sexM + principal_component_1 + principal_component_2 + principal_component_3		Hemorrhage of rectum and anus	digestive
580.11	rs36151150	age,sex,principal_component_1,principal_component_2,principal_component_3	-0.239896	0.182959	0.78671	0.18979	logistic	127360	127	127233	0.999998	0.170203	0	`580.11` ~ `rs36151150` + `age` + `sex` + `principal_component_1` + `principal_component_2` + `principal_component_3`	(Intercept) + rs36151150 + age + sexM + principal_component_1 + principal_component_2 + principal_component_3		Proliferative glomerulonephritis	genitourinary
270.33	rs36151150	age,sex,principal_component_1,principal_component_2,principal_component_3	-0.159756	0.121882	0.852352	0.189946	logistic	151276	256	151020	1	0.170298	0	`270.33` ~ `rs36151150` + `age` + `sex` + `principal_component_1` + `principal_component_2` + `principal_component_3`	(Intercept) + rs36151150 + age + sexM + principal_component_1 + principal_component_2 + principal_component_3		Amyloidosis	endocrine/metabolic
427.7	rs36151150	age,sex,principal_component_1,principal_component_2,principal_component_3	0.0290207	0.0221663	1.02945	0.190459	logistic	116357	7495	108862	1	0.168434	0	`427.7` ~ `rs36151150` + `age` + `sex` + `principal_component_1` + `principal_component_2` + `principal_component_3`	(Intercept) + rs36151150 + age + sexM + principal_component_1 + principal_component_2 + principal_component_3		Tachycardia NOS	circulatory system
965.1	rs36151150	age,sex,principal_component_1,principal_component_2,principal_component_3	0.195961	0.149745	1.21648	0.190659	logistic	157564	136	157428	1	0.170315	0	`965.1` ~ `rs36151150` + `age` + `sex` + `principal_component_1` + `principal_component_2` + `principal_component_3`	(Intercept) + rs36151150 + age + sexM + principal_component_1 + principal_component_2 + principal_component_3		Opiates and related narcotics causing adverse effects in therapeutic use	injuries & poisonings
854	rs36151150	age,sex,principal_component_1,principal_component_2,principal_component_3	0.088839	0.0679015	1.0929	0.190754	logistic	154271	728	153543	1	0.170434	0	`854` ~ `rs36151150` + `age` + `sex` + `principal_component_1` + `principal_component_2` + `principal_component_3`	(Intercept) + rs36151150 + age + sexM + principal_component_1 + principal_component_2 + principal_component_3		Complications of cardiac/vascular device, implant, and graft	injuries & poisonings
281	rs36151150	age,sex,principal_component_1,principal_component_2,principal_component_3	-0.0545505	0.0417475	0.946911	0.191322	logistic	121862	2116	119746	0.999991	0.17	0	`281` ~ `rs36151150` + `age` + `sex` + `principal_component_1` + `principal_component_2` + `principal_component_3`	(Intercept) + rs36151150 + age + sexM + principal_component_1 + principal_component_2 + principal_component_3		Other deficiency anemia	hematopoietic
241.1	rs36151150	age,sex,principal_component_1,principal_component_2,principal_component_3	-0.0330512	0.0253092	0.967489	0.191588	logistic	132646	5954	126692	0.999999	0.169447	0	`241.1` ~ `rs36151150` + `age` + `sex` + `principal_component_1` + `principal_component_2` + `principal_component_3`	(Intercept) + rs36151150 + age + sexM + principal_component_1 + principal_component_2 + principal_component_3		Nontoxic uninodular goiter	endocrine/metabolic
496.21	rs36151150	age,sex,principal_component_1,principal_component_2,principal_component_3	0.0424336	0.0325075	1.04335	0.191775	logistic	122118	3296	118822	1	0.168423	0	`496.21` ~ `rs36151150` + `age` + `sex` + `principal_component_1` + `principal_component_2` + `principal_component_3`	(Intercept) + rs36151150 + age + sexM + principal_component_1 + principal_component_2 + principal_component_3		Obstructive chronic bronchitis	respiratory
530.11	rs36151150	age,sex,principal_component_1,principal_component_2,principal_component_3	0.0152567	0.0116925	1.01537	0.19195	logistic	142527	36196	106331	1	0.17021	0	`530.11` ~ `rs36151150` + `age` + `sex` + `principal_component_1` + `principal_component_2` + `principal_component_3`	(Intercept) + rs36151150 + age + sexM + principal_component_1 + principal_component_2 + principal_component_3		GERD	digestive
513.31	rs36151150	age,sex,principal_component_1,principal_component_2,principal_component_3	-0.0924532	0.0708982	0.911692	0.192225	logistic	155835	730	155105	1	0.170231	0	`513.31` ~ `rs36151150` + `age` + `sex` + `principal_component_1` + `principal_component_2` + `principal_component_3`	(Intercept) + rs36151150 + age + sexM + principal_component_1 + principal_component_2 + principal_component_3		Apnea	respiratory
701.3	rs36151150	age,sex,principal_component_1,principal_component_2,principal_component_3	0.0868946	0.0667834	1.09078	0.19321	logistic	140869	729	140140	1	0.169775	0	`701.3` ~ `rs36151150` + `age` + `sex` + `principal_component_1` + `principal_component_2` + `principal_component_3`	(Intercept) + rs36151150 + age + sexM + principal_component_1 + principal_component_2 + principal_component_3		Circumscribed scleroderma	dermatologic
530.1	rs36151150	age,sex,principal_component_1,principal_component_2,principal_component_3	0.014932	0.0114839	1.01504	0.193514	logistic	144386	38055	106331	1	0.170307	0	`530.1` ~ `rs36151150` + `age` + `sex` + `principal_component_1` + `principal_component_2` + `principal_component_3`	(Intercept) + rs36151150 + age + sexM + principal_component_1 + principal_component_2 + principal_component_3		Esophagitis, GERD and related diseases	digestive
626.2	rs36151150	age,sex,principal_component_1,principal_component_2,principal_component_3	-0.0573181	0.0442392	0.944294	0.1951	logistic	127379	1967	125412	0.999996	0.169957	0	`626.2` ~ `rs36151150` + `age` + `sex` + `principal_component_1` + `principal_component_2` + `principal_component_3`	(Intercept) + rs36151150 + age + sexM + principal_component_1 + principal_component_2 + principal_component_3		Dysmenorrhea	genitourinary
348.4	rs36151150	age,sex,principal_component_1,principal_component_2,principal_component_3	-0.155944	0.120368	0.855608	0.19513	logistic	134923	273	134650	1	0.169289	0	`348.4` ~ `rs36151150` + `age` + `sex` + `principal_component_1` + `principal_component_2` + `principal_component_3`	(Intercept) + rs36151150 + age + sexM + principal_component_1 + principal_component_2 + principal_component_3		Cerebral cysts	neurological
242.1	rs36151150	age,sex,principal_component_1,principal_component_2,principal_component_3	-0.0798861	0.0620061	0.923221	0.197621	logistic	127678	986	126692	0.999999	0.169258	0	`242.1` ~ `rs36151150` + `age` + `sex` + `principal_component_1` + `principal_component_2` + `principal_component_3`	(Intercept) + rs36151150 + age + sexM + principal_component_1 + principal_component_2 + principal_component_3		Graves' disease	endocrine/metabolic
376	rs36151150	age,sex,principal_component_1,principal_component_2,principal_component_3	-0.210596	0.163501	0.810101	0.19773	logistic	132178	157	132021	0.999999	0.170509	0	`376` ~ `rs36151150` + `age` + `sex` + `principal_component_1` + `principal_component_2` + `principal_component_3`	(Intercept) + rs36151150 + age + sexM + principal_component_1 + principal_component_2 + principal_component_3		Disorders of the orbit	sense organs
727.8	rs36151150	age,sex,principal_component_1,principal_component_2,principal_component_3	0.205902	0.159862	1.22863	0.197748	logistic	105609	117	105492	1	0.167401	0	`727.8` ~ `rs36151150` + `age` + `sex` + `principal_component_1` + `principal_component_2` + `principal_component_3`	(Intercept) + rs36151150 + age + sexM + principal_component_1 + principal_component_2 + principal_component_3		Plica syndrome	musculoskeletal
281.11	rs36151150	age,sex,principal_component_1,principal_component_2,principal_component_3	-0.118758	0.0922869	0.888023	0.198153	logistic	120182	436	119746	0.999989	0.170009	0	`281.11` ~ `rs36151150` + `age` + `sex` + `principal_component_1` + `principal_component_2` + `principal_component_3`	(Intercept) + rs36151150 + age + sexM + principal_component_1 + principal_component_2 + principal_component_3		Pernicious anemia	hematopoietic
755.4	rs36151150	age,sex,principal_component_1,principal_component_2,principal_component_3	0.253604	0.197279	1.28866	0.198616	logistic	156754	77	156677	1	0.170315	0	`755.4` ~ `rs36151150` + `age` + `sex` + `principal_component_1` + `principal_component_2` + `principal_component_3`	(Intercept) + rs36151150 + age + sexM + principal_component_1 + principal_component_2 + principal_component_3		Congenital anomalies of upper limb, including shoulder girdle	congenital anomalies
359.1	rs36151150	age,sex,principal_component_1,principal_component_2,principal_component_3	0.223078	0.174205	1.24992	0.200353	logistic	144964	103	144861	1	0.169918	0	`359.1` ~ `rs36151150` + `age` + `sex` + `principal_component_1` + `principal_component_2` + `principal_component_3`	(Intercept) + rs36151150 + age + sexM + principal_component_1 + principal_component_2 + principal_component_3		Muscular dystrophies	neurological
654.1	rs36151150	age,sex,principal_component_1,principal_component_2,principal_component_3	-0.0733589	0.057307	0.929267	0.200509	logistic	156099	1239	154860	1	0.170933	0	`654.1` ~ `rs36151150` + `age` + `sex` + `principal_component_1` + `principal_component_2` + `principal_component_3`	(Intercept) + rs36151150 + age + sexM + principal_component_1 + principal_component_2 + principal_component_3		Abnormality of organs and soft tissues of pelvis complicating pregnancy, childbirth, or the puerperium	pregnancy complications
560	rs36151150	age,sex,principal_component_1,principal_component_2,principal_component_3	0.0490699	0.0383777	1.05029	0.201037	logistic	107571	2349	105222	0.999999	0.168177	0	`560` ~ `rs36151150` + `age` + `sex` + `principal_component_1` + `principal_component_2` + `principal_component_3`	(Intercept) + rs36151150 + age + sexM + principal_component_1 + principal_component_2 + principal_component_3		Intestinal obstruction without mention of hernia	digestive
355.1	rs36151150	age,sex,principal_component_1,principal_component_2,principal_component_3	0.0361633	0.0282971	1.03683	0.201254	logistic	140539	4331	136208	1	0.169946	0	`355.1` ~ `rs36151150` + `age` + `sex` + `principal_component_1` + `principal_component_2` + `principal_component_3`	(Intercept) + rs36151150 + age + sexM + principal_component_1 + principal_component_2 + principal_component_3		Chronic pain syndrome	neurological
727.2	rs36151150	age,sex,principal_component_1,principal_component_2,principal_component_3	0.10242	0.0802471	1.10785	0.201846	logistic	105995	503	105492	1	0.16747	0	`727.2` ~ `rs36151150` + `age` + `sex` + `principal_component_1` + `principal_component_2` + `principal_component_3`	(Intercept) + rs36151150 + age + sexM + principal_component_1 + principal_component_2 + principal_component_3		Bursitis disorders	musculoskeletal
191.11	rs36151150	age,sex,principal_component_1,principal_component_2,principal_component_3	-0.135056	0.105822	0.873667	0.201867	logistic	157069	338	156731	1	0.17054	0	`191.11` ~ `rs36151150` + `age` + `sex` + `principal_component_1` + `principal_component_2` + `principal_component_3`	(Intercept) + rs36151150 + age + sexM + principal_component_1 + principal_component_2 + principal_component_3		Cancer of brain	neoplasms
603	rs36151150	age,sex,principal_component_1,principal_component_2,principal_component_3	0.073743	0.0579467	1.07653	0.20316	logistic	139312	1032	138280	1	0.169336	0	`603` ~ `rs36151150` + `age` + `sex` + `principal_component_1` + `principal_component_2` + `principal_component_3`	(Intercept) + rs36151150 + age + sexM + principal_component_1 + principal_component_2 + principal_component_3		Other disorders of testis	genitourinary
270.34	rs36151150	age,sex,principal_component_1,principal_component_2,principal_component_3	0.233537	0.183884	1.26306	0.204075	logistic	151103	83	151020	1	0.170357	0	`270.34` ~ `rs36151150` + `age` + `sex` + `principal_component_1` + `principal_component_2` + `principal_component_3`	(Intercept) + rs36151150 + age + sexM + principal_component_1 + principal_component_2 + principal_component_3		Alpha-1-antitrypsin deficiency	endocrine/metabolic
198.6	rs36151150	age,sex,principal_component_1,principal_component_2,principal_component_3	-0.0832238	0.0655627	0.920145	0.204307	logistic	147714	865	146849	1	0.16974	0	`198.6` ~ `rs36151150` + `age` + `sex` + `principal_component_1` + `principal_component_2` + `principal_component_3`	(Intercept) + rs36151150 + age + sexM + principal_component_1 + principal_component_2 + principal_component_3		Secondary malignancy of bone	neoplasms
426.23	rs36151150	age,sex,principal_component_1,principal_component_2,principal_component_3	-0.127377	0.100383	0.880402	0.204473	logistic	109241	379	108862	1	0.167744	0	`426.23` ~ `rs36151150` + `age` + `sex` + `principal_component_1` + `principal_component_2` + `principal_component_3`	(Intercept) + rs36151150 + age + sexM + principal_component_1 + principal_component_2 + principal_component_3		Second degree AV block	circulatory system
470	rs36151150	age,sex,principal_component_1,principal_component_2,principal_component_3	-0.0385603	0.0304436	0.962174	0.205293	logistic	111889	4012	107877	0.999997	0.168278	0	`470` ~ `rs36151150` + `age` + `sex` + `principal_component_1` + `principal_component_2` + `principal_component_3`	(Intercept) + rs36151150 + age + sexM + principal_component_1 + principal_component_2 + principal_component_3		Septal Deviations/Turbinate Hypertrophy	respiratory
788	rs36151150	age,sex,principal_component_1,principal_component_2,principal_component_3	0.025003	0.0197543	1.02532	0.20562	logistic	155217	9387	145830	1	0.170297	0	`788` ~ `rs36151150` + `age` + `sex` + `principal_component_1` + `principal_component_2` + `principal_component_3`	(Intercept) + rs36151150 + age + sexM + principal_component_1 + principal_component_2 + principal_component_3		Syncope and collapse	symptoms
274.21	rs36151150	age,sex,principal_component_1,principal_component_2,principal_component_3	-0.0892074	0.0704882	0.914656	0.205669	logistic	154503	732	153771	0.999999	0.17023	0	`274.21` ~ `rs36151150` + `age` + `sex` + `principal_component_1` + `principal_component_2` + `principal_component_3`	(Intercept) + rs36151150 + age + sexM + principal_component_1 + principal_component_2 + principal_component_3		Chondrocalcinosis	endocrine/metabolic
714	rs36151150	age,sex,principal_component_1,principal_component_2,principal_component_3	-0.0355229	0.0280901	0.965101	0.206013	logistic	144537	4774	139763	0.999989	0.169579	0	`714` ~ `rs36151150` + `age` + `sex` + `principal_component_1` + `principal_component_2` + `principal_component_3`	(Intercept) + rs36151150 + age + sexM + principal_component_1 + principal_component_2 + principal_component_3		Rheumatoid arthritis and other inflammatory polyarthropathies	musculoskeletal
509.2	rs36151150	age,sex,principal_component_1,principal_component_2,principal_component_3	-0.181887	0.143835	0.833696	0.20603	logistic	139256	200	139056	1	0.169167	0	`509.2` ~ `rs36151150` + `age` + `sex` + `principal_component_1` + `principal_component_2` + `principal_component_3`	(Intercept) + rs36151150 + age + sexM + principal_component_1 + principal_component_2 + principal_component_3		Respiratory insufficiency	respiratory
427.21	rs36151150	age,sex,principal_component_1,principal_component_2,principal_component_3	0.0268195	0.0212708	1.02718	0.207359	logistic	118197	9335	108862	1	0.168981	0	`427.21` ~ `rs36151150` + `age` + `sex` + `principal_component_1` + `principal_component_2` + `principal_component_3`	(Intercept) + rs36151150 + age + sexM + principal_component_1 + principal_component_2 + principal_component_3		Atrial fibrillation	circulatory system
536.3	rs36151150	age,sex,principal_component_1,principal_component_2,principal_component_3	-0.0560517	0.0444669	0.94549	0.207479	logistic	141035	1864	139171	0.999999	0.170578	0	`536.3` ~ `rs36151150` + `age` + `sex` + `principal_component_1` + `principal_component_2` + `principal_component_3`	(Intercept) + rs36151150 + age + sexM + principal_component_1 + principal_component_2 + principal_component_3		Gastroparesis	digestive
333.4	rs36151150	age,sex,principal_component_1,principal_component_2,principal_component_3	0.0757203	0.0601846	1.07866	0.208343	logistic	135562	912	134650	1	0.169461	0	`333.4` ~ `rs36151150` + `age` + `sex` + `principal_component_1` + `principal_component_2` + `principal_component_3`	(Intercept) + rs36151150 + age + sexM + principal_component_1 + principal_component_2 + principal_component_3		Torsion dystonia	neurological
870.2	rs36151150	age,sex,principal_component_1,principal_component_2,principal_component_3	0.173485	0.138129	1.18944	0.209127	logistic	143251	167	143084	1	0.16951	0	`870.2` ~ `rs36151150` + `age` + `sex` + `principal_component_1` + `principal_component_2` + `principal_component_3`	(Intercept) + rs36151150 + age + sexM + principal_component_1 + principal_component_2 + principal_component_3		Open wound of ear	injuries & poisonings
743.11	rs36151150	age,sex,principal_component_1,principal_component_2,principal_component_3	-0.0266788	0.0212718	0.973674	0.209776	logistic	150660	10047	140613	1	0.170496	0	`743.11` ~ `rs36151150` + `age` + `sex` + `principal_component_1` + `principal_component_2` + `principal_component_3`	(Intercept) + rs36151150 + age + sexM + principal_component_1 + principal_component_2 + principal_component_3		Osteoporosis NOS	musculoskeletal
164	rs36151150	age,sex,principal_component_1,principal_component_2,principal_component_3	0.223356	0.17843	1.25027	0.210647	logistic	159003	97	158906	1	0.170355	0	`164` ~ `rs36151150` + `age` + `sex` + `principal_component_1` + `principal_component_2` + `principal_component_3`	(Intercept) + rs36151150 + age + sexM + principal_component_1 + principal_component_2 + principal_component_3		Cancer of intrathoracic organs	neoplasms
723	rs36151150	age,sex,principal_component_1,principal_component_2,principal_component_3	0.0528269	0.0422253	1.05425	0.210908	logistic	122516	1908	120608	1	0.169178	0	`723` ~ `rs36151150` + `age` + `sex` + `principal_component_1` + `principal_component_2` + `principal_component_3`	(Intercept) + rs36151150 + age + sexM + principal_component_1 + principal_component_2 + principal_component_3		Other disorders of cervical region	musculoskeletal
702.1	rs36151150	age,sex,principal_component_1,principal_component_2,principal_component_3	0.0267157	0.0213902	1.02708	0.211677	logistic	146429	8882	137547	0.999999	0.169683	0	`702.1` ~ `rs36151150` + `age` + `sex` + `principal_component_1` + `principal_component_2` + `principal_component_3`	(Intercept) + rs36151150 + age + sexM + principal_component_1 + principal_component_2 + principal_component_3		Actinic keratosis	dermatologic
592.1	rs36151150	age,sex,principal_component_1,principal_component_2,principal_component_3	-0.0315168	0.0252503	0.968975	0.211966	logistic	129826	6038	123788	0.999999	0.169273	0	`592.1` ~ `rs36151150` + `age` + `sex` + `principal_component_1` + `principal_component_2` + `principal_component_3`	(Intercept) + rs36151150 + age + sexM + principal_component_1 + principal_component_2 + principal_component_3		Cystitis	genitourinary
302	rs36151150	age,sex,principal_component_1,principal_component_2,principal_component_3	0.0563938	0.0451855	1.05801	0.212012	logistic	91746	1672	90074	1	0.166694	0	`302` ~ `rs36151150` + `age` + `sex` + `principal_component_1` + `principal_component_2` + `principal_component_3`	(Intercept) + rs36151150 + age + sexM + principal_component_1 + principal_component_2 + principal_component_3		Sexual and gender identity disorders	mental disorders
709.5	rs36151150	age,sex,principal_component_1,principal_component_2,principal_component_3	0.196297	0.157348	1.21689	0.212201	logistic	126247	127	126120	1	0.168943	0	`709.5` ~ `rs36151150` + `age` + `sex` + `principal_component_1` + `principal_component_2` + `principal_component_3`	(Intercept) + rs36151150 + age + sexM + principal_component_1 + principal_component_2 + principal_component_3		Dermatomyositis	dermatologic
202.21	rs36151150	age,sex,principal_component_1,principal_component_2,principal_component_3	-0.144728	0.11602	0.865257	0.212234	logistic	156212	278	155934	0.999999	0.170537	0	`202.21` ~ `rs36151150` + `age` + `sex` + `principal_component_1` + `principal_component_2` + `principal_component_3`	(Intercept) + rs36151150 + age + sexM + principal_component_1 + principal_component_2 + principal_component_3		Nodular lymphoma	neoplasms
306.9	rs36151150	age,sex,principal_component_1,principal_component_2,principal_component_3	-0.0596308	0.0478092	0.942112	0.2123	logistic	91769	1695	90074	1	0.166194	0	`306.9` ~ `rs36151150` + `age` + `sex` + `principal_component_1` + `principal_component_2` + `principal_component_3`	(Intercept) + rs36151150 + age + sexM + principal_component_1 + principal_component_2 + principal_component_3		Tension headache	mental disorders
691	rs36151150	age,sex,principal_component_1,principal_component_2,principal_component_3	0.0806838	0.0647074	1.08403	0.212434	logistic	128750	788	127962	1	0.168959	0	`691` ~ `rs36151150` + `age` + `sex` + `principal_component_1` + `principal_component_2` + `principal_component_3`	(Intercept) + rs36151150 + age + sexM + principal_component_1 + principal_component_2 + principal_component_3		Congenital anomalies of skin	dermatologic
732.1	rs36151150	age,sex,principal_component_1,principal_component_2,principal_component_3	-0.158012	0.126986	0.853839	0.213381	logistic	118302	235	118067	0.999999	0.168619	0	`732.1` ~ `rs36151150` + `age` + `sex` + `principal_component_1` + `principal_component_2` + `principal_component_3`	(Intercept) + rs36151150 + age + sexM + principal_component_1 + principal_component_2 + principal_component_3		Juvenile osteochondrosis	musculoskeletal
370.3	rs36151150	age,sex,principal_component_1,principal_component_2,principal_component_3	0.0815243	0.0655734	1.08494	0.213774	logistic	134385	837	133548	1	0.170413	0	`370.3` ~ `rs36151150` + `age` + `sex` + `principal_component_1` + `principal_component_2` + `principal_component_3`	(Intercept) + rs36151150 + age + sexM + principal_component_1 + principal_component_2 + principal_component_3		Keratoconjunctivitis	sense organs
747.11	rs36151150	age,sex,principal_component_1,principal_component_2,principal_component_3	0.0651642	0.0524727	1.06733	0.214285	logistic	157742	1215	156527	1	0.170383	0	`747.11` ~ `rs36151150` + `age` + `sex` + `principal_component_1` + `principal_component_2` + `principal_component_3`	(Intercept) + rs36151150 + age + sexM + principal_component_1 + principal_component_2 + principal_component_3		Cardiac shunt/ heart septal defect	congenital anomalies
352	rs36151150	age,sex,principal_component_1,principal_component_2,principal_component_3	-0.0523166	0.0421419	0.949028	0.214443	logistic	138312	2104	136208	1	0.169425	0	`352` ~ `rs36151150` + `age` + `sex` + `principal_component_1` + `principal_component_2` + `principal_component_3`	(Intercept) + rs36151150 + age + sexM + principal_component_1 + principal_component_2 + principal_component_3		Disorders of other cranial nerves	neurological
952	rs36151150	age,sex,principal_component_1,principal_component_2,principal_component_3	-0.190442	0.153871	0.826594	0.215837	logistic	160472	165	160307	1	0.170453	0	`952` ~ `rs36151150` + `age` + `sex` + `principal_component_1` + `principal_component_2` + `principal_component_3`	(Intercept) + rs36151150 + age + sexM + principal_component_1 + principal_component_2 + principal_component_3		Spinal cord injury without evidence of spinal bone injury	injuries & poisonings
244.4	rs36151150	age,sex,principal_component_1,principal_component_2,principal_component_3	0.0190348	0.0154213	1.01922	0.217083	logistic	144616	17924	126692	1	0.170676	0	`244.4` ~ `rs36151150` + `age` + `sex` + `principal_component_1` + `principal_component_2` + `principal_component_3`	(Intercept) + rs36151150 + age + sexM + principal_component_1 + principal_component_2 + principal_component_3		Hypothyroidism NOS	endocrine/metabolic
415.1	rs36151150	age,sex,principal_component_1,principal_component_2,principal_component_3	0.0411551	0.0334067	1.04201	0.217971	logistic	151524	3065	148459	0.999999	0.170148	0	`415.1` ~ `rs36151150` + `age` + `sex` + `principal_component_1` + `principal_component_2` + `principal_component_3`	(Intercept) + rs36151150 + age + sexM + principal_component_1 + principal_component_2 + principal_component_3		Acute pulmonary heart disease	circulatory system
591	rs36151150	age,sex,principal_component_1,principal_component_2,principal_component_3	0.0199491	0.016201	1.02015	0.21819	logistic	139313	15525	123788	1	0.169998	0	`591` ~ `rs36151150` + `age` + `sex` + `principal_component_1` + `principal_component_2` + `principal_component_3`	(Intercept) + rs36151150 + age + sexM + principal_component_1 + principal_component_2 + principal_component_3		Urinary tract infection	genitourinary
574.3	rs36151150	age,sex,principal_component_1,principal_component_2,principal_component_3	0.0615483	0.0499971	1.06348	0.218309	logistic	147894	1405	146489	0.999999	0.170497	0	`574.3` ~ `rs36151150` + `age` + `sex` + `principal_component_1` + `principal_component_2` + `principal_component_3`	(Intercept) + rs36151150 + age + sexM + principal_component_1 + principal_component_2 + principal_component_3		Cholecystitis without cholelithiasis	digestive
255.2	rs36151150	age,sex,principal_component_1,principal_component_2,principal_component_3	-0.0767292	0.0623455	0.926141	0.218431	logistic	144740	939	143801	1	0.169967	0	`255.2` ~ `rs36151150` + `age` + `sex` + `principal_component_1` + `principal_component_2` + `principal_component_3`	(Intercept) + rs36151150 + age + sexM + principal_component_1 + principal_component_2 + principal_component_3		Adrenal hypofunction	endocrine/metabolic
346.3	rs36151150	age,sex,principal_component_1,principal_component_2,principal_component_3	0.298697	0.243137	1.3481	0.219255	logistic	134699	49	134650	1	0.169348	0	`346.3` ~ `rs36151150` + `age` + `sex` + `principal_component_1` + `principal_component_2` + `principal_component_3`	(Intercept) + rs36151150 + age + sexM + principal_component_1 + principal_component_2 + principal_component_3		Nonspecific abnormal findings in cerebrospinal fluid	neurological
599	rs36151150	age,sex,principal_component_1,principal_component_2,principal_component_3	-0.0149553	0.0121787	0.985156	0.219452	logistic	146216	31560	114656	1	0.170139	0	`599` ~ `rs36151150` + `age` + `sex` + `principal_component_1` + `principal_component_2` + `principal_component_3`	(Intercept) + rs36151150 + age + sexM + principal_component_1 + principal_component_2 + principal_component_3		Other symptoms/disorders or the urinary system	genitourinary
8.52	rs36151150	age,sex,principal_component_1,principal_component_2,principal_component_3	0.115975	0.09454	1.12297	0.219924	logistic	154282	361	153921	1	0.170833	0	`008.52` ~ `rs36151150` + `age` + `sex` + `principal_component_1` + `principal_component_2` + `principal_component_3`	(Intercept) + rs36151150 + age + sexM + principal_component_1 + principal_component_2 + principal_component_3		Intestinal infection due to C. difficile	infectious diseases
800.3	rs36151150	age,sex,principal_component_1,principal_component_2,principal_component_3	0.0572607	0.0467775	1.05893	0.220912	logistic	142504	1546	140958	1	0.169743	0	`800.3` ~ `rs36151150` + `age` + `sex` + `principal_component_1` + `principal_component_2` + `principal_component_3`	(Intercept) + rs36151150 + age + sexM + principal_component_1 + principal_component_2 + principal_component_3		Fracture of tibia and fibula	injuries & poisonings
626.21	rs36151150	age,sex,principal_component_1,principal_component_2,principal_component_3	-0.338764	0.277048	0.712651	0.22142	logistic	125469	57	125412	0.999999	0.170038	0	`626.21` ~ `rs36151150` + `age` + `sex` + `principal_component_1` + `principal_component_2` + `principal_component_3`	(Intercept) + rs36151150 + age + sexM + principal_component_1 + principal_component_2 + principal_component_3		Mittelschmerz	genitourinary
382	rs36151150	age,sex,principal_component_1,principal_component_2,principal_component_3	0.0344532	0.0281975	1.03505	0.221764	logistic	145458	4508	140950	0.999999	0.170028	0	`382` ~ `rs36151150` + `age` + `sex` + `principal_component_1` + `principal_component_2` + `principal_component_3`	(Intercept) + rs36151150 + age + sexM + principal_component_1 + principal_component_2 + principal_component_3		Otalgia	sense organs
537	rs36151150	age,sex,principal_component_1,principal_component_2,principal_component_3	-0.0367139	0.0301208	0.963952	0.222887	logistic	143278	4107	139171	1	0.170564	0	`537` ~ `rs36151150` + `age` + `sex` + `principal_component_1` + `principal_component_2` + `principal_component_3`	(Intercept) + rs36151150 + age + sexM + principal_component_1 + principal_component_2 + principal_component_3		Other disorders of stomach and duodenum	digestive
964.1	rs36151150	age,sex,principal_component_1,principal_component_2,principal_component_3	0.236364	0.194007	1.26664	0.223099	logistic	157508	80	157428	1	0.170302	0	`964.1` ~ `rs36151150` + `age` + `sex` + `principal_component_1` + `principal_component_2` + `principal_component_3`	(Intercept) + rs36151150 + age + sexM + principal_component_1 + principal_component_2 + principal_component_3		Anticoagulants causing adverse effects	injuries & poisonings
202.22	rs36151150	age,sex,principal_component_1,principal_component_2,principal_component_3	-0.126693	0.104036	0.881004	0.223308	logistic	156285	351	155934	0.999999	0.170528	0	`202.22` ~ `rs36151150` + `age` + `sex` + `principal_component_1` + `principal_component_2` + `principal_component_3`	(Intercept) + rs36151150 + age + sexM + principal_component_1 + principal_component_2 + principal_component_3		Reticulosarcoma	neoplasms
38	rs36151150	age,sex,principal_component_1,principal_component_2,principal_component_3	0.0306245	0.0251624	1.0311	0.223575	logistic	145552	5902	139650	0.999998	0.170393	0	`038` ~ `rs36151150` + `age` + `sex` + `principal_component_1` + `principal_component_2` + `principal_component_3`	(Intercept) + rs36151150 + age + sexM + principal_component_1 + principal_component_2 + principal_component_3		Septicemia	infectious diseases
389.1	rs36151150	age,sex,principal_component_1,principal_component_2,principal_component_3	0.0236266	0.0194576	1.02391	0.224648	logistic	146291	10645	135646	1	0.169901	0	`389.1` ~ `rs36151150` + `age` + `sex` + `principal_component_1` + `principal_component_2` + `principal_component_3`	(Intercept) + rs36151150 + age + sexM + principal_component_1 + principal_component_2 + principal_component_3		Sensorineural hearing loss	sense organs
695.9	rs36151150	age,sex,principal_component_1,principal_component_2,principal_component_3	-0.0881215	0.072588	0.91565	0.22475	logistic	128652	690	127962	1	0.168824	0	`695.9` ~ `rs36151150` + `age` + `sex` + `principal_component_1` + `principal_component_2` + `principal_component_3`	(Intercept) + rs36151150 + age + sexM + principal_component_1 + principal_component_2 + principal_component_3		Unspecified erythematous condition	dermatologic
612.1	rs36151150	age,sex,principal_component_1,principal_component_2,principal_component_3	0.125375	0.103282	1.13357	0.22478	logistic	132475	307	132168	0.999999	0.170217	0	`612.1` ~ `rs36151150` + `age` + `sex` + `principal_component_1` + `principal_component_2` + `principal_component_3`	(Intercept) + rs36151150 + age + sexM + principal_component_1 + principal_component_2 + principal_component_3		Galactorrhea	genitourinary
261.3	rs36151150	age,sex,principal_component_1,principal_component_2,principal_component_3	0.336942	0.27892	1.40066	0.227038	logistic	120120	36	120084	0.999998	0.169905	0	`261.3` ~ `rs36151150` + `age` + `sex` + `principal_component_1` + `principal_component_2` + `principal_component_3`	(Intercept) + rs36151150 + age + sexM + principal_component_1 + principal_component_2 + principal_component_3		Vitamin C deficiencies	endocrine/metabolic
170.2	rs36151150	age,sex,principal_component_1,principal_component_2,principal_component_3	-0.109553	0.0907331	0.896235	0.227271	logistic	160316	458	159858	1	0.170516	0	`170.2` ~ `rs36151150` + `age` + `sex` + `principal_component_1` + `principal_component_2` + `principal_component_3`	(Intercept) + rs36151150 + age + sexM + principal_component_1 + principal_component_2 + principal_component_3		Cancer of connective tissue	neoplasms
772.3	rs36151150	age,sex,principal_component_1,principal_component_2,principal_component_3	0.0342628	0.0283773	1.03486	0.227277	logistic	147119	4350	142769	0.999999	0.170117	0	`772.3` ~ `rs36151150` + `age` + `sex` + `principal_component_1` + `principal_component_2` + `principal_component_3`	(Intercept) + rs36151150 + age + sexM + principal_component_1 + principal_component_2 + principal_component_3		Muscle weakness	symptoms
969	rs36151150	age,sex,principal_component_1,principal_component_2,principal_component_3	0.109748	0.091021	1.116	0.227918	logistic	157821	393	157428	1	0.170335	0	`969` ~ `rs36151150` + `age` + `sex` + `principal_component_1` + `principal_component_2` + `principal_component_3`	(Intercept) + rs36151150 + age + sexM + principal_component_1 + principal_component_2 + principal_component_3		Poisoning by psychotropic agents	injuries & poisonings
110	rs36151150	age,sex,principal_component_1,principal_component_2,principal_component_3	0.0222061	0.0184311	1.02245	0.228274	logistic	144404	11352	133052	0.999999	0.169878	0	`110` ~ `rs36151150` + `age` + `sex` + `principal_component_1` + `principal_component_2` + `principal_component_3`	(Intercept) + rs36151150 + age + sexM + principal_component_1 + principal_component_2 + principal_component_3		Dermatophytosis / Dermatomycosis	infectious diseases
695.2	rs36151150	age,sex,principal_component_1,principal_component_2,principal_component_3	-0.167792	0.13937	0.84553	0.228616	logistic	128168	206	127962	1	0.168802	0	`695.2` ~ `rs36151150` + `age` + `sex` + `principal_component_1` + `principal_component_2` + `principal_component_3`	(Intercept) + rs36151150 + age + sexM + principal_component_1 + principal_component_2 + principal_component_3		Bullous dermatoses	dermatologic
242.3	rs36151150	age,sex,principal_component_1,principal_component_2,principal_component_3	0.131028	0.109122	1.14	0.22985	logistic	126968	276	126692	0.999999	0.169377	0	`242.3` ~ `rs36151150` + `age` + `sex` + `principal_component_1` + `principal_component_2` + `principal_component_3`	(Intercept) + rs36151150 + age + sexM + principal_component_1 + principal_component_2 + principal_component_3		Exophthalmos	endocrine/metabolic
597	rs36151150	age,sex,principal_component_1,principal_component_2,principal_component_3	-0.0818356	0.0681949	0.921423	0.230129	logistic	149047	786	148261	1	0.169987	0	`597` ~ `rs36151150` + `age` + `sex` + `principal_component_1` + `principal_component_2` + `principal_component_3`	(Intercept) + rs36151150 + age + sexM + principal_component_1 + principal_component_2 + principal_component_3		Other disorders of urethra and urinary tract	genitourinary
366.3	rs36151150	age,sex,principal_component_1,principal_component_2,principal_component_3	-0.371272	0.309481	0.689856	0.230271	logistic	136169	50	136119	0.999999	0.170039	0	`366.3` ~ `rs36151150` + `age` + `sex` + `principal_component_1` + `principal_component_2` + `principal_component_3`	(Intercept) + rs36151150 + age + sexM + principal_component_1 + principal_component_2 + principal_component_3		Traumatic cataract	sense organs
797	rs36151150	age,sex,principal_component_1,principal_component_2,principal_component_3	0.0748887	0.0624292	1.07776	0.230303	logistic	159776	880	158896	1	0.170432	0	`797` ~ `rs36151150` + `age` + `sex` + `principal_component_1` + `principal_component_2` + `principal_component_3`	(Intercept) + rs36151150 + age + sexM + principal_component_1 + principal_component_2 + principal_component_3		Shock	symptoms
817	rs36151150	age,sex,principal_component_1,principal_component_2,principal_component_3	0.133826	0.111637	1.14319	0.230622	logistic	158690	254	158436	1	0.170294	0	`817` ~ `rs36151150` + `age` + `sex` + `principal_component_1` + `principal_component_2` + `principal_component_3`	(Intercept) + rs36151150 + age + sexM + principal_component_1 + principal_component_2 + principal_component_3		Concussion	injuries & poisonings
669	rs36151150	age,sex,principal_component_1,principal_component_2,principal_component_3	-0.0629322	0.0525251	0.939007	0.230864	logistic	159518	1466	158052	1	0.170623	0	`669` ~ `rs36151150` + `age` + `sex` + `principal_component_1` + `principal_component_2` + `principal_component_3`	(Intercept) + rs36151150 + age + sexM + principal_component_1 + principal_component_2 + principal_component_3		Complications of labor and delivery NEC	pregnancy complications
505	rs36151150	age,sex,principal_component_1,principal_component_2,principal_component_3	0.093425	0.0780763	1.09793	0.231468	logistic	139603	547	139056	1	0.169273	0	`505` ~ `rs36151150` + `age` + `sex` + `principal_component_1` + `principal_component_2` + `principal_component_3`	(Intercept) + rs36151150 + age + sexM + principal_component_1 + principal_component_2 + principal_component_3		Other pulmonary inflammation or edema	respiratory
110.1	rs36151150	age,sex,principal_component_1,principal_component_2,principal_component_3	0.0229324	0.0191761	1.0232	0.231741	logistic	143493	10441	133052	0.999999	0.169855	0	`110.1` ~ `rs36151150` + `age` + `sex` + `principal_component_1` + `principal_component_2` + `principal_component_3`	(Intercept) + rs36151150 + age + sexM + principal_component_1 + principal_component_2 + principal_component_3		Dermatophytosis	infectious diseases
513.3	rs36151150	age,sex,principal_component_1,principal_component_2,principal_component_3	-0.0572654	0.0479125	0.944343	0.232006	logistic	156696	1591	155105	1	0.170225	0	`513.3` ~ `rs36151150` + `age` + `sex` + `principal_component_1` + `principal_component_2` + `principal_component_3`	(Intercept) + rs36151150 + age + sexM + principal_component_1 + principal_component_2 + principal_component_3		Hypoventilation	respiratory
364.9	rs36151150	age,sex,principal_component_1,principal_component_2,principal_component_3	-0.139169	0.116631	0.870081	0.232773	logistic	137605	284	137321	0.999998	0.170666	0	`364.9` ~ `rs36151150` + `age` + `sex` + `principal_component_1` + `principal_component_2` + `principal_component_3`	(Intercept) + rs36151150 + age + sexM + principal_component_1 + principal_component_2 + principal_component_3		Cornea replaced by transplant	sense organs
255.21	rs36151150	age,sex,principal_component_1,principal_component_2,principal_component_3	-0.0748812	0.0628546	0.927854	0.23352	logistic	144724	923	143801	1	0.169968	0	`255.21` ~ `rs36151150` + `age` + `sex` + `principal_component_1` + `principal_component_2` + `principal_component_3`	(Intercept) + rs36151150 + age + sexM + principal_component_1 + principal_component_2 + principal_component_3		Glucocorticoid deficiency	endocrine/metabolic
479	rs36151150	age,sex,principal_component_1,principal_component_2,principal_component_3	0.0230974	0.0193897	1.02337	0.233566	logistic	117999	10122	107877	0.999998	0.169044	0	`479` ~ `rs36151150` + `age` + `sex` + `principal_component_1` + `principal_component_2` + `principal_component_3`	(Intercept) + rs36151150 + age + sexM + principal_component_1 + principal_component_2 + principal_component_3		Other upper respiratory disease	respiratory
381.9	rs36151150	age,sex,principal_component_1,principal_component_2,principal_component_3	0.116543	0.0978576	1.12361	0.233673	logistic	141287	337	140950	0.999998	0.169856	0	`381.9` ~ `rs36151150` + `age` + `sex` + `principal_component_1` + `principal_component_2` + `principal_component_3`	(Intercept) + rs36151150 + age + sexM + principal_component_1 + principal_component_2 + principal_component_3		Otorrhea	sense organs
732	rs36151150	age,sex,principal_component_1,principal_component_2,principal_component_3	-0.111336	0.0937419	0.894638	0.234956	logistic	118488	421	118067	0.999999	0.16862	0	`732` ~ `rs36151150` + `age` + `sex` + `principal_component_1` + `principal_component_2` + `principal_component_3`	(Intercept) + rs36151150 + age + sexM + principal_component_1 + principal_component_2 + principal_component_3		Osteochondropathies	musculoskeletal
710.19	rs36151150	age,sex,principal_component_1,principal_component_2,principal_component_3	-0.060604	0.0510843	0.941196	0.235482	logistic	142056	1449	140607	0.999998	0.16975	0	`710.19` ~ `rs36151150` + `age` + `sex` + `principal_component_1` + `principal_component_2` + `principal_component_3`	(Intercept) + rs36151150 + age + sexM + principal_component_1 + principal_component_2 + principal_component_3		Unspecified osteomyelitis	musculoskeletal
277.5	rs36151150	age,sex,principal_component_1,principal_component_2,principal_component_3	0.0594444	0.0501135	1.06125	0.235545	logistic	155355	1336	154019	1	0.170464	0	`277.5` ~ `rs36151150` + `age` + `sex` + `principal_component_1` + `principal_component_2` + `principal_component_3`	(Intercept) + rs36151150 + age + sexM + principal_component_1 + principal_component_2 + principal_component_3		Other disorders of lipoid metabolism	endocrine/metabolic
790.6	rs36151150	age,sex,principal_component_1,principal_component_2,principal_component_3	-0.019305	0.0163018	0.98088	0.236325	logistic	149836	15080	134756	1	0.170123	0	`790.6` ~ `rs36151150` + `age` + `sex` + `principal_component_1` + `principal_component_2` + `principal_component_3`	(Intercept) + rs36151150 + age + sexM + principal_component_1 + principal_component_2 + principal_component_3		Other abnormal blood chemistry	symptoms
743.13	rs36151150	age,sex,principal_component_1,principal_component_2,principal_component_3	-0.0555903	0.0469988	0.945927	0.236887	logistic	142268	1655	140613	0.999999	0.170179	0	`743.13` ~ `rs36151150` + `age` + `sex` + `principal_component_1` + `principal_component_2` + `principal_component_3`	(Intercept) + rs36151150 + age + sexM + principal_component_1 + principal_component_2 + principal_component_3		Other specified osteoporosis	musculoskeletal
433.21	rs36151150	age,sex,principal_component_1,principal_component_2,principal_component_3	0.0368765	0.0312778	1.03756	0.238399	logistic	149351	3658	145693	1	0.170029	0	`433.21` ~ `rs36151150` + `age` + `sex` + `principal_component_1` + `principal_component_2` + `principal_component_3`	(Intercept) + rs36151150 + age + sexM + principal_component_1 + principal_component_2 + principal_component_3		Cerebral artery occlusion, with cerebral infarction	circulatory system
512.8	rs36151150	age,sex,principal_component_1,principal_component_2,principal_component_3	0.0159472	0.0135295	1.01608	0.238518	logistic	119590	25177	94413	0.999985	0.169287	0	`512.8` ~ `rs36151150` + `age` + `sex` + `principal_component_1` + `principal_component_2` + `principal_component_3`	(Intercept) + rs36151150 + age + sexM + principal_component_1 + principal_component_2 + principal_component_3		Cough	respiratory
172.3	rs36151150	age,sex,principal_component_1,principal_component_2,principal_component_3	0.0660609	0.0561152	1.06829	0.239101	logistic	145486	1044	144442	1	0.169003	0	`172.3` ~ `rs36151150` + `age` + `sex` + `principal_component_1` + `principal_component_2` + `principal_component_3`	(Intercept) + rs36151150 + age + sexM + principal_component_1 + principal_component_2 + principal_component_3		Carcinoma in situ of skin	neoplasms
737	rs36151150	age,sex,principal_component_1,principal_component_2,principal_component_3	-0.0371929	0.031634	0.96349	0.239705	logistic	139222	3615	135607	1	0.169589	0	`737` ~ `rs36151150` + `age` + `sex` + `principal_component_1` + `principal_component_2` + `principal_component_3`	(Intercept) + rs36151150 + age + sexM + principal_component_1 + principal_component_2 + principal_component_3		Curvature of spine	musculoskeletal
465.4	rs36151150	age,sex,principal_component_1,principal_component_2,principal_component_3	-0.0896413	0.0763459	0.914259	0.240336	logistic	112433	644	111789	0.999998	0.168256	0	`465.4` ~ `rs36151150` + `age` + `sex` + `principal_component_1` + `principal_component_2` + `principal_component_3`	(Intercept) + rs36151150 + age + sexM + principal_component_1 + principal_component_2 + principal_component_3		Acute laryngitis and tracheitis	respiratory
365	rs36151150	age,sex,principal_component_1,principal_component_2,principal_component_3	-0.0244869	0.0209111	0.97581	0.2416	logistic	146663	9342	137321	1	0.170524	0	`365` ~ `rs36151150` + `age` + `sex` + `principal_component_1` + `principal_component_2` + `principal_component_3`	(Intercept) + rs36151150 + age + sexM + principal_component_1 + principal_component_2 + principal_component_3		Glaucoma	sense organs
753	rs36151150	age,sex,principal_component_1,principal_component_2,principal_component_3	-0.107988	0.0922246	0.897638	0.241629	logistic	158170	444	157726	1	0.170408	0	`753` ~ `rs36151150` + `age` + `sex` + `principal_component_1` + `principal_component_2` + `principal_component_3`	(Intercept) + rs36151150 + age + sexM + principal_component_1 + principal_component_2 + principal_component_3		Congenital anomalies of the eye	congenital anomalies
78	rs36151150	age,sex,principal_component_1,principal_component_2,principal_component_3	-0.0295507	0.0252495	0.970882	0.241862	logistic	128184	5821	122363	1	0.169658	0	`078` ~ `rs36151150` + `age` + `sex` + `principal_component_1` + `principal_component_2` + `principal_component_3`	(Intercept) + rs36151150 + age + sexM + principal_component_1 + principal_component_2 + principal_component_3		Viral warts & HPV	infectious diseases
427.2	rs36151150	age,sex,principal_component_1,principal_component_2,principal_component_3	0.0243685	0.0209112	1.02467	0.243885	logistic	118594	9732	108862	1	0.16898	0	`427.2` ~ `rs36151150` + `age` + `sex` + `principal_component_1` + `principal_component_2` + `principal_component_3`	(Intercept) + rs36151150 + age + sexM + principal_component_1 + principal_component_2 + principal_component_3		Atrial fibrillation and flutter	circulatory system
614.51	rs36151150	age,sex,principal_component_1,principal_component_2,principal_component_3	-0.0758754	0.0651227	0.926932	0.243973	logistic	146053	921	145132	1	0.17039	0	`614.51` ~ `rs36151150` + `age` + `sex` + `principal_component_1` + `principal_component_2` + `principal_component_3`	(Intercept) + rs36151150 + age + sexM + principal_component_1 + principal_component_2 + principal_component_3		Cervicitis and endocervicitis	genitourinary
155.1	rs36151150	age,sex,principal_component_1,principal_component_2,principal_component_3	0.128204	0.110232	1.13679	0.244815	logistic	151751	280	151471	0.999999	0.170249	0	`155.1` ~ `rs36151150` + `age` + `sex` + `principal_component_1` + `principal_component_2` + `principal_component_3`	(Intercept) + rs36151150 + age + sexM + principal_component_1 + principal_component_2 + principal_component_3		Malignant neoplasm of liver, primary	neoplasms
371.3	rs36151150	age,sex,principal_component_1,principal_component_2,principal_component_3	-0.0298936	0.0257616	0.970549	0.245889	logistic	139291	5743	133548	1	0.170327	0	`371.3` ~ `rs36151150` + `age` + `sex` + `principal_component_1` + `principal_component_2` + `principal_component_3`	(Intercept) + rs36151150 + age + sexM + principal_component_1 + principal_component_2 + principal_component_3		Inflammation of eyelids	sense organs
244	rs36151150	age,sex,principal_component_1,principal_component_2,principal_component_3	0.0171875	0.0148191	1.01734	0.246123	logistic	146402	19710	126692	1	0.170718	0	`244` ~ `rs36151150` + `age` + `sex` + `principal_component_1` + `principal_component_2` + `principal_component_3`	(Intercept) + rs36151150 + age + sexM + principal_component_1 + principal_component_2 + principal_component_3		Hypothyroidism	endocrine/metabolic
696.42	rs36151150	age,sex,principal_component_1,principal_component_2,principal_component_3	-0.0762624	0.065843	0.926573	0.246764	logistic	125232	829	124403	1	0.168739	0	`696.42` ~ `rs36151150` + `age` + `sex` + `principal_component_1` + `principal_component_2` + `principal_component_3`	(Intercept) + rs36151150 + age + sexM + principal_component_1 + principal_component_2 + principal_component_3		Psoriatic arthropathy	dermatologic
577.2	rs36151150	age,sex,principal_component_1,principal_component_2,principal_component_3	0.076763	0.0663173	1.07979	0.247064	logistic	156836	765	156071	1	0.170615	0	`577.2` ~ `rs36151150` + `age` + `sex` + `principal_component_1` + `principal_component_2` + `principal_component_3`	(Intercept) + rs36151150 + age + sexM + principal_component_1 + principal_component_2 + principal_component_3		Chronic pancreatitis	digestive
571.81	rs36151150	age,sex,principal_component_1,principal_component_2,principal_component_3	0.0742691	0.0642354	1.0771	0.247599	logistic	135646	851	134795	0.999993	0.170348	0	`571.81` ~ `rs36151150` + `age` + `sex` + `principal_component_1` + `principal_component_2` + `principal_component_3`	(Intercept) + rs36151150 + age + sexM + principal_component_1 + principal_component_2 + principal_component_3		Portal hypertension	digestive
979	rs36151150	age,sex,principal_component_1,principal_component_2,principal_component_3	0.0722833	0.0626495	1.07496	0.248594	logistic	158272	844	157428	1	0.170378	0	`979` ~ `rs36151150` + `age` + `sex` + `principal_component_1` + `principal_component_2` + `principal_component_3`	(Intercept) + rs36151150 + age + sexM + principal_component_1 + principal_component_2 + principal_component_3		Adverse drug events and drug allergies	injuries & poisonings
272.12	rs36151150	age,sex,principal_component_1,principal_component_2,principal_component_3	0.0411215	0.0356993	1.04198	0.249368	logistic	95691	2911	92780	0.999997	0.167952	0	`272.12` ~ `rs36151150` + `age` + `sex` + `principal_component_1` + `principal_component_2` + `principal_component_3`	(Intercept) + rs36151150 + age + sexM + principal_component_1 + principal_component_2 + principal_component_3		Hyperglyceridemia	endocrine/metabolic
285.21	rs36151150	age,sex,principal_component_1,principal_component_2,principal_component_3	0.0462544	0.0401914	1.04734	0.249793	logistic	122077	2331	119746	0.999992	0.169995	0	`285.21` ~ `rs36151150` + `age` + `sex` + `principal_component_1` + `principal_component_2` + `principal_component_3`	(Intercept) + rs36151150 + age + sexM + principal_component_1 + principal_component_2 + principal_component_3		Anemia in chronic kidney disease	hematopoietic
442.3	rs36151150	age,sex,principal_component_1,principal_component_2,principal_component_3	0.166725	0.145212	1.18143	0.250907	logistic	139384	146	139238	1	0.169184	0	`442.3` ~ `rs36151150` + `age` + `sex` + `principal_component_1` + `principal_component_2` + `principal_component_3`	(Intercept) + rs36151150 + age + sexM + principal_component_1 + principal_component_2 + principal_component_3		Aneurysm of artery of lower extremity	circulatory system
571	rs36151150	age,sex,principal_component_1,principal_component_2,principal_component_3	0.0216888	0.0189214	1.02193	0.251689	logistic	145717	10922	134795	0.999999	0.170258	0	`571` ~ `rs36151150` + `age` + `sex` + `principal_component_1` + `principal_component_2` + `principal_component_3`	(Intercept) + rs36151150 + age + sexM + principal_component_1 + principal_component_2 + principal_component_3		Chronic liver disease and cirrhosis	digestive
337	rs36151150	age,sex,principal_component_1,principal_component_2,principal_component_3	-0.0712258	0.0622603	0.931252	0.252623	logistic	135565	915	134650	1	0.169347	0	`337` ~ `rs36151150` + `age` + `sex` + `principal_component_1` + `principal_component_2` + `principal_component_3`	(Intercept) + rs36151150 + age + sexM + principal_component_1 + principal_component_2 + principal_component_3		Disorders of the autonomic nervous system	neurological
257.1	rs36151150	age,sex,principal_component_1,principal_component_2,principal_component_3	0.0490599	0.0430916	1.05028	0.25491	logistic	145657	1856	143801	1	0.170218	0	`257.1` ~ `rs36151150` + `age` + `sex` + `principal_component_1` + `principal_component_2` + `principal_component_3`	(Intercept) + rs36151150 + age + sexM + principal_component_1 + principal_component_2 + principal_component_3		Testicular hypofunction	endocrine/metabolic
749.2	rs36151150	age,sex,principal_component_1,principal_component_2,principal_component_3	-0.35272	0.310098	0.702774	0.255351	logistic	159761	47	159714	1	0.170401	0	`749.2` ~ `rs36151150` + `age` + `sex` + `principal_component_1` + `principal_component_2` + `principal_component_3`	(Intercept) + rs36151150 + age + sexM + principal_component_1 + principal_component_2 + principal_component_3		Congenital anomalies of skull and face bones	congenital anomalies
174.2	rs36151150	age,sex,principal_component_1,principal_component_2,principal_component_3	-0.281819	0.247884	0.75441	0.25558	logistic	143412	67	143345	1	0.17008	0	`174.2` ~ `rs36151150` + `age` + `sex` + `principal_component_1` + `principal_component_2` + `principal_component_3`	(Intercept) + rs36151150 + age + sexM + principal_component_1 + principal_component_2 + principal_component_3		Breast cancer [male]	neoplasms
155	rs36151150	age,sex,principal_component_1,principal_component_2,principal_component_3	0.106637	0.094103	1.11253	0.257133	logistic	151856	385	151471	0.999999	0.170257	0	`155` ~ `rs36151150` + `age` + `sex` + `principal_component_1` + `principal_component_2` + `principal_component_3`	(Intercept) + rs36151150 + age + sexM + principal_component_1 + principal_component_2 + principal_component_3		Cancer of liver and intrahepatic bile duct	neoplasms
694.2	rs36151150	age,sex,principal_component_1,principal_component_2,principal_component_3	-0.022277	0.0196691	0.977969	0.257386	logistic	137987	10025	127962	0.999997	0.169328	0	`694.2` ~ `rs36151150` + `age` + `sex` + `principal_component_1` + `principal_component_2` + `principal_component_3`	(Intercept) + rs36151150 + age + sexM + principal_component_1 + principal_component_2 + principal_component_3		Other dyschromia	dermatologic
649	rs36151150	age,sex,principal_component_1,principal_component_2,principal_component_3	-0.0299136	0.0264409	0.970529	0.257912	logistic	158885	6830	152055	1	0.170671	0	`649` ~ `rs36151150` + `age` + `sex` + `principal_component_1` + `principal_component_2` + `principal_component_3`	(Intercept) + rs36151150 + age + sexM + principal_component_1 + principal_component_2 + principal_component_3		Other conditions or status of the mother complicating pregnancy, childbirth, or the puerperium	pregnancy complications
291.8	rs36151150	age,sex,principal_component_1,principal_component_2,principal_component_3	0.0478276	0.042341	1.04899	0.258653	logistic	138442	1895	136547	0.999988	0.169309	0	`291.8` ~ `rs36151150` + `age` + `sex` + `principal_component_1` + `principal_component_2` + `principal_component_3`	(Intercept) + rs36151150 + age + sexM + principal_component_1 + principal_component_2 + principal_component_3		Alteration of consciousness	mental disorders
253.11	rs36151150	age,sex,principal_component_1,principal_component_2,principal_component_3	-0.303577	0.269527	0.738173	0.260024	logistic	143860	59	143801	1	0.169978	0	`253.11` ~ `rs36151150` + `age` + `sex` + `principal_component_1` + `principal_component_2` + `principal_component_3`	(Intercept) + rs36151150 + age + sexM + principal_component_1 + principal_component_2 + principal_component_3		Acromegaly and gigantism	endocrine/metabolic
528	rs36151150	age,sex,principal_component_1,principal_component_2,principal_component_3	0.0335246	0.0298042	1.03409	0.260662	logistic	152757	3971	148786	1	0.170418	0	`528` ~ `rs36151150` + `age` + `sex` + `principal_component_1` + `principal_component_2` + `principal_component_3`	(Intercept) + rs36151150 + age + sexM + principal_component_1 + principal_component_2 + principal_component_3		Diseases of the oral soft tissues, excluding lesions specific for gingiva and tongue	digestive
627.1	rs36151150	age,sex,principal_component_1,principal_component_2,principal_component_3	-0.0396769	0.035278	0.9611	0.260719	logistic	128465	3053	125412	0.999999	0.170046	0	`627.1` ~ `rs36151150` + `age` + `sex` + `principal_component_1` + `principal_component_2` + `principal_component_3`	(Intercept) + rs36151150 + age + sexM + principal_component_1 + principal_component_2 + principal_component_3		Postmenopausal bleeding	genitourinary
189.21	rs36151150	age,sex,principal_component_1,principal_component_2,principal_component_3	-0.0763471	0.0680162	0.926495	0.261657	logistic	159373	785	158588	1	0.170455	0	`189.21` ~ `rs36151150` + `age` + `sex` + `principal_component_1` + `principal_component_2` + `principal_component_3`	(Intercept) + rs36151150 + age + sexM + principal_component_1 + principal_component_2 + principal_component_3		Malignant neoplasm of bladder	neoplasms
599.1	rs36151150	age,sex,principal_component_1,principal_component_2,principal_component_3	-0.101913	0.0907931	0.903108	0.261658	logistic	115110	454	114656	0.999988	0.169438	0	`599.1` ~ `rs36151150` + `age` + `sex` + `principal_component_1` + `principal_component_2` + `principal_component_3`	(Intercept) + rs36151150 + age + sexM + principal_component_1 + principal_component_2 + principal_component_3		Urinary obstruction	genitourinary
353.1	rs36151150	age,sex,principal_component_1,principal_component_2,principal_component_3	-0.0937259	0.0835212	0.910532	0.261786	logistic	136729	521	136208	1	0.169496	0	`353.1` ~ `rs36151150` + `age` + `sex` + `principal_component_1` + `principal_component_2` + `principal_component_3`	(Intercept) + rs36151150 + age + sexM + principal_component_1 + principal_component_2 + principal_component_3		Nerve plexus lesions	neurological
636.8	rs36151150	age,sex,principal_component_1,principal_component_2,principal_component_3	-0.120056	0.10711	0.886871	0.262344	logistic	153361	362	152999	1	0.17106	0	`636.8` ~ `rs36151150` + `age` + `sex` + `principal_component_1` + `principal_component_2` + `principal_component_3`	(Intercept) + rs36151150 + age + sexM + principal_component_1 + principal_component_2 + principal_component_3		Cervical incompetence	pregnancy complications
743.21	rs36151150	age,sex,principal_component_1,principal_component_2,principal_component_3	-0.229816	0.205358	0.79468	0.263098	logistic	140707	94	140613	0.999999	0.170148	0	`743.21` ~ `rs36151150` + `age` + `sex` + `principal_component_1` + `principal_component_2` + `principal_component_3`	(Intercept) + rs36151150 + age + sexM + principal_component_1 + principal_component_2 + principal_component_3		Pathologic fracture of vertebrae	musculoskeletal
427.8	rs36151150	age,sex,principal_component_1,principal_component_2,principal_component_3	-0.0615931	0.0550586	0.940265	0.263276	logistic	110088	1226	108862	1	0.167793	0	`427.8` ~ `rs36151150` + `age` + `sex` + `principal_component_1` + `principal_component_2` + `principal_component_3`	(Intercept) + rs36151150 + age + sexM + principal_component_1 + principal_component_2 + principal_component_3		Sinoatrial node dysfunction (Bradycardia)	circulatory system
327.5	rs36151150	age,sex,principal_component_1,principal_component_2,principal_component_3	0.0673858	0.0602797	1.06971	0.263616	logistic	114363	924	113439	0.999999	0.167703	0	`327.5` ~ `rs36151150` + `age` + `sex` + `principal_component_1` + `principal_component_2` + `principal_component_3`	(Intercept) + rs36151150 + age + sexM + principal_component_1 + principal_component_2 + principal_component_3		Parasomnia	neurological
580.1	rs36151150	age,sex,principal_component_1,principal_component_2,principal_component_3	0.104228	0.0936212	1.10985	0.265583	logistic	127621	388	127233	0.999999	0.170274	0	`580.1` ~ `rs36151150` + `age` + `sex` + `principal_component_1` + `principal_component_2` + `principal_component_3`	(Intercept) + rs36151150 + age + sexM + principal_component_1 + principal_component_2 + principal_component_3		Glomerulonephritis	genitourinary
364.41	rs36151150	age,sex,principal_component_1,principal_component_2,principal_component_3	-0.136729	0.122883	0.872207	0.265849	logistic	137579	258	137321	0.999999	0.170666	0	`364.41` ~ `rs36151150` + `age` + `sex` + `principal_component_1` + `principal_component_2` + `principal_component_3`	(Intercept) + rs36151150 + age + sexM + principal_component_1 + principal_component_2 + principal_component_3		Keratoconus	sense organs
389	rs36151150	age,sex,principal_component_1,principal_component_2,principal_component_3	0.0166045	0.0149366	1.01674	0.266282	logistic	154637	18991	135646	1	0.170247	0	`389` ~ `rs36151150` + `age` + `sex` + `principal_component_1` + `principal_component_2` + `principal_component_3`	(Intercept) + rs36151150 + age + sexM + principal_component_1 + principal_component_2 + principal_component_3		Hearing loss	sense organs
112	rs36151150	age,sex,principal_component_1,principal_component_2,principal_component_3	0.0254647	0.0229258	1.02579	0.26668	logistic	140095	7043	133052	0.999999	0.169753	0	`112` ~ `rs36151150` + `age` + `sex` + `principal_component_1` + `principal_component_2` + `principal_component_3`	(Intercept) + rs36151150 + age + sexM + principal_component_1 + principal_component_2 + principal_component_3		Candidiasis	infectious diseases
386.2	rs36151150	age,sex,principal_component_1,principal_component_2,principal_component_3	-0.0362769	0.0326676	0.964373	0.26679	logistic	132385	3499	128886	0.999998	0.169717	0	`386.2` ~ `rs36151150` + `age` + `sex` + `principal_component_1` + `principal_component_2` + `principal_component_3`	(Intercept) + rs36151150 + age + sexM + principal_component_1 + principal_component_2 + principal_component_3		Peripheral or central vertigo	sense organs
313.3	rs36151150	age,sex,principal_component_1,principal_component_2,principal_component_3	-0.136979	0.123473	0.871989	0.267265	logistic	152607	247	152360	1	0.169687	0	`313.3` ~ `rs36151150` + `age` + `sex` + `principal_component_1` + `principal_component_2` + `principal_component_3`	(Intercept) + rs36151150 + age + sexM + principal_component_1 + principal_component_2 + principal_component_3		Autism	mental disorders
90	rs36151150	age,sex,principal_component_1,principal_component_2,principal_component_3	-0.0562142	0.0506803	0.945337	0.267347	logistic	159593	1482	158111	1	0.170556	0	`090` ~ `rs36151150` + `age` + `sex` + `principal_component_1` + `principal_component_2` + `principal_component_3`	(Intercept) + rs36151150 + age + sexM + principal_component_1 + principal_component_2 + principal_component_3		Sexually transmitted infections (not HIV or hepatitis)	infectious diseases
291	rs36151150	age,sex,principal_component_1,principal_component_2,principal_component_3	0.0360837	0.0325569	1.03674	0.267721	logistic	139833	3286	136547	0.99999	0.169388	0	`291` ~ `rs36151150` + `age` + `sex` + `principal_component_1` + `principal_component_2` + `principal_component_3`	(Intercept) + rs36151150 + age + sexM + principal_component_1 + principal_component_2 + principal_component_3		Other specified nonpsychotic and/or transient mental disorders	mental disorders
609.11	rs36151150	age,sex,principal_component_1,principal_component_2,principal_component_3	0.281506	0.254634	1.32512	0.26893	logistic	138330	50	138280	1	0.169233	0	`609.11` ~ `rs36151150` + `age` + `sex` + `principal_component_1` + `principal_component_2` + `principal_component_3`	(Intercept) + rs36151150 + age + sexM + principal_component_1 + principal_component_2 + principal_component_3		Azoospermia and oligospermia	genitourinary
771.1	rs36151150	age,sex,principal_component_1,principal_component_2,principal_component_3	0.0208489	0.0188619	1.02107	0.26901	logistic	144069	10645	133424	0.999999	0.169679	0	`771.1` ~ `rs36151150` + `age` + `sex` + `principal_component_1` + `principal_component_2` + `principal_component_3`	(Intercept) + rs36151150 + age + sexM + principal_component_1 + principal_component_2 + principal_component_3		Swelling of limb	symptoms
394.2	rs36151150	age,sex,principal_component_1,principal_component_2,principal_component_3	-0.066592	0.060459	0.935577	0.270705	logistic	142311	990	141321	0.999999	0.16953	0	`394.2` ~ `rs36151150` + `age` + `sex` + `principal_component_1` + `principal_component_2` + `principal_component_3`	(Intercept) + rs36151150 + age + sexM + principal_component_1 + principal_component_2 + principal_component_3		Mitral valve disease	circulatory system
270.32	rs36151150	age,sex,principal_component_1,principal_component_2,principal_component_3	-0.0582889	0.0532017	0.943377	0.273245	logistic	152294	1274	151020	1	0.170319	0	`270.32` ~ `rs36151150` + `age` + `sex` + `principal_component_1` + `principal_component_2` + `principal_component_3`	(Intercept) + rs36151150 + age + sexM + principal_component_1 + principal_component_2 + principal_component_3		Paraproteinemia	endocrine/metabolic
691.1	rs36151150	age,sex,principal_component_1,principal_component_2,principal_component_3	-0.264359	0.241507	0.767698	0.273683	logistic	128034	72	127962	1	0.168818	0	`691.1` ~ `rs36151150` + `age` + `sex` + `principal_component_1` + `principal_component_2` + `principal_component_3`	(Intercept) + rs36151150 + age + sexM + principal_component_1 + principal_component_2 + principal_component_3		Ichthyosis congenita	dermatologic
386	rs36151150	age,sex,principal_component_1,principal_component_2,principal_component_3	-0.0316293	0.0289022	0.968866	0.273799	logistic	133359	4473	128886	0.999999	0.169782	0	`386` ~ `rs36151150` + `age` + `sex` + `principal_component_1` + `principal_component_2` + `principal_component_3`	(Intercept) + rs36151150 + age + sexM + principal_component_1 + principal_component_2 + principal_component_3		Vertiginous syndromes and other disorders of vestibular system	sense organs
198.5	rs36151150	age,sex,principal_component_1,principal_component_2,principal_component_3	0.0971106	0.0888024	1.10198	0.274149	logistic	147264	415	146849	1	0.169838	0	`198.5` ~ `rs36151150` + `age` + `sex` + `principal_component_1` + `principal_component_2` + `principal_component_3`	(Intercept) + rs36151150 + age + sexM + principal_component_1 + principal_component_2 + principal_component_3		Secondary malignancy of brain/spine	neoplasms
8.6	rs36151150	age,sex,principal_component_1,principal_component_2,principal_component_3	-0.0749544	0.0686331	0.927786	0.274788	logistic	154725	804	153921	1	0.170719	0	`008.6` ~ `rs36151150` + `age` + `sex` + `principal_component_1` + `principal_component_2` + `principal_component_3`	(Intercept) + rs36151150 + age + sexM + principal_component_1 + principal_component_2 + principal_component_3		Viral Enteritis	infectious diseases
473.1	rs36151150	age,sex,principal_component_1,principal_component_2,principal_component_3	-0.106559	0.0976488	0.898922	0.275165	logistic	108276	399	107877	0.999997	0.168177	0	`473.1` ~ `rs36151150` + `age` + `sex` + `principal_component_1` + `principal_component_2` + `principal_component_3`	(Intercept) + rs36151150 + age + sexM + principal_component_1 + principal_component_2 + principal_component_3		Chronic laryngitis	respiratory
752	rs36151150	age,sex,principal_component_1,principal_component_2,principal_component_3	0.0686377	0.0631075	1.07105	0.276758	logistic	158551	825	157726	1	0.170541	0	`752` ~ `rs36151150` + `age` + `sex` + `principal_component_1` + `principal_component_2` + `principal_component_3`	(Intercept) + rs36151150 + age + sexM + principal_component_1 + principal_component_2 + principal_component_3		Nervous system congenital anomalies	congenital anomalies
153.3	rs36151150	age,sex,principal_component_1,principal_component_2,principal_component_3	-0.0698734	0.0642978	0.932512	0.277162	logistic	134295	894	133401	1	0.169224	0	`153.3` ~ `rs36151150` + `age` + `sex` + `principal_component_1` + `principal_component_2` + `principal_component_3`	(Intercept) + rs36151150 + age + sexM + principal_component_1 + principal_component_2 + principal_component_3		Malignant neoplasm of rectum, rectosigmoid junction, and anus	neoplasms
626.12	rs36151150	age,sex,principal_component_1,principal_component_2,principal_component_3	-0.0340751	0.0313666	0.966499	0.277324	logistic	129386	3974	125412	0.999999	0.169887	0	`626.12` ~ `rs36151150` + `age` + `sex` + `principal_component_1` + `principal_component_2` + `principal_component_3`	(Intercept) + rs36151150 + age + sexM + principal_component_1 + principal_component_2 + principal_component_3		Excessive or frequent menstruation	genitourinary
274.2	rs36151150	age,sex,principal_component_1,principal_component_2,principal_component_3	-0.0721359	0.0664349	0.930404	0.277562	logistic	154586	815	153771	0.999999	0.170242	0	`274.2` ~ `rs36151150` + `age` + `sex` + `principal_component_1` + `principal_component_2` + `principal_component_3`	(Intercept) + rs36151150 + age + sexM + principal_component_1 + principal_component_2 + principal_component_3		Crystal arthropathies	endocrine/metabolic
531.2	rs36151150	age,sex,principal_component_1,principal_component_2,principal_component_3	-0.059164	0.0544932	0.942552	0.277606	logistic	157084	1223	155861	1	0.170218	0	`531.2` ~ `rs36151150` + `age` + `sex` + `principal_component_1` + `principal_component_2` + `principal_component_3`	(Intercept) + rs36151150 + age + sexM + principal_component_1 + principal_component_2 + principal_component_3		Gastric ulcer	digestive
755	rs36151150	age,sex,principal_component_1,principal_component_2,principal_component_3	0.0614087	0.0565711	1.06333	0.277694	logistic	157715	1038	156677	1	0.170405	0	`755` ~ `rs36151150` + `age` + `sex` + `principal_component_1` + `principal_component_2` + `principal_component_3`	(Intercept) + rs36151150 + age + sexM + principal_component_1 + principal_component_2 + principal_component_3		Congenital anomalies of limbs	congenital anomalies
333.2	rs36151150	age,sex,principal_component_1,principal_component_2,principal_component_3	0.111782	0.103098	1.11827	0.278266	logistic	134951	301	134650	1	0.169387	0	`333.2` ~ `rs36151150` + `age` + `sex` + `principal_component_1` + `principal_component_2` + `principal_component_3`	(Intercept) + rs36151150 + age + sexM + principal_component_1 + principal_component_2 + principal_component_3		Myoclonus	neurological
415.11	rs36151150	age,sex,principal_component_1,principal_component_2,principal_component_3	0.0364707	0.0336967	1.03714	0.279109	logistic	151480	3021	148459	0.999999	0.170128	0	`415.11` ~ `rs36151150` + `age` + `sex` + `principal_component_1` + `principal_component_2` + `principal_component_3`	(Intercept) + rs36151150 + age + sexM + principal_component_1 + principal_component_2 + principal_component_3		Pulmonary embolism and infarction, acute	circulatory system
442.11	rs36151150	age,sex,principal_component_1,principal_component_2,principal_component_3	0.0647432	0.0599665	1.06689	0.280295	logistic	140177	939	139238	1	0.169286	0	`442.11` ~ `rs36151150` + `age` + `sex` + `principal_component_1` + `principal_component_2` + `principal_component_3`	(Intercept) + rs36151150 + age + sexM + principal_component_1 + principal_component_2 + principal_component_3		Abdominal aortic aneurysm	circulatory system
41.2	rs36151150	age,sex,principal_component_1,principal_component_2,principal_component_3	-0.0651269	0.0606203	0.936949	0.28267	logistic	140671	1021	139650	0.999998	0.170284	0	`041.2` ~ `rs36151150` + `age` + `sex` + `principal_component_1` + `principal_component_2` + `principal_component_3`	(Intercept) + rs36151150 + age + sexM + principal_component_1 + principal_component_2 + principal_component_3		Streptococcus infection	infectious diseases
701.6	rs36151150	age,sex,principal_component_1,principal_component_2,principal_component_3	-0.128065	0.119299	0.879796	0.283056	logistic	140436	296	140140	1	0.16959	0	`701.6` ~ `rs36151150` + `age` + `sex` + `principal_component_1` + `principal_component_2` + `principal_component_3`	(Intercept) + rs36151150 + age + sexM + principal_component_1 + principal_component_2 + principal_component_3		Acquired acanthosis nigricans	dermatologic
8.5	rs36151150	age,sex,principal_component_1,principal_component_2,principal_component_3	-0.0550882	0.0513544	0.946402	0.283402	logistic	155431	1510	153921	1	0.170597	0	`008.5` ~ `rs36151150` + `age` + `sex` + `principal_component_1` + `principal_component_2` + `principal_component_3`	(Intercept) + rs36151150 + age + sexM + principal_component_1 + principal_component_2 + principal_component_3		Bacterial enteritis	infectious diseases
214.1	rs36151150	age,sex,principal_component_1,principal_component_2,principal_component_3	-0.0485014	0.0452868	0.952656	0.284177	logistic	154506	1770	152736	0.999999	0.170563	0	`214.1` ~ `rs36151150` + `age` + `sex` + `principal_component_1` + `principal_component_2` + `principal_component_3`	(Intercept) + rs36151150 + age + sexM + principal_component_1 + principal_component_2 + principal_component_3		Lipoma of skin and subcutaneous tissue	neoplasms
874	rs36151150	age,sex,principal_component_1,principal_component_2,principal_component_3	-0.127435	0.119108	0.880351	0.284659	logistic	143372	288	143084	1	0.16943	0	`874` ~ `rs36151150` + `age` + `sex` + `principal_component_1` + `principal_component_2` + `principal_component_3`	(Intercept) + rs36151150 + age + sexM + principal_component_1 + principal_component_2 + principal_component_3		Complication of amputation stump	injuries & poisonings
819	rs36151150	age,sex,principal_component_1,principal_component_2,principal_component_3	0.0661783	0.0618925	1.06842	0.284959	logistic	159313	877	158436	1	0.170331	0	`819` ~ `rs36151150` + `age` + `sex` + `principal_component_1` + `principal_component_2` + `principal_component_3`	(Intercept) + rs36151150 + age + sexM + principal_component_1 + principal_component_2 + principal_component_3		Skull and face fracture and other intercranial injury	injuries & poisonings
274.1	rs36151150	age,sex,principal_component_1,principal_component_2,principal_component_3	0.030914	0.0289303	1.0314	0.285263	logistic	158158	4387	153771	1	0.170459	0	`274.1` ~ `rs36151150` + `age` + `sex` + `principal_component_1` + `principal_component_2` + `principal_component_3`	(Intercept) + rs36151150 + age + sexM + principal_component_1 + principal_component_2 + principal_component_3		Gout	endocrine/metabolic
738	rs36151150	age,sex,principal_component_1,principal_component_2,principal_component_3	0.0279182	0.0261357	1.02831	0.285431	logistic	140833	5226	135607	1	0.169953	0	`738` ~ `rs36151150` + `age` + `sex` + `principal_component_1` + `principal_component_2` + `principal_component_3`	(Intercept) + rs36151150 + age + sexM + principal_component_1 + principal_component_2 + principal_component_3		Other acquired musculoskeletal deformity	musculoskeletal
634	rs36151150	age,sex,principal_component_1,principal_component_2,principal_component_3	-0.0453867	0.0426878	0.955628	0.28768	logistic	155231	2232	152999	1	0.170887	0	`634` ~ `rs36151150` + `age` + `sex` + `principal_component_1` + `principal_component_2` + `principal_component_3`	(Intercept) + rs36151150 + age + sexM + principal_component_1 + principal_component_2 + principal_component_3		Miscarriage; stillbirth	pregnancy complications
727.7	rs36151150	age,sex,principal_component_1,principal_component_2,principal_component_3	0.118043	0.111229	1.12529	0.288574	logistic	105750	258	105492	1	0.167418	0	`727.7` ~ `rs36151150` + `age` + `sex` + `principal_component_1` + `principal_component_2` + `principal_component_3`	(Intercept) + rs36151150 + age + sexM + principal_component_1 + principal_component_2 + principal_component_3		Contracture of tendon (sheath)	musculoskeletal
705.1	rs36151150	age,sex,principal_component_1,principal_component_2,principal_component_3	0.0794104	0.0748668	1.08265	0.288831	logistic	135737	600	135137	0.999998	0.169504	0	`705.1` ~ `rs36151150` + `age` + `sex` + `principal_component_1` + `principal_component_2` + `principal_component_3`	(Intercept) + rs36151150 + age + sexM + principal_component_1 + principal_component_2 + principal_component_3		Dyshidrosis	dermatologic
598.4	rs36151150	age,sex,principal_component_1,principal_component_2,principal_component_3	-0.192283	0.181746	0.825073	0.290065	logistic	155097	117	154980	1	0.170642	0	`598.4` ~ `rs36151150` + `age` + `sex` + `principal_component_1` + `principal_component_2` + `principal_component_3`	(Intercept) + rs36151150 + age + sexM + principal_component_1 + principal_component_2 + principal_component_3		Other cells and casts in urine	genitourinary
444	rs36151150	age,sex,principal_component_1,principal_component_2,principal_component_3	0.079019	0.0747185	1.08222	0.290258	logistic	139827	589	139238	1	0.169231	0	`444` ~ `rs36151150` + `age` + `sex` + `principal_component_1` + `principal_component_2` + `principal_component_3`	(Intercept) + rs36151150 + age + sexM + principal_component_1 + principal_component_2 + principal_component_3		Arterial embolism and thrombosis	circulatory system
709.6	rs36151150	age,sex,principal_component_1,principal_component_2,principal_component_3	0.113434	0.107409	1.12012	0.290925	logistic	126403	283	126120	1	0.16896	0	`709.6` ~ `rs36151150` + `age` + `sex` + `principal_component_1` + `principal_component_2` + `principal_component_3`	(Intercept) + rs36151150 + age + sexM + principal_component_1 + principal_component_2 + principal_component_3		Other specified diffuse diseases of connective tissue	dermatologic
136	rs36151150	age,sex,principal_component_1,principal_component_2,principal_component_3	-0.0626414	0.0594654	0.93928	0.292153	logistic	155540	1028	154512	1	0.170152	0	`136` ~ `rs36151150` + `age` + `sex` + `principal_component_1` + `principal_component_2` + `principal_component_3`	(Intercept) + rs36151150 + age + sexM + principal_component_1 + principal_component_2 + principal_component_3		Other infectious and parasitic diseases	infectious diseases
204.2	rs36151150	age,sex,principal_component_1,principal_component_2,principal_component_3	-0.135544	0.128963	0.873241	0.293246	logistic	156164	230	155934	0.999999	0.170535	0	`204.2` ~ `rs36151150` + `age` + `sex` + `principal_component_1` + `principal_component_2` + `principal_component_3`	(Intercept) + rs36151150 + age + sexM + principal_component_1 + principal_component_2 + principal_component_3		Myeloid leukemia	neoplasms
733.4	rs36151150	age,sex,principal_component_1,principal_component_2,principal_component_3	0.0638243	0.0607967	1.06591	0.293811	logistic	118972	905	118067	1	0.168775	0	`733.4` ~ `rs36151150` + `age` + `sex` + `principal_component_1` + `principal_component_2` + `principal_component_3`	(Intercept) + rs36151150 + age + sexM + principal_component_1 + principal_component_2 + principal_component_3		Aseptic necrosis of bone	musculoskeletal
287.4	rs36151150	age,sex,principal_component_1,principal_component_2,principal_component_3	-0.18009	0.171907	0.835195	0.294821	logistic	146182	135	146047	1	0.170216	0	`287.4` ~ `rs36151150` + `age` + `sex` + `principal_component_1` + `principal_component_2` + `principal_component_3`	(Intercept) + rs36151150 + age + sexM + principal_component_1 + principal_component_2 + principal_component_3		Qualitative platelet defects	hematopoietic
527	rs36151150	age,sex,principal_component_1,principal_component_2,principal_component_3	-0.0413891	0.0395462	0.959456	0.295283	logistic	151119	2333	148786	1	0.170174	0	`527` ~ `rs36151150` + `age` + `sex` + `principal_component_1` + `principal_component_2` + `principal_component_3`	(Intercept) + rs36151150 + age + sexM + principal_component_1 + principal_component_2 + principal_component_3		Diseases of the salivary glands	digestive
614.4	rs36151150	age,sex,principal_component_1,principal_component_2,principal_component_3	-0.156058	0.149112	0.85551	0.295294	logistic	145318	186	145132	1	0.170454	0	`614.4` ~ `rs36151150` + `age` + `sex` + `principal_component_1` + `principal_component_2` + `principal_component_3`	(Intercept) + rs36151150 + age + sexM + principal_component_1 + principal_component_2 + principal_component_3		Inflammatory diseases of uterus, except cervix	genitourinary
285.2	rs36151150	age,sex,principal_component_1,principal_component_2,principal_component_3	0.0323015	0.0309157	1.03283	0.296103	logistic	123705	3959	119746	0.999997	0.170001	0	`285.2` ~ `rs36151150` + `age` + `sex` + `principal_component_1` + `principal_component_2` + `principal_component_3`	(Intercept) + rs36151150 + age + sexM + principal_component_1 + principal_component_2 + principal_component_3		Anemia of chronic disease	hematopoietic
729	rs36151150	age,sex,principal_component_1,principal_component_2,principal_component_3	0.0204455	0.0195869	1.02066	0.296562	logistic	115579	10087	105492	1	0.168275	0	`729` ~ `rs36151150` + `age` + `sex` + `principal_component_1` + `principal_component_2` + `principal_component_3`	(Intercept) + rs36151150 + age + sexM + principal_component_1 + principal_component_2 + principal_component_3		Other disorders of soft tissues	musculoskeletal
198.3	rs36151150	age,sex,principal_component_1,principal_component_2,principal_component_3	-0.0900042	0.0862282	0.913927	0.296582	logistic	147352	503	146849	1	0.16975	0	`198.3` ~ `rs36151150` + `age` + `sex` + `principal_component_1` + `principal_component_2` + `principal_component_3`	(Intercept) + rs36151150 + age + sexM + principal_component_1 + principal_component_2 + principal_component_3		Secondary malignant neoplasm of digestive systems	neoplasms
580.31	rs36151150	age,sex,principal_component_1,principal_component_2,principal_component_3	0.0873505	0.0837987	1.09128	0.297234	logistic	127742	509	127233	0.999999	0.170245	0	`580.31` ~ `rs36151150` + `age` + `sex` + `principal_component_1` + `principal_component_2` + `principal_component_3`	(Intercept) + rs36151150 + age + sexM + principal_component_1 + principal_component_2 + principal_component_3		Nephritis and nephropathy in diseases classified elsewhere	genitourinary
352.2	rs36151150	age,sex,principal_component_1,principal_component_2,principal_component_3	-0.0618502	0.0594546	0.940024	0.298204	logistic	137301	1093	136208	1	0.169405	0	`352.2` ~ `rs36151150` + `age` + `sex` + `principal_component_1` + `principal_component_2` + `principal_component_3`	(Intercept) + rs36151150 + age + sexM + principal_component_1 + principal_component_2 + principal_component_3		Facial nerve disorders [CN7]	neurological
250.4	rs36151150	age,sex,principal_component_1,principal_component_2,principal_component_3	0.0157478	0.0151508	1.01587	0.298618	logistic	129320	19075	110245	0.999994	0.170484	0	`250.4` ~ `rs36151150` + `age` + `sex` + `principal_component_1` + `principal_component_2` + `principal_component_3`	(Intercept) + rs36151150 + age + sexM + principal_component_1 + principal_component_2 + principal_component_3		Abnormal glucose	endocrine/metabolic
728.7	rs36151150	age,sex,principal_component_1,principal_component_2,principal_component_3	0.0259993	0.0250753	1.02634	0.299805	logistic	111323	5831	105492	1	0.16802	0	`728.7` ~ `rs36151150` + `age` + `sex` + `principal_component_1` + `principal_component_2` + `principal_component_3`	(Intercept) + rs36151150 + age + sexM + principal_component_1 + principal_component_2 + principal_component_3		Fasciitis	musculoskeletal
729.1	rs36151150	age,sex,principal_component_1,principal_component_2,principal_component_3	0.169523	0.163803	1.18474	0.300707	logistic	105606	114	105492	1	0.167391	0	`729.1` ~ `rs36151150` + `age` + `sex` + `principal_component_1` + `principal_component_2` + `principal_component_3`	(Intercept) + rs36151150 + age + sexM + principal_component_1 + principal_component_2 + principal_component_3		Rheumatism, unspecified and fibrositis	musculoskeletal
292.5	rs36151150	age,sex,principal_component_1,principal_component_2,principal_component_3	0.0738082	0.0713519	1.0766	0.300938	logistic	137198	651	136547	0.999991	0.169186	0	`292.5` ~ `rs36151150` + `age` + `sex` + `principal_component_1` + `principal_component_2` + `principal_component_3`	(Intercept) + rs36151150 + age + sexM + principal_component_1 + principal_component_2 + principal_component_3		Transient alteration of awareness	mental disorders
367	rs36151150	age,sex,principal_component_1,principal_component_2,principal_component_3	0.0150771	0.014583	1.01519	0.30119	logistic	155411	19192	136219	1	0.17049	0	`367` ~ `rs36151150` + `age` + `sex` + `principal_component_1` + `principal_component_2` + `principal_component_3`	(Intercept) + rs36151150 + age + sexM + principal_component_1 + principal_component_2 + principal_component_3		Disorders of refraction and accommodation; blindness and low vision	sense organs
213	rs36151150	age,sex,principal_component_1,principal_component_2,principal_component_3	0.0969176	0.0937756	1.10177	0.301367	logistic	117572	366	117206	1	0.169028	0	`213` ~ `rs36151150` + `age` + `sex` + `principal_component_1` + `principal_component_2` + `principal_component_3`	(Intercept) + rs36151150 + age + sexM + principal_component_1 + principal_component_2 + principal_component_3		Benign neoplasm of bone and articular cartilage	neoplasms
8.51	rs36151150	age,sex,principal_component_1,principal_component_2,principal_component_3	-0.391169	0.378597	0.676266	0.301508	logistic	153955	34	153921	1	0.170767	0	`008.51` ~ `rs36151150` + `age` + `sex` + `principal_component_1` + `principal_component_2` + `principal_component_3`	(Intercept) + rs36151150 + age + sexM + principal_component_1 + principal_component_2 + principal_component_3		Intestinal E.coli	infectious diseases
414.2	rs36151150	age,sex,principal_component_1,principal_component_2,principal_component_3	-0.188746	0.182707	0.827997	0.30158	logistic	133426	115	133311	1	0.169067	0	`414.2` ~ `rs36151150` + `age` + `sex` + `principal_component_1` + `principal_component_2` + `principal_component_3`	(Intercept) + rs36151150 + age + sexM + principal_component_1 + principal_component_2 + principal_component_3		ASCVD	circulatory system
564.1	rs36151150	age,sex,principal_component_1,principal_component_2,principal_component_3	-0.0281525	0.0272601	0.97224	0.301729	logistic	110174	4952	105222	0.999995	0.168288	0	`564.1` ~ `rs36151150` + `age` + `sex` + `principal_component_1` + `principal_component_2` + `principal_component_3`	(Intercept) + rs36151150 + age + sexM + principal_component_1 + principal_component_2 + principal_component_3		Irritable Bowel Syndrome	digestive
608	rs36151150	age,sex,principal_component_1,principal_component_2,principal_component_3	0.0458954	0.0444852	1.04696	0.302213	logistic	140100	1820	138280	1	0.169368	0	`608` ~ `rs36151150` + `age` + `sex` + `principal_component_1` + `principal_component_2` + `principal_component_3`	(Intercept) + rs36151150 + age + sexM + principal_component_1 + principal_component_2 + principal_component_3		Other disorders of male genital organs	genitourinary
367.8	rs36151150	age,sex,principal_component_1,principal_component_2,principal_component_3	0.033745	0.0327376	1.03432	0.302648	logistic	139488	3269	136219	1	0.170047	0	`367.8` ~ `rs36151150` + `age` + `sex` + `principal_component_1` + `principal_component_2` + `principal_component_3`	(Intercept) + rs36151150 + age + sexM + principal_component_1 + principal_component_2 + principal_component_3		Hypermetropia	sense organs
374.6	rs36151150	age,sex,principal_component_1,principal_component_2,principal_component_3	0.0407432	0.0396075	1.04158	0.303634	logistic	135795	2247	133548	1	0.170614	0	`374.6` ~ `rs36151150` + `age` + `sex` + `principal_component_1` + `principal_component_2` + `principal_component_3`	(Intercept) + rs36151150 + age + sexM + principal_component_1 + principal_component_2 + principal_component_3		Dermatochalasis	sense organs
427.42	rs36151150	age,sex,principal_component_1,principal_component_2,principal_component_3	0.0906064	0.0882257	1.09484	0.304428	logistic	109295	433	108862	1	0.167844	0	`427.42` ~ `rs36151150` + `age` + `sex` + `principal_component_1` + `principal_component_2` + `principal_component_3`	(Intercept) + rs36151150 + age + sexM + principal_component_1 + principal_component_2 + principal_component_3		Cardiac arrest	circulatory system
474	rs36151150	age,sex,principal_component_1,principal_component_2,principal_component_3	-0.0449312	0.0437825	0.956063	0.304781	logistic	109843	1966	107877	0.999997	0.168145	0	`474` ~ `rs36151150` + `age` + `sex` + `principal_component_1` + `principal_component_2` + `principal_component_3`	(Intercept) + rs36151150 + age + sexM + principal_component_1 + principal_component_2 + principal_component_3		Acute and chronic tonsillitis	respiratory
727.6	rs36151150	age,sex,principal_component_1,principal_component_2,principal_component_3	-0.0461605	0.0450012	0.954889	0.305005	logistic	107277	1785	105492	1	0.167436	0	`727.6` ~ `rs36151150` + `age` + `sex` + `principal_component_1` + `principal_component_2` + `principal_component_3`	(Intercept) + rs36151150 + age + sexM + principal_component_1 + principal_component_2 + principal_component_3		Rupture of tendon, nontraumatic	musculoskeletal
443.8	rs36151150	age,sex,principal_component_1,principal_component_2,principal_component_3	0.110994	0.108324	1.11739	0.305529	logistic	139519	281	139238	1	0.169185	0	`443.8` ~ `rs36151150` + `age` + `sex` + `principal_component_1` + `principal_component_2` + `principal_component_3`	(Intercept) + rs36151150 + age + sexM + principal_component_1 + principal_component_2 + principal_component_3		Other specified peripheral vascular diseases	circulatory system
292.11	rs36151150	age,sex,principal_component_1,principal_component_2,principal_component_3	0.0713218	0.0696687	1.07393	0.305964	logistic	137238	691	136547	0.999994	0.169181	0	`292.11` ~ `rs36151150` + `age` + `sex` + `principal_component_1` + `principal_component_2` + `principal_component_3`	(Intercept) + rs36151150 + age + sexM + principal_component_1 + principal_component_2 + principal_component_3		Aphasia	mental disorders
818.1	rs36151150	age,sex,principal_component_1,principal_component_2,principal_component_3	-0.331707	0.324279	0.717698	0.306353	logistic	158479	43	158436	1	0.170237	0	`818.1` ~ `rs36151150` + `age` + `sex` + `principal_component_1` + `principal_component_2` + `principal_component_3`	(Intercept) + rs36151150 + age + sexM + principal_component_1 + principal_component_2 + principal_component_3		Subdural hemorrhage (injury)	injuries & poisonings
300.11	rs36151150	age,sex,principal_component_1,principal_component_2,principal_component_3	0.020243	0.0198028	1.02045	0.306674	logistic	100046	9972	90074	1	0.167568	0	`300.11` ~ `rs36151150` + `age` + `sex` + `principal_component_1` + `principal_component_2` + `principal_component_3`	(Intercept) + rs36151150 + age + sexM + principal_component_1 + principal_component_2 + principal_component_3		Generalized anxiety disorder	mental disorders
54	rs36151150	age,sex,principal_component_1,principal_component_2,principal_component_3	0.0294688	0.0288623	1.02991	0.307249	logistic	126659	4296	122363	0.999999	0.16985	0	`054` ~ `rs36151150` + `age` + `sex` + `principal_component_1` + `principal_component_2` + `principal_component_3`	(Intercept) + rs36151150 + age + sexM + principal_component_1 + principal_component_2 + principal_component_3		Herpes simplex	infectious diseases
282.9	rs36151150	age,sex,principal_component_1,principal_component_2,principal_component_3	0.153503	0.150931	1.16591	0.309134	logistic	119889	143	119746	0.999991	0.170066	0	`282.9` ~ `rs36151150` + `age` + `sex` + `principal_component_1` + `principal_component_2` + `principal_component_3`	(Intercept) + rs36151150 + age + sexM + principal_component_1 + principal_component_2 + principal_component_3		Other hereditary hemolytic anemias	hematopoietic
395.1	rs36151150	age,sex,principal_component_1,principal_component_2,principal_component_3	0.0265727	0.0261517	1.02693	0.309582	logistic	146582	5261	141321	0.999999	0.170007	0	`395.1` ~ `rs36151150` + `age` + `sex` + `principal_component_1` + `principal_component_2` + `principal_component_3`	(Intercept) + rs36151150 + age + sexM + principal_component_1 + principal_component_2 + principal_component_3		Nonrheumatic mitral valve disorders	circulatory system
647	rs36151150	age,sex,principal_component_1,principal_component_2,principal_component_3	-0.0497163	0.0489768	0.951499	0.310059	logistic	158982	1708	157274	1	0.170667	0	`647` ~ `rs36151150` + `age` + `sex` + `principal_component_1` + `principal_component_2` + `principal_component_3`	(Intercept) + rs36151150 + age + sexM + principal_component_1 + principal_component_2 + principal_component_3		Infectious and parasitic complications affecting pregnancy	pregnancy complications
204.21	rs36151150	age,sex,principal_component_1,principal_component_2,principal_component_3	-0.192076	0.189395	0.825244	0.310508	logistic	156047	113	155934	0.999999	0.170538	0	`204.21` ~ `rs36151150` + `age` + `sex` + `principal_component_1` + `principal_component_2` + `principal_component_3`	(Intercept) + rs36151150 + age + sexM + principal_component_1 + principal_component_2 + principal_component_3		Myeloid leukemia, acute	neoplasms
327.6	rs36151150	age,sex,principal_component_1,principal_component_2,principal_component_3	-0.0757558	0.0747547	0.927043	0.310873	logistic	114088	649	113439	0.999999	0.16755	0	`327.6` ~ `rs36151150` + `age` + `sex` + `principal_component_1` + `principal_component_2` + `principal_component_3`	(Intercept) + rs36151150 + age + sexM + principal_component_1 + principal_component_2 + principal_component_3		Circadian rhythm sleep disorder	neurological
250.12	rs36151150	age,sex,principal_component_1,principal_component_2,principal_component_3	0.0861085	0.0849789	1.08992	0.31092	logistic	110717	472	110245	0.999991	0.169947	0	`250.12` ~ `rs36151150` + `age` + `sex` + `principal_component_1` + `principal_component_2` + `principal_component_3`	(Intercept) + rs36151150 + age + sexM + principal_component_1 + principal_component_2 + principal_component_3		Type 1 diabetes with renal manifestations	endocrine/metabolic
374	rs36151150	age,sex,principal_component_1,principal_component_2,principal_component_3	-0.0269327	0.0265983	0.973427	0.311266	logistic	138950	5402	133548	1	0.170414	0	`374` ~ `rs36151150` + `age` + `sex` + `principal_component_1` + `principal_component_2` + `principal_component_3`	(Intercept) + rs36151150 + age + sexM + principal_component_1 + principal_component_2 + principal_component_3		Other disorders of eyelids	sense organs
840	rs36151150	age,sex,principal_component_1,principal_component_2,principal_component_3	-0.0171056	0.0169104	0.98304	0.311755	logistic	147419	13527	133892	1	0.170059	0	`840` ~ `rs36151150` + `age` + `sex` + `principal_component_1` + `principal_component_2` + `principal_component_3`	(Intercept) + rs36151150 + age + sexM + principal_component_1 + principal_component_2 + principal_component_3		Sprains and strains	injuries & poisonings
580.12	rs36151150	age,sex,principal_component_1,principal_component_2,principal_component_3	0.135093	0.133552	1.14464	0.311761	logistic	127419	186	127233	0.999999	0.170261	0	`580.12` ~ `rs36151150` + `age` + `sex` + `principal_component_1` + `principal_component_2` + `principal_component_3`	(Intercept) + rs36151150 + age + sexM + principal_component_1 + principal_component_2 + principal_component_3		Non-proliferative glomerulonephritis	genitourinary
257	rs36151150	age,sex,principal_component_1,principal_component_2,principal_component_3	0.0433127	0.0428594	1.04426	0.312219	logistic	145684	1883	143801	1	0.170211	0	`257` ~ `rs36151150` + `age` + `sex` + `principal_component_1` + `principal_component_2` + `principal_component_3`	(Intercept) + rs36151150 + age + sexM + principal_component_1 + principal_component_2 + principal_component_3		Testicular dysfunction	endocrine/metabolic
571.5	rs36151150	age,sex,principal_component_1,principal_component_2,principal_component_3	0.0194021	0.0192252	1.01959	0.312876	logistic	145367	10572	134795	0.999999	0.170231	0	`571.5` ~ `rs36151150` + `age` + `sex` + `principal_component_1` + `principal_component_2` + `principal_component_3`	(Intercept) + rs36151150 + age + sexM + principal_component_1 + principal_component_2 + principal_component_3		Other chronic nonalcoholic liver disease	digestive
348.7	rs36151150	age,sex,principal_component_1,principal_component_2,principal_component_3	-0.48269	0.478668	0.617121	0.313262	logistic	134671	21	134650	1	0.16932	0	`348.7` ~ `rs36151150` + `age` + `sex` + `principal_component_1` + `principal_component_2` + `principal_component_3`	(Intercept) + rs36151150 + age + sexM + principal_component_1 + principal_component_2 + principal_component_3		Coma	neurological
509.3	rs36151150	age,sex,principal_component_1,principal_component_2,principal_component_3	-0.103903	0.103051	0.901312	0.313326	logistic	139408	352	139056	1	0.169183	0	`509.3` ~ `rs36151150` + `age` + `sex` + `principal_component_1` + `principal_component_2` + `principal_component_3`	(Intercept) + rs36151150 + age + sexM + principal_component_1 + principal_component_2 + principal_component_3		Pulmonary insufficiency or respiratory failure following trauma and surgery	respiratory
530.12	rs36151150	age,sex,principal_component_1,principal_component_2,principal_component_3	-0.0932678	0.0927372	0.91095	0.314549	logistic	106758	427	106331	1	0.167978	0	`530.12` ~ `rs36151150` + `age` + `sex` + `principal_component_1` + `principal_component_2` + `principal_component_3`	(Intercept) + rs36151150 + age + sexM + principal_component_1 + principal_component_2 + principal_component_3		Ulcer of esophagus	digestive
420.2	rs36151150	age,sex,principal_component_1,principal_component_2,principal_component_3	0.0461647	0.045937	1.04725	0.314917	logistic	153071	1636	151435	0.999999	0.17013	0	`420.2` ~ `rs36151150` + `age` + `sex` + `principal_component_1` + `principal_component_2` + `principal_component_3`	(Intercept) + rs36151150 + age + sexM + principal_component_1 + principal_component_2 + principal_component_3		Pericarditis	circulatory system
560.4	rs36151150	age,sex,principal_component_1,principal_component_2,principal_component_3	0.0573423	0.057123	1.05902	0.315457	logistic	106256	1034	105222	0.999999	0.168014	0	`560.4` ~ `rs36151150` + `age` + `sex` + `principal_component_1` + `principal_component_2` + `principal_component_3`	(Intercept) + rs36151150 + age + sexM + principal_component_1 + principal_component_2 + principal_component_3		Other intestinal obstruction	digestive
362.1	rs36151150	age,sex,principal_component_1,principal_component_2,principal_component_3	-0.477238	0.475769	0.620495	0.315819	logistic	136283	23	136260	0.999999	0.170704	0	`362.1` ~ `rs36151150` + `age` + `sex` + `principal_component_1` + `principal_component_2` + `principal_component_3`	(Intercept) + rs36151150 + age + sexM + principal_component_1 + principal_component_2 + principal_component_3		Retinopathy of prematurity	sense organs
401.21	rs36151150	age,sex,principal_component_1,principal_component_2,principal_component_3	0.0293258	0.0292663	1.02976	0.316328	logistic	93490	4709	88781	0.999999	0.167729	0	`401.21` ~ `rs36151150` + `age` + `sex` + `principal_component_1` + `principal_component_2` + `principal_component_3`	(Intercept) + rs36151150 + age + sexM + principal_component_1 + principal_component_2 + principal_component_3		Hypertensive heart disease	circulatory system
453	rs36151150	age,sex,principal_component_1,principal_component_2,principal_component_3	0.0891947	0.0891424	1.09329	0.317027	logistic	123712	413	123299	0.999998	0.169232	0	`453` ~ `rs36151150` + `age` + `sex` + `principal_component_1` + `principal_component_2` + `principal_component_3`	(Intercept) + rs36151150 + age + sexM + principal_component_1 + principal_component_2 + principal_component_3		Chronic venous hypertension	circulatory system
710.1	rs36151150	age,sex,principal_component_1,principal_component_2,principal_component_3	-0.0448476	0.0448581	0.956143	0.317424	logistic	142474	1867	140607	0.999999	0.169754	0	`710.1` ~ `rs36151150` + `age` + `sex` + `principal_component_1` + `principal_component_2` + `principal_component_3`	(Intercept) + rs36151150 + age + sexM + principal_component_1 + principal_component_2 + principal_component_3		Osteomyelitis	musculoskeletal
697	rs36151150	age,sex,principal_component_1,principal_component_2,principal_component_3	0.0622828	0.0623811	1.06426	0.318073	logistic	128815	853	127962	1	0.168963	0	`697` ~ `rs36151150` + `age` + `sex` + `principal_component_1` + `principal_component_2` + `principal_component_3`	(Intercept) + rs36151150 + age + sexM + principal_component_1 + principal_component_2 + principal_component_3		Sarcoidosis	dermatologic
694	rs36151150	age,sex,principal_component_1,principal_component_2,principal_component_3	-0.0192296	0.0192967	0.980954	0.318994	logistic	138410	10448	127962	0.999998	0.169341	0	`694` ~ `rs36151150` + `age` + `sex` + `principal_component_1` + `principal_component_2` + `principal_component_3`	(Intercept) + rs36151150 + age + sexM + principal_component_1 + principal_component_2 + principal_component_3		Dyschromia and Vitiligo	dermatologic
695.22	rs36151150	age,sex,principal_component_1,principal_component_2,principal_component_3	-0.18813	0.188937	0.828507	0.319382	logistic	128079	117	127962	1	0.16881	0	`695.22` ~ `rs36151150` + `age` + `sex` + `principal_component_1` + `principal_component_2` + `principal_component_3`	(Intercept) + rs36151150 + age + sexM + principal_component_1 + principal_component_2 + principal_component_3		Pemphigus and pemphigoid	dermatologic
270.1	rs36151150	age,sex,principal_component_1,principal_component_2,principal_component_3	-0.107596	0.108087	0.897991	0.319514	logistic	151330	310	151020	1	0.170313	0	`270.1` ~ `rs36151150` + `age` + `sex` + `principal_component_1` + `principal_component_2` + `principal_component_3`	(Intercept) + rs36151150 + age + sexM + principal_component_1 + principal_component_2 + principal_component_3		Disturbances of amino-acid transport	endocrine/metabolic
345	rs36151150	age,sex,principal_component_1,principal_component_2,principal_component_3	0.0251231	0.0253136	1.02544	0.320966	logistic	140246	5596	134650	1	0.169695	0	`345` ~ `rs36151150` + `age` + `sex` + `principal_component_1` + `principal_component_2` + `principal_component_3`	(Intercept) + rs36151150 + age + sexM + principal_component_1 + principal_component_2 + principal_component_3		Epilepsy, recurrent seizures, convulsions	neurological
696.2	rs36151150	age,sex,principal_component_1,principal_component_2,principal_component_3	-0.354766	0.35768	0.701337	0.321269	logistic	127998	36	127962	1	0.168823	0	`696.2` ~ `rs36151150` + `age` + `sex` + `principal_component_1` + `principal_component_2` + `principal_component_3`	(Intercept) + rs36151150 + age + sexM + principal_component_1 + principal_component_2 + principal_component_3		Parapsoriasis	dermatologic
253.4	rs36151150	age,sex,principal_component_1,principal_component_2,principal_component_3	-0.224773	0.226775	0.798697	0.321601	logistic	143878	77	143801	1	0.169981	0	`253.4` ~ `rs36151150` + `age` + `sex` + `principal_component_1` + `principal_component_2` + `principal_component_3`	(Intercept) + rs36151150 + age + sexM + principal_component_1 + principal_component_2 + principal_component_3		Anterior pituitary disorders	endocrine/metabolic
756.1	rs36151150	age,sex,principal_component_1,principal_component_2,principal_component_3	-0.278088	0.280827	0.75723	0.322053	logistic	156727	50	156677	1	0.170287	0	`756.1` ~ `rs36151150` + `age` + `sex` + `principal_component_1` + `principal_component_2` + `principal_component_3`	(Intercept) + rs36151150 + age + sexM + principal_component_1 + principal_component_2 + principal_component_3		Congenital anomalies of abdominal wall; diaphragm	congenital anomalies
601.11	rs36151150	age,sex,principal_component_1,principal_component_2,principal_component_3	-0.111816	0.113008	0.894209	0.322443	logistic	142668	298	142370	1	0.169583	0	`601.11` ~ `rs36151150` + `age` + `sex` + `principal_component_1` + `principal_component_2` + `principal_component_3`	(Intercept) + rs36151150 + age + sexM + principal_component_1 + principal_component_2 + principal_component_3		Acute prostatitis	genitourinary
701.5	rs36151150	age,sex,principal_component_1,principal_component_2,principal_component_3	0.105432	0.106579	1.11119	0.322546	logistic	140425	285	140140	1	0.169699	0	`701.5` ~ `rs36151150` + `age` + `sex` + `principal_component_1` + `principal_component_2` + `principal_component_3`	(Intercept) + rs36151150 + age + sexM + principal_component_1 + principal_component_2 + principal_component_3		Abnormal granulation tissue	dermatologic
351	rs36151150	age,sex,principal_component_1,principal_component_2,principal_component_3	-0.0179678	0.0181911	0.982193	0.323287	logistic	147891	11683	136208	1	0.169899	0	`351` ~ `rs36151150` + `age` + `sex` + `principal_component_1` + `principal_component_2` + `principal_component_3`	(Intercept) + rs36151150 + age + sexM + principal_component_1 + principal_component_2 + principal_component_3		Other peripheral nerve disorders	neurological
288.2	rs36151150	age,sex,principal_component_1,principal_component_2,principal_component_3	0.026082	0.0264326	1.02643	0.323773	logistic	138209	5135	133074	1	0.170148	0	`288.2` ~ `rs36151150` + `age` + `sex` + `principal_component_1` + `principal_component_2` + `principal_component_3`	(Intercept) + rs36151150 + age + sexM + principal_component_1 + principal_component_2 + principal_component_3		Elevated white blood cell count	hematopoietic
159	rs36151150	age,sex,principal_component_1,principal_component_2,principal_component_3	0.0931624	0.0948317	1.09764	0.325904	logistic	151834	363	151471	0.999999	0.170275	0	`159` ~ `rs36151150` + `age` + `sex` + `principal_component_1` + `principal_component_2` + `principal_component_3`	(Intercept) + rs36151150 + age + sexM + principal_component_1 + principal_component_2 + principal_component_3		Malignant neoplasm of other and ill-defined sites within the digestive organs and peritoneum	neoplasms
378	rs36151150	age,sex,principal_component_1,principal_component_2,principal_component_3	-0.0406781	0.0415711	0.960138	0.327818	logistic	134118	2097	132021	0.999999	0.170551	0	`378` ~ `rs36151150` + `age` + `sex` + `principal_component_1` + `principal_component_2` + `principal_component_3`	(Intercept) + rs36151150 + age + sexM + principal_component_1 + principal_component_2 + principal_component_3		Strabismus and other disorders of binocular eye movements	sense organs
201	rs36151150	age,sex,principal_component_1,principal_component_2,principal_component_3	-0.124385	0.127365	0.88304	0.328766	logistic	156163	229	155934	1	0.170543	0	`201` ~ `rs36151150` + `age` + `sex` + `principal_component_1` + `principal_component_2` + `principal_component_3`	(Intercept) + rs36151150 + age + sexM + principal_component_1 + principal_component_2 + principal_component_3		Hodgkin's disease	neoplasms
312.3	rs36151150	age,sex,principal_component_1,principal_component_2,principal_component_3	-0.113984	0.116724	0.892272	0.328803	logistic	152640	280	152360	1	0.169677	0	`312.3` ~ `rs36151150` + `age` + `sex` + `principal_component_1` + `principal_component_2` + `principal_component_3`	(Intercept) + rs36151150 + age + sexM + principal_component_1 + principal_component_2 + principal_component_3		Impulse control disorder	mental disorders
250.23	rs36151150	age,sex,principal_component_1,principal_component_2,principal_component_3	0.038337	0.0393139	1.03908	0.329486	logistic	112774	2529	110245	0.999992	0.16976	0	`250.23` ~ `rs36151150` + `age` + `sex` + `principal_component_1` + `principal_component_2` + `principal_component_3`	(Intercept) + rs36151150 + age + sexM + principal_component_1 + principal_component_2 + principal_component_3		Type 2 diabetes with ophthalmic manifestations	endocrine/metabolic
795.82	rs36151150	age,sex,principal_component_1,principal_component_2,principal_component_3	-0.190323	0.195234	0.826692	0.329637	logistic	158461	101	158360	1	0.170395	0	`795.82` ~ `rs36151150` + `age` + `sex` + `principal_component_1` + `principal_component_2` + `principal_component_3`	(Intercept) + rs36151150 + age + sexM + principal_component_1 + principal_component_2 + principal_component_3		Elevated cancer antigen 125 [CA 125]	symptoms
695.42	rs36151150	age,sex,principal_component_1,principal_component_2,principal_component_3	-0.0460258	0.0472412	0.955017	0.329922	logistic	128441	1706	126735	1	0.168599	0	`695.42` ~ `rs36151150` + `age` + `sex` + `principal_component_1` + `principal_component_2` + `principal_component_3`	(Intercept) + rs36151150 + age + sexM + principal_component_1 + principal_component_2 + principal_component_3		Systemic lupus erythematosus	dermatologic
580.3	rs36151150	age,sex,principal_component_1,principal_component_2,principal_component_3	0.0581773	0.0597187	1.0599	0.329962	logistic	128240	1007	127233	0.999999	0.170251	0	`580.3` ~ `rs36151150` + `age` + `sex` + `principal_component_1` + `principal_component_2` + `principal_component_3`	(Intercept) + rs36151150 + age + sexM + principal_component_1 + principal_component_2 + principal_component_3		Nephritis and nephropathy without mention of glomerulonephritis	genitourinary
526.42	rs36151150	age,sex,principal_component_1,principal_component_2,principal_component_3	-0.150236	0.154275	0.860505	0.330144	logistic	142862	160	142702	1	0.170605	0	`526.42` ~ `rs36151150` + `age` + `sex` + `principal_component_1` + `principal_component_2` + `principal_component_3`	(Intercept) + rs36151150 + age + sexM + principal_component_1 + principal_component_2 + principal_component_3		Arthralgia/ankylosis of temporomandibular joint	digestive
590	rs36151150	age,sex,principal_component_1,principal_component_2,principal_component_3	0.0352643	0.0362409	1.03589	0.330527	logistic	126661	2873	123788	0.999999	0.169267	0	`590` ~ `rs36151150` + `age` + `sex` + `principal_component_1` + `principal_component_2` + `principal_component_3`	(Intercept) + rs36151150 + age + sexM + principal_component_1 + principal_component_2 + principal_component_3		Pyelonephritis	genitourinary
841	rs36151150	age,sex,principal_component_1,principal_component_2,principal_component_3	0.0458115	0.0470898	1.04688	0.330625	logistic	135434	1542	133892	1	0.169773	0	`841` ~ `rs36151150` + `age` + `sex` + `principal_component_1` + `principal_component_2` + `principal_component_3`	(Intercept) + rs36151150 + age + sexM + principal_component_1 + principal_component_2 + principal_component_3		Sprains and strains of back and neck	injuries & poisonings
368	rs36151150	age,sex,principal_component_1,principal_component_2,principal_component_3	0.0190284	0.0195593	1.01921	0.330626	logistic	152178	9839	142339	1	0.17058	0	`368` ~ `rs36151150` + `age` + `sex` + `principal_component_1` + `principal_component_2` + `principal_component_3`	(Intercept) + rs36151150 + age + sexM + principal_component_1 + principal_component_2 + principal_component_3		Visual disturbances	sense organs
448	rs36151150	age,sex,principal_component_1,principal_component_2,principal_component_3	-0.103929	0.107001	0.901289	0.331405	logistic	139552	314	139238	1	0.169141	0	`448` ~ `rs36151150` + `age` + `sex` + `principal_component_1` + `principal_component_2` + `principal_component_3`	(Intercept) + rs36151150 + age + sexM + principal_component_1 + principal_component_2 + principal_component_3		Disease of capillaries	circulatory system
364.51	rs36151150	age,sex,principal_component_1,principal_component_2,principal_component_3	0.0900012	0.0927034	1.09418	0.331622	logistic	137693	372	137321	0.999998	0.170771	0	`364.51` ~ `rs36151150` + `age` + `sex` + `principal_component_1` + `principal_component_2` + `principal_component_3`	(Intercept) + rs36151150 + age + sexM + principal_component_1 + principal_component_2 + principal_component_3		Fuchs' dystrophy	sense organs
426.91	rs36151150	age,sex,principal_component_1,principal_component_2,principal_component_3	0.116611	0.120166	1.12368	0.331842	logistic	109083	221	108862	1	0.167836	0	`426.91` ~ `rs36151150` + `age` + `sex` + `principal_component_1` + `principal_component_2` + `principal_component_3`	(Intercept) + rs36151150 + age + sexM + principal_component_1 + principal_component_2 + principal_component_3		Cardiac pacemaker in situ	circulatory system
286.9	rs36151150	age,sex,principal_component_1,principal_component_2,principal_component_3	0.0487265	0.0502216	1.04993	0.331932	logistic	147412	1365	146047	1	0.170332	0	`286.9` ~ `rs36151150` + `age` + `sex` + `principal_component_1` + `principal_component_2` + `principal_component_3`	(Intercept) + rs36151150 + age + sexM + principal_component_1 + principal_component_2 + principal_component_3		Abnormal coagulation profile	hematopoietic
442	rs36151150	age,sex,principal_component_1,principal_component_2,principal_component_3	0.0313292	0.0323032	1.03183	0.332121	logistic	142648	3410	139238	1	0.169473	0	`442` ~ `rs36151150` + `age` + `sex` + `principal_component_1` + `principal_component_2` + `principal_component_3`	(Intercept) + rs36151150 + age + sexM + principal_component_1 + principal_component_2 + principal_component_3		Other aneurysm	circulatory system
573.6	rs36151150	age,sex,principal_component_1,principal_component_2,principal_component_3	0.0417669	0.0430933	1.04265	0.332435	logistic	136780	1985	134795	0.999997	0.170277	0	`573.6` ~ `rs36151150` + `age` + `sex` + `principal_component_1` + `principal_component_2` + `principal_component_3`	(Intercept) + rs36151150 + age + sexM + principal_component_1 + principal_component_2 + principal_component_3		Nonspecific elevation of levels of transaminase or lactic acid dehydrogenase [LDH]	digestive
519.1	rs36151150	age,sex,principal_component_1,principal_component_2,principal_component_3	-0.228095	0.236191	0.796049	0.334183	logistic	153527	75	153452	1	0.17011	0	`519.1` ~ `rs36151150` + `age` + `sex` + `principal_component_1` + `principal_component_2` + `principal_component_3`	(Intercept) + rs36151150 + age + sexM + principal_component_1 + principal_component_2 + principal_component_3		Tracheostomy complications	respiratory
157	rs36151150	age,sex,principal_component_1,principal_component_2,principal_component_3	0.0918102	0.0951829	1.09616	0.334763	logistic	151833	362	151471	0.999999	0.170273	0	`157` ~ `rs36151150` + `age` + `sex` + `principal_component_1` + `principal_component_2` + `principal_component_3`	(Intercept) + rs36151150 + age + sexM + principal_component_1 + principal_component_2 + principal_component_3		Pancreatic cancer	neoplasms
225.2	rs36151150	age,sex,principal_component_1,principal_component_2,principal_component_3	-0.260814	0.270426	0.770424	0.334818	logistic	156787	56	156731	1	0.170556	0	`225.2` ~ `rs36151150` + `age` + `sex` + `principal_component_1` + `principal_component_2` + `principal_component_3`	(Intercept) + rs36151150 + age + sexM + principal_component_1 + principal_component_2 + principal_component_3		Benign neoplasm of spinal cord, meninges	neoplasms
526.8	rs36151150	age,sex,principal_component_1,principal_component_2,principal_component_3	-0.392595	0.40719	0.675302	0.334968	logistic	142728	26	142702	1	0.170615	0	`526.8` ~ `rs36151150` + `age` + `sex` + `principal_component_1` + `principal_component_2` + `principal_component_3`	(Intercept) + rs36151150 + age + sexM + principal_component_1 + principal_component_2 + principal_component_3		Exostosis of jaw	digestive
452	rs36151150	age,sex,principal_component_1,principal_component_2,principal_component_3	0.0254361	0.0263907	1.02576	0.335131	logistic	128462	5163	123299	0.999999	0.169599	0	`452` ~ `rs36151150` + `age` + `sex` + `principal_component_1` + `principal_component_2` + `principal_component_3`	(Intercept) + rs36151150 + age + sexM + principal_component_1 + principal_component_2 + principal_component_3		Other venous embolism and thrombosis	circulatory system
292.1	rs36151150	age,sex,principal_component_1,principal_component_2,principal_component_3	0.0334197	0.0348225	1.03398	0.337198	logistic	139427	2880	136547	0.999993	0.169343	0	`292.1` ~ `rs36151150` + `age` + `sex` + `principal_component_1` + `principal_component_2` + `principal_component_3`	(Intercept) + rs36151150 + age + sexM + principal_component_1 + principal_component_2 + principal_component_3		Aphasia/speech disturbance	mental disorders
715.1	rs36151150	age,sex,principal_component_1,principal_component_2,principal_component_3	-0.0453074	0.0472285	0.955704	0.337397	logistic	141370	1607	139763	0.999999	0.169636	0	`715.1` ~ `rs36151150` + `age` + `sex` + `principal_component_1` + `principal_component_2` + `principal_component_3`	(Intercept) + rs36151150 + age + sexM + principal_component_1 + principal_component_2 + principal_component_3		Sacroiliitis NEC	musculoskeletal
333	rs36151150	age,sex,principal_component_1,principal_component_2,principal_component_3	0.031759	0.0331416	1.03227	0.33792	logistic	137777	3127	134650	1	0.169691	0	`333` ~ `rs36151150` + `age` + `sex` + `principal_component_1` + `principal_component_2` + `principal_component_3`	(Intercept) + rs36151150 + age + sexM + principal_component_1 + principal_component_2 + principal_component_3		Extrapyramidal disease and abnormal movement disorders	neurological
371	rs36151150	age,sex,principal_component_1,principal_component_2,principal_component_3	-0.021372	0.0223658	0.978855	0.339292	logistic	141244	7696	133548	0.999999	0.170347	0	`371` ~ `rs36151150` + `age` + `sex` + `principal_component_1` + `principal_component_2` + `principal_component_3`	(Intercept) + rs36151150 + age + sexM + principal_component_1 + principal_component_2 + principal_component_3		Inflammation of the eye	sense organs
371.33	rs36151150	age,sex,principal_component_1,principal_component_2,principal_component_3	-0.158794	0.166186	0.853172	0.339315	logistic	133690	142	133548	0.999999	0.170379	0	`371.33` ~ `rs36151150` + `age` + `sex` + `principal_component_1` + `principal_component_2` + `principal_component_3`	(Intercept) + rs36151150 + age + sexM + principal_component_1 + principal_component_2 + principal_component_3		Noninfectious dermatoses of eyelid	sense organs
286.11	rs36151150	age,sex,principal_component_1,principal_component_2,principal_component_3	-0.131681	0.137822	0.87662	0.339354	logistic	146244	197	146047	1	0.170222	0	`286.11` ~ `rs36151150` + `age` + `sex` + `principal_component_1` + `principal_component_2` + `principal_component_3`	(Intercept) + rs36151150 + age + sexM + principal_component_1 + principal_component_2 + principal_component_3		Von Willebrand's disease	hematopoietic
753.2	rs36151150	age,sex,principal_component_1,principal_component_2,principal_component_3	-0.114444	0.120074	0.891861	0.340531	logistic	157988	262	157726	1	0.170421	0	`753.2` ~ `rs36151150` + `age` + `sex` + `principal_component_1` + `principal_component_2` + `principal_component_3`	(Intercept) + rs36151150 + age + sexM + principal_component_1 + principal_component_2 + principal_component_3		Congenital anomalies of posterior segment of eye	congenital anomalies
930	rs36151150	age,sex,principal_component_1,principal_component_2,principal_component_3	0.113932	0.11955	1.12068	0.340587	logistic	125883	234	125649	1	0.168406	0	`930` ~ `rs36151150` + `age` + `sex` + `principal_component_1` + `principal_component_2` + `principal_component_3`	(Intercept) + rs36151150 + age + sexM + principal_component_1 + principal_component_2 + principal_component_3		Allergic reaction to food	injuries & poisonings
985	rs36151150	age,sex,principal_component_1,principal_component_2,principal_component_3	0.241937	0.254518	1.27371	0.341824	logistic	160029	45	159984	1	0.1705	0	`985` ~ `rs36151150` + `age` + `sex` + `principal_component_1` + `principal_component_2` + `principal_component_3`	(Intercept) + rs36151150 + age + sexM + principal_component_1 + principal_component_2 + principal_component_3		Toxic effect of other metals	injuries & poisonings
614	rs36151150	age,sex,principal_component_1,principal_component_2,principal_component_3	0.0209489	0.0220658	1.02117	0.342426	logistic	153301	8169	145132	1	0.170514	0	`614` ~ `rs36151150` + `age` + `sex` + `principal_component_1` + `principal_component_2` + `principal_component_3`	(Intercept) + rs36151150 + age + sexM + principal_component_1 + principal_component_2 + principal_component_3		Inflammatory diseases of female pelvic organs	genitourinary
531.1	rs36151150	age,sex,principal_component_1,principal_component_2,principal_component_3	0.0927915	0.0978123	1.09723	0.342789	logistic	156209	348	155861	1	0.170275	0	`531.1` ~ `rs36151150` + `age` + `sex` + `principal_component_1` + `principal_component_2` + `principal_component_3`	(Intercept) + rs36151150 + age + sexM + principal_component_1 + principal_component_2 + principal_component_3		Hemorrhage from gastrointestinal ulcer	digestive
586.1	rs36151150	age,sex,principal_component_1,principal_component_2,principal_component_3	-0.176672	0.18691	0.838055	0.344545	logistic	127345	112	127233	0.999998	0.170219	0	`586.1` ~ `rs36151150` + `age` + `sex` + `principal_component_1` + `principal_component_2` + `principal_component_3`	(Intercept) + rs36151150 + age + sexM + principal_component_1 + principal_component_2 + principal_component_3		Anatomical abnormalities of kidney and ureters	genitourinary
401.3	rs36151150	age,sex,principal_component_1,principal_component_2,principal_component_3	0.0374887	0.0396963	1.0382	0.344972	logistic	91109	2328	88781	0.999993	0.167448	0	`401.3` ~ `rs36151150` + `age` + `sex` + `principal_component_1` + `principal_component_2` + `principal_component_3`	(Intercept) + rs36151150 + age + sexM + principal_component_1 + principal_component_2 + principal_component_3		Other hypertensive complications	circulatory system
312	rs36151150	age,sex,principal_component_1,principal_component_2,principal_component_3	-0.0833175	0.0883157	0.920059	0.345474	logistic	152836	476	152360	1	0.169679	0	`312` ~ `rs36151150` + `age` + `sex` + `principal_component_1` + `principal_component_2` + `principal_component_3`	(Intercept) + rs36151150 + age + sexM + principal_component_1 + principal_component_2 + principal_component_3		Conduct disorders	mental disorders
420.21	rs36151150	age,sex,principal_component_1,principal_component_2,principal_component_3	0.0976729	0.103618	1.1026	0.345871	logistic	151741	306	151435	1	0.17006	0	`420.21` ~ `rs36151150` + `age` + `sex` + `principal_component_1` + `principal_component_2` + `principal_component_3`	(Intercept) + rs36151150 + age + sexM + principal_component_1 + principal_component_2 + principal_component_3		Acute pericarditis	circulatory system
442.1	rs36151150	age,sex,principal_component_1,principal_component_2,principal_component_3	0.0360489	0.0382827	1.03671	0.346372	logistic	141641	2403	139238	1	0.169414	0	`442.1` ~ `rs36151150` + `age` + `sex` + `principal_component_1` + `principal_component_2` + `principal_component_3`	(Intercept) + rs36151150 + age + sexM + principal_component_1 + principal_component_2 + principal_component_3		Aortic aneurysm	circulatory system
244.5	rs36151150	age,sex,principal_component_1,principal_component_2,principal_component_3	-0.170954	0.181644	0.84286	0.34663	logistic	126810	118	126692	0.999999	0.169316	0	`244.5` ~ `rs36151150` + `age` + `sex` + `principal_component_1` + `principal_component_2` + `principal_component_3`	(Intercept) + rs36151150 + age + sexM + principal_component_1 + principal_component_2 + principal_component_3		Congenital hypothyroidism	endocrine/metabolic
426.9	rs36151150	age,sex,principal_component_1,principal_component_2,principal_component_3	0.107617	0.114385	1.11362	0.34679	logistic	109107	245	108862	1	0.16784	0	`426.9` ~ `rs36151150` + `age` + `sex` + `principal_component_1` + `principal_component_2` + `principal_component_3`	(Intercept) + rs36151150 + age + sexM + principal_component_1 + principal_component_2 + principal_component_3		Cardiac pacemaker/device in situ	circulatory system
742.9	rs36151150	age,sex,principal_component_1,principal_component_2,principal_component_3	0.0300381	0.0319506	1.03049	0.347145	logistic	136724	3358	133366	0.999997	0.169835	0	`742.9` ~ `rs36151150` + `age` + `sex` + `principal_component_1` + `principal_component_2` + `principal_component_3`	(Intercept) + rs36151150 + age + sexM + principal_component_1 + principal_component_2 + principal_component_3		Other derangement of joint	musculoskeletal
573.2	rs36151150	age,sex,principal_component_1,principal_component_2,principal_component_3	-0.0991018	0.105598	0.905651	0.347995	logistic	135140	345	134795	0.999991	0.170268	0	`573.2` ~ `rs36151150` + `age` + `sex` + `principal_component_1` + `principal_component_2` + `principal_component_3`	(Intercept) + rs36151150 + age + sexM + principal_component_1 + principal_component_2 + principal_component_3		Liver replaced by transplant	digestive
472	rs36151150	age,sex,principal_component_1,principal_component_2,principal_component_3	0.0254689	0.0271489	1.0258	0.348184	logistic	112781	4904	107877	0.999998	0.168707	0	`472` ~ `rs36151150` + `age` + `sex` + `principal_component_1` + `principal_component_2` + `principal_component_3`	(Intercept) + rs36151150 + age + sexM + principal_component_1 + principal_component_2 + principal_component_3		Chronic pharyngitis and nasopharyngitis	respiratory
796	rs36151150	age,sex,principal_component_1,principal_component_2,principal_component_3	0.0308714	0.0329307	1.03135	0.348519	logistic	146386	4016	142370	1	0.16991	0	`796` ~ `rs36151150` + `age` + `sex` + `principal_component_1` + `principal_component_2` + `principal_component_3`	(Intercept) + rs36151150 + age + sexM + principal_component_1 + principal_component_2 + principal_component_3		Elevated prostate specific antigen [PSA]	genitourinary
189	rs36151150	age,sex,principal_component_1,principal_component_2,principal_component_3	-0.042974	0.0458853	0.957936	0.348988	logistic	160312	1724	158588	1	0.170471	0	`189` ~ `rs36151150` + `age` + `sex` + `principal_component_1` + `principal_component_2` + `principal_component_3`	(Intercept) + rs36151150 + age + sexM + principal_component_1 + principal_component_2 + principal_component_3		Cancer of urinary organs (incl. kidney and bladder)	neoplasms
386.9	rs36151150	age,sex,principal_component_1,principal_component_2,principal_component_3	0.0137562	0.0146897	1.01385	0.349041	logistic	147971	19085	128886	1	0.170402	0	`386.9` ~ `rs36151150` + `age` + `sex` + `principal_component_1` + `principal_component_2` + `principal_component_3`	(Intercept) + rs36151150 + age + sexM + principal_component_1 + principal_component_2 + principal_component_3		Dizziness and giddiness (Light-headedness and vertigo)	sense organs
710	rs36151150	age,sex,principal_component_1,principal_component_2,principal_component_3	-0.041645	0.044481	0.95921	0.349149	logistic	142501	1894	140607	0.999999	0.16976	0	`710` ~ `rs36151150` + `age` + `sex` + `principal_component_1` + `principal_component_2` + `principal_component_3`	(Intercept) + rs36151150 + age + sexM + principal_component_1 + principal_component_2 + principal_component_3		Osteomyelitis, periostitis, and other infections involving bone	musculoskeletal
500.1	rs36151150	age,sex,principal_component_1,principal_component_2,principal_component_3	-0.179902	0.192261	0.835352	0.349419	logistic	139160	104	139056	1	0.169194	0	`500.1` ~ `rs36151150` + `age` + `sex` + `principal_component_1` + `principal_component_2` + `principal_component_3`	(Intercept) + rs36151150 + age + sexM + principal_component_1 + principal_component_2 + principal_component_3		Extrinsic allergic alveolitis	respiratory
53.1	rs36151150	age,sex,principal_component_1,principal_component_2,principal_component_3	-0.0768793	0.082196	0.926002	0.349625	logistic	122911	548	122363	1	0.169533	0	`053.1` ~ `rs36151150` + `age` + `sex` + `principal_component_1` + `principal_component_2` + `principal_component_3`	(Intercept) + rs36151150 + age + sexM + principal_component_1 + principal_component_2 + principal_component_3		Herpes zoster with nervous system complications	infectious diseases
870	rs36151150	age,sex,principal_component_1,principal_component_2,principal_component_3	0.0346713	0.0371056	1.03528	0.3501	logistic	145613	2529	143084	1	0.169655	0	`870` ~ `rs36151150` + `age` + `sex` + `principal_component_1` + `principal_component_2` + `principal_component_3`	(Intercept) + rs36151150 + age + sexM + principal_component_1 + principal_component_2 + principal_component_3		Open wounds of head; neck; and trunk	injuries & poisonings
305.2	rs36151150	age,sex,principal_component_1,principal_component_2,principal_component_3	0.0555934	0.0595461	1.05717	0.3505	logistic	91037	963	90074	1	0.166531	0	`305.2` ~ `rs36151150` + `age` + `sex` + `principal_component_1` + `principal_component_2` + `principal_component_3`	(Intercept) + rs36151150 + age + sexM + principal_component_1 + principal_component_2 + principal_component_3		Eating disorder	mental disorders
626.14	rs36151150	age,sex,principal_component_1,principal_component_2,principal_component_3	-0.0446312	0.0479373	0.95635	0.351836	logistic	127087	1675	125412	0.999999	0.169935	0	`626.14` ~ `rs36151150` + `age` + `sex` + `principal_component_1` + `principal_component_2` + `principal_component_3`	(Intercept) + rs36151150 + age + sexM + principal_component_1 + principal_component_2 + principal_component_3		Irregular menstrual bleeding	genitourinary
411.2	rs36151150	age,sex,principal_component_1,principal_component_2,principal_component_3	0.0237505	0.0255929	1.02403	0.353401	logistic	139084	5773	133311	1	0.169423	0	`411.2` ~ `rs36151150` + `age` + `sex` + `principal_component_1` + `principal_component_2` + `principal_component_3`	(Intercept) + rs36151150 + age + sexM + principal_component_1 + principal_component_2 + principal_component_3		Myocardial infarction	circulatory system
731.1	rs36151150	age,sex,principal_component_1,principal_component_2,principal_component_3	0.187082	0.201999	1.20573	0.354368	logistic	118141	74	118067	0.999999	0.168667	0	`731.1` ~ `rs36151150` + `age` + `sex` + `principal_component_1` + `principal_component_2` + `principal_component_3`	(Intercept) + rs36151150 + age + sexM + principal_component_1 + principal_component_2 + principal_component_3		Osteitis deformans [Paget's disease of bone]	musculoskeletal
414	rs36151150	age,sex,principal_component_1,principal_component_2,principal_component_3	0.0342918	0.0371457	1.03489	0.355919	logistic	135843	2532	133311	1	0.169335	0	`414` ~ `rs36151150` + `age` + `sex` + `principal_component_1` + `principal_component_2` + `principal_component_3`	(Intercept) + rs36151150 + age + sexM + principal_component_1 + principal_component_2 + principal_component_3		Other forms of chronic heart disease	circulatory system
535.6	rs36151150	age,sex,principal_component_1,principal_component_2,principal_component_3	-0.0690209	0.0749105	0.933307	0.356853	logistic	139825	654	139171	1	0.170613	0	`535.6` ~ `rs36151150` + `age` + `sex` + `principal_component_1` + `principal_component_2` + `principal_component_3`	(Intercept) + rs36151150 + age + sexM + principal_component_1 + principal_component_2 + principal_component_3		Duodenitis	digestive
574.12	rs36151150	age,sex,principal_component_1,principal_component_2,principal_component_3	0.0572898	0.0621981	1.05896	0.357006	logistic	147378	889	146489	1	0.170494	0	`574.12` ~ `rs36151150` + `age` + `sex` + `principal_component_1` + `principal_component_2` + `principal_component_3`	(Intercept) + rs36151150 + age + sexM + principal_component_1 + principal_component_2 + principal_component_3		Cholelithiasis with other cholecystitis	digestive
227.2	rs36151150	age,sex,principal_component_1,principal_component_2,principal_component_3	-0.136381	0.148384	0.87251	0.358039	logistic	156824	175	156649	1	0.170436	0	`227.2` ~ `rs36151150` + `age` + `sex` + `principal_component_1` + `principal_component_2` + `principal_component_3`	(Intercept) + rs36151150 + age + sexM + principal_component_1 + principal_component_2 + principal_component_3		Benign neoplasm of parathyroid gland	neoplasms
676	rs36151150	age,sex,principal_component_1,principal_component_2,principal_component_3	-0.0837016	0.0911715	0.919706	0.358583	logistic	159034	460	158574	1	0.170592	0	`676` ~ `rs36151150` + `age` + `sex` + `principal_component_1` + `principal_component_2` + `principal_component_3`	(Intercept) + rs36151150 + age + sexM + principal_component_1 + principal_component_2 + principal_component_3		Other disorders of the breast associated with childbirth and disorders of lactation	pregnancy complications
189.2	rs36151150	age,sex,principal_component_1,principal_component_2,principal_component_3	-0.0580111	0.0632884	0.943639	0.359344	logistic	159487	899	158588	1	0.170465	0	`189.2` ~ `rs36151150` + `age` + `sex` + `principal_component_1` + `principal_component_2` + `principal_component_3`	(Intercept) + rs36151150 + age + sexM + principal_component_1 + principal_component_2 + principal_component_3		Cancer of bladder	neoplasms
643	rs36151150	age,sex,principal_component_1,principal_component_2,principal_component_3	-0.0508757	0.0555437	0.950397	0.359689	logistic	160174	1306	158868	1	0.170571	0	`643` ~ `rs36151150` + `age` + `sex` + `principal_component_1` + `principal_component_2` + `principal_component_3`	(Intercept) + rs36151150 + age + sexM + principal_component_1 + principal_component_2 + principal_component_3		Excessive vomiting in pregnancy	pregnancy complications
271.3	rs36151150	age,sex,principal_component_1,principal_component_2,principal_component_3	-0.0185561	0.0202851	0.981615	0.360315	logistic	157064	9547	147517	1	0.170539	0	`271.3` ~ `rs36151150` + `age` + `sex` + `principal_component_1` + `principal_component_2` + `principal_component_3`	(Intercept) + rs36151150 + age + sexM + principal_component_1 + principal_component_2 + principal_component_3		Intestinal disaccharidase deficiencies and disaccharide malabsorption	endocrine/metabolic
707.1	rs36151150	age,sex,principal_component_1,principal_component_2,principal_component_3	0.0519968	0.0568766	1.05337	0.360609	logistic	156004	1054	154950	1	0.170217	0	`707.1` ~ `rs36151150` + `age` + `sex` + `principal_component_1` + `principal_component_2` + `principal_component_3`	(Intercept) + rs36151150 + age + sexM + principal_component_1 + principal_component_2 + principal_component_3		Decubitus ulcer	dermatologic
565	rs36151150	age,sex,principal_component_1,principal_component_2,principal_component_3	-0.0231837	0.0253621	0.977083	0.360661	logistic	147006	5727	141279	1	0.170496	0	`565` ~ `rs36151150` + `age` + `sex` + `principal_component_1` + `principal_component_2` + `principal_component_3`	(Intercept) + rs36151150 + age + sexM + principal_component_1 + principal_component_2 + principal_component_3		Anal and rectal conditions	digestive
557	rs36151150	age,sex,principal_component_1,principal_component_2,principal_component_3	0.0467753	0.0511735	1.04789	0.360689	logistic	106503	1281	105222	1	0.168075	0	`557` ~ `rs36151150` + `age` + `sex` + `principal_component_1` + `principal_component_2` + `principal_component_3`	(Intercept) + rs36151150 + age + sexM + principal_component_1 + principal_component_2 + principal_component_3		Intestinal malabsorption (non-celiac)	digestive
755.61	rs36151150	age,sex,principal_component_1,principal_component_2,principal_component_3	0.143628	0.157209	1.15445	0.36092	logistic	156804	127	156677	1	0.170318	0	`755.61` ~ `rs36151150` + `age` + `sex` + `principal_component_1` + `principal_component_2` + `principal_component_3`	(Intercept) + rs36151150 + age + sexM + principal_component_1 + principal_component_2 + principal_component_3		Congenital hip dysplasia and deformity	congenital anomalies
599.9	rs36151150	age,sex,principal_component_1,principal_component_2,principal_component_3	-0.0232853	0.0255528	0.976984	0.362156	logistic	120417	5761	114656	0.999997	0.16966	0	`599.9` ~ `rs36151150` + `age` + `sex` + `principal_component_1` + `principal_component_2` + `principal_component_3`	(Intercept) + rs36151150 + age + sexM + principal_component_1 + principal_component_2 + principal_component_3		Other abnormality of urination	genitourinary
626.1	rs36151150	age,sex,principal_component_1,principal_component_2,principal_component_3	-0.0181145	0.0198926	0.982049	0.362498	logistic	136736	11324	125412	0.999999	0.169604	0	`626.1` ~ `rs36151150` + `age` + `sex` + `principal_component_1` + `principal_component_2` + `principal_component_3`	(Intercept) + rs36151150 + age + sexM + principal_component_1 + principal_component_2 + principal_component_3		Irregular menstrual cycle/bleeding	genitourinary
277.6	rs36151150	age,sex,principal_component_1,principal_component_2,principal_component_3	-0.22646	0.248885	0.797351	0.362876	logistic	154083	64	154019	1	0.170317	0	`277.6` ~ `rs36151150` + `age` + `sex` + `principal_component_1` + `principal_component_2` + `principal_component_3`	(Intercept) + rs36151150 + age + sexM + principal_component_1 + principal_component_2 + principal_component_3		Other deficiencies of circulating enzymes	endocrine/metabolic
840.3	rs36151150	age,sex,principal_component_1,principal_component_2,principal_component_3	-0.0410147	0.0450765	0.959815	0.36288	logistic	135663	1771	133892	1	0.169645	0	`840.3` ~ `rs36151150` + `age` + `sex` + `principal_component_1` + `principal_component_2` + `principal_component_3`	(Intercept) + rs36151150 + age + sexM + principal_component_1 + principal_component_2 + principal_component_3		Joint/ligament sprain	injuries & poisonings
362.21	rs36151150	age,sex,principal_component_1,principal_component_2,principal_component_3	-0.0920595	0.101204	0.912051	0.363013	logistic	136625	365	136260	0.999999	0.170701	0	`362.21` ~ `rs36151150` + `age` + `sex` + `principal_component_1` + `principal_component_2` + `principal_component_3`	(Intercept) + rs36151150 + age + sexM + principal_component_1 + principal_component_2 + principal_component_3		Macular degeneration, dry	sense organs
717	rs36151150	age,sex,principal_component_1,principal_component_2,principal_component_3	-0.0659967	0.0725544	0.936134	0.363025	logistic	160516	668	159848	1	0.170494	0	`717` ~ `rs36151150` + `age` + `sex` + `principal_component_1` + `principal_component_2` + `principal_component_3`	(Intercept) + rs36151150 + age + sexM + principal_component_1 + principal_component_2 + principal_component_3		Polymyalgia Rheumatica	musculoskeletal
288	rs36151150	age,sex,principal_component_1,principal_component_2,principal_component_3	0.0226586	0.0249665	1.02292	0.364111	logistic	138878	5804	133074	1	0.170157	0	`288` ~ `rs36151150` + `age` + `sex` + `principal_component_1` + `principal_component_2` + `principal_component_3`	(Intercept) + rs36151150 + age + sexM + principal_component_1 + principal_component_2 + principal_component_3		Diseases of white blood cells	hematopoietic
110.13	rs36151150	age,sex,principal_component_1,principal_component_2,principal_component_3	0.0430721	0.0475173	1.04401	0.364697	logistic	134582	1530	133052	1	0.169506	0	`110.13` ~ `rs36151150` + `age` + `sex` + `principal_component_1` + `principal_component_2` + `principal_component_3`	(Intercept) + rs36151150 + age + sexM + principal_component_1 + principal_component_2 + principal_component_3		Dermatophytosis of the body	infectious diseases
313.1	rs36151150	age,sex,principal_component_1,principal_component_2,principal_component_3	0.028966	0.0319613	1.02939	0.364786	logistic	155784	3424	152360	1	0.17005	0	`313.1` ~ `rs36151150` + `age` + `sex` + `principal_component_1` + `principal_component_2` + `principal_component_3`	(Intercept) + rs36151150 + age + sexM + principal_component_1 + principal_component_2 + principal_component_3		Attention deficit hyperactivity disorder	mental disorders
277	rs36151150	age,sex,principal_component_1,principal_component_2,principal_component_3	-0.0824835	0.0912677	0.920827	0.366126	logistic	154455	436	154019	1	0.170315	0	`277` ~ `rs36151150` + `age` + `sex` + `principal_component_1` + `principal_component_2` + `principal_component_3`	(Intercept) + rs36151150 + age + sexM + principal_component_1 + principal_component_2 + principal_component_3		Other disorders of metabolism	endocrine/metabolic
145.1	rs36151150	age,sex,principal_component_1,principal_component_2,principal_component_3	0.300973	0.333174	1.35117	0.366339	logistic	159248	25	159223	1	0.170445	0	`145.1` ~ `rs36151150` + `age` + `sex` + `principal_component_1` + `principal_component_2` + `principal_component_3`	(Intercept) + rs36151150 + age + sexM + principal_component_1 + principal_component_2 + principal_component_3		Cancer of lip	neoplasms
624.2	rs36151150	age,sex,principal_component_1,principal_component_2,principal_component_3	0.146213	0.161916	1.15744	0.366519	logistic	147984	117	147867	1	0.170248	0	`624.2` ~ `rs36151150` + `age` + `sex` + `principal_component_1` + `principal_component_2` + `principal_component_3`	(Intercept) + rs36151150 + age + sexM + principal_component_1 + principal_component_2 + principal_component_3		Atrophy of female genital tract	genitourinary
370.31	rs36151150	age,sex,principal_component_1,principal_component_2,principal_component_3	0.0688977	0.0763764	1.07133	0.367014	logistic	134181	633	133548	1	0.170386	0	`370.31` ~ `rs36151150` + `age` + `sex` + `principal_component_1` + `principal_component_2` + `principal_component_3`	(Intercept) + rs36151150 + age + sexM + principal_component_1 + principal_component_2 + principal_component_3		Keratoconjunctivitis sicca	sense organs
331.1	rs36151150	age,sex,principal_component_1,principal_component_2,principal_component_3	-0.0937548	0.103983	0.910506	0.36725	logistic	135002	352	134650	1	0.169297	0	`331.1` ~ `rs36151150` + `age` + `sex` + `principal_component_1` + `principal_component_2` + `principal_component_3`	(Intercept) + rs36151150 + age + sexM + principal_component_1 + principal_component_2 + principal_component_3		Hydrocephalus	neurological
132	rs36151150	age,sex,principal_component_1,principal_component_2,principal_component_3	0.0703443	0.0780471	1.07288	0.367426	logistic	155074	562	154512	1	0.170209	0	`132` ~ `rs36151150` + `age` + `sex` + `principal_component_1` + `principal_component_2` + `principal_component_3`	(Intercept) + rs36151150 + age + sexM + principal_component_1 + principal_component_2 + principal_component_3		Infestation (lice, mites)	infectious diseases
428.3	rs36151150	age,sex,principal_component_1,principal_component_2,principal_component_3	0.0242189	0.0268848	1.02451	0.367673	logistic	142927	5173	137754	0.999999	0.16972	0	`428.3` ~ `rs36151150` + `age` + `sex` + `principal_component_1` + `principal_component_2` + `principal_component_3`	(Intercept) + rs36151150 + age + sexM + principal_component_1 + principal_component_2 + principal_component_3		Heart failure with reduced EF [Systolic or combined heart failure]	circulatory system
443	rs36151150	age,sex,principal_component_1,principal_component_2,principal_component_3	0.021146	0.0234833	1.02137	0.367872	logistic	145932	6694	139238	1	0.169589	0	`443` ~ `rs36151150` + `age` + `sex` + `principal_component_1` + `principal_component_2` + `principal_component_3`	(Intercept) + rs36151150 + age + sexM + principal_component_1 + principal_component_2 + principal_component_3		Peripheral vascular disease	circulatory system
361	rs36151150	age,sex,principal_component_1,principal_component_2,principal_component_3	-0.0390756	0.0435167	0.961678	0.369215	logistic	139292	1971	137321	0.999999	0.170634	0	`361` ~ `rs36151150` + `age` + `sex` + `principal_component_1` + `principal_component_2` + `principal_component_3`	(Intercept) + rs36151150 + age + sexM + principal_component_1 + principal_component_2 + principal_component_3		Retinal detachments and defects	sense organs
550.3	rs36151150	age,sex,principal_component_1,principal_component_2,principal_component_3	-0.178525	0.198991	0.836503	0.36964	logistic	140377	97	140280	0.999999	0.169718	0	`550.3` ~ `rs36151150` + `age` + `sex` + `principal_component_1` + `principal_component_2` + `principal_component_3`	(Intercept) + rs36151150 + age + sexM + principal_component_1 + principal_component_2 + principal_component_3		Femoral hernia	digestive
378.5	rs36151150	age,sex,principal_component_1,principal_component_2,principal_component_3	-0.0821264	0.0916159	0.921155	0.370028	logistic	132469	448	132021	0.999999	0.170512	0	`378.5` ~ `rs36151150` + `age` + `sex` + `principal_component_1` + `principal_component_2` + `principal_component_3`	(Intercept) + rs36151150 + age + sexM + principal_component_1 + principal_component_2 + principal_component_3		Paralytic strabismus	sense organs
380.1	rs36151150	age,sex,principal_component_1,principal_component_2,principal_component_3	0.0301305	0.0336368	1.03059	0.37038	logistic	146923	3122	143801	0.999999	0.169779	0	`380.1` ~ `rs36151150` + `age` + `sex` + `principal_component_1` + `principal_component_2` + `principal_component_3`	(Intercept) + rs36151150 + age + sexM + principal_component_1 + principal_component_2 + principal_component_3		Otitis externa	sense organs
261.41	rs36151150	age,sex,principal_component_1,principal_component_2,principal_component_3	-0.136757	0.152723	0.872182	0.370541	logistic	120250	166	120084	0.999998	0.169863	0	`261.41` ~ `rs36151150` + `age` + `sex` + `principal_component_1` + `principal_component_2` + `principal_component_3`	(Intercept) + rs36151150 + age + sexM + principal_component_1 + principal_component_2 + principal_component_3		Rickets or osteomalacia	endocrine/metabolic
289.1	rs36151150	age,sex,principal_component_1,principal_component_2,principal_component_3	-0.305244	0.34091	0.736944	0.370584	logistic	133112	38	133074	1	0.169842	0	`289.1` ~ `rs36151150` + `age` + `sex` + `principal_component_1` + `principal_component_2` + `principal_component_3`	(Intercept) + rs36151150 + age + sexM + principal_component_1 + principal_component_2 + principal_component_3		Myelofibrosis	hematopoietic
575.9	rs36151150	age,sex,principal_component_1,principal_component_2,principal_component_3	0.0508753	0.0568443	1.05219	0.37079	logistic	147553	1064	146489	1	0.170505	0	`575.9` ~ `rs36151150` + `age` + `sex` + `principal_component_1` + `principal_component_2` + `principal_component_3`	(Intercept) + rs36151150 + age + sexM + principal_component_1 + principal_component_2 + principal_component_3		Nonspecific abnormal findings on radiological and other examination of biliary tract	digestive
967	rs36151150	age,sex,principal_component_1,principal_component_2,principal_component_3	0.111747	0.124876	1.11823	0.370863	logistic	157639	211	157428	1	0.170307	0	`967` ~ `rs36151150` + `age` + `sex` + `principal_component_1` + `principal_component_2` + `principal_component_3`	(Intercept) + rs36151150 + age + sexM + principal_component_1 + principal_component_2 + principal_component_3		Adverse effects of sedatives or other central nervous system depressants and anesthetics	injuries & poisonings
585	rs36151150	age,sex,principal_component_1,principal_component_2,principal_component_3	-0.0145473	0.0163419	0.985558	0.373368	logistic	143385	16152	127233	0.999999	0.170297	0	`585` ~ `rs36151150` + `age` + `sex` + `principal_component_1` + `principal_component_2` + `principal_component_3`	(Intercept) + rs36151150 + age + sexM + principal_component_1 + principal_component_2 + principal_component_3		Renal failure	genitourinary
297.2	rs36151150	age,sex,principal_component_1,principal_component_2,principal_component_3	0.0723287	0.0813008	1.07501	0.373658	logistic	90585	511	90074	1	0.166451	0	`297.2` ~ `rs36151150` + `age` + `sex` + `principal_component_1` + `principal_component_2` + `principal_component_3`	(Intercept) + rs36151150 + age + sexM + principal_component_1 + principal_component_2 + principal_component_3		Suicide or self-inflicted injury	mental disorders
327.72	rs36151150	age,sex,principal_component_1,principal_component_2,principal_component_3	-0.100123	0.112558	0.904726	0.373722	logistic	113729	290	113439	0.999998	0.167543	0	`327.72` ~ `rs36151150` + `age` + `sex` + `principal_component_1` + `principal_component_2` + `principal_component_3`	(Intercept) + rs36151150 + age + sexM + principal_component_1 + principal_component_2 + principal_component_3		Sleep related leg cramps	neurological
364.4	rs36151150	age,sex,principal_component_1,principal_component_2,principal_component_3	-0.0647776	0.0728424	0.937276	0.37385	logistic	138016	695	137321	0.999998	0.170669	0	`364.4` ~ `rs36151150` + `age` + `sex` + `principal_component_1` + `principal_component_2` + `principal_component_3`	(Intercept) + rs36151150 + age + sexM + principal_component_1 + principal_component_2 + principal_component_3		Corneal degenerations	sense organs
740.12	rs36151150	age,sex,principal_component_1,principal_component_2,principal_component_3	0.0402833	0.0453127	1.04111	0.374	logistic	113942	1663	112279	0.999998	0.168033	0	`740.12` ~ `rs36151150` + `age` + `sex` + `principal_component_1` + `principal_component_2` + `principal_component_3`	(Intercept) + rs36151150 + age + sexM + principal_component_1 + principal_component_2 + principal_component_3		Osteoarthrosis, localized, secondary	musculoskeletal
275.3	rs36151150	age,sex,principal_component_1,principal_component_2,principal_component_3	0.0297411	0.0334971	1.03019	0.37461	logistic	150614	3180	147434	1	0.170283	0	`275.3` ~ `rs36151150` + `age` + `sex` + `principal_component_1` + `principal_component_2` + `principal_component_3`	(Intercept) + rs36151150 + age + sexM + principal_component_1 + principal_component_2 + principal_component_3		Disorders of magnesium metabolism	endocrine/metabolic
300.12	rs36151150	age,sex,principal_component_1,principal_component_2,principal_component_3	0.0276454	0.0311372	1.02803	0.374618	logistic	93778	3704	90074	1	0.166873	0	`300.12` ~ `rs36151150` + `age` + `sex` + `principal_component_1` + `principal_component_2` + `principal_component_3`	(Intercept) + rs36151150 + age + sexM + principal_component_1 + principal_component_2 + principal_component_3		Agorophobia, social phobia, and panic disorder	mental disorders
272.9	rs36151150	age,sex,principal_component_1,principal_component_2,principal_component_3	-0.0588686	0.0664363	0.942831	0.375568	logistic	93609	829	92780	0.99998	0.167772	0	`272.9` ~ `rs36151150` + `age` + `sex` + `principal_component_1` + `principal_component_2` + `principal_component_3`	(Intercept) + rs36151150 + age + sexM + principal_component_1 + principal_component_2 + principal_component_3		Unspecified disorder of lipoid metabolism	endocrine/metabolic
342	rs36151150	age,sex,principal_component_1,principal_component_2,principal_component_3	-0.0613892	0.0694186	0.940457	0.376516	logistic	135420	770	134650	1	0.169292	0	`342` ~ `rs36151150` + `age` + `sex` + `principal_component_1` + `principal_component_2` + `principal_component_3`	(Intercept) + rs36151150 + age + sexM + principal_component_1 + principal_component_2 + principal_component_3		Hemiplegia	neurological
270.11	rs36151150	age,sex,principal_component_1,principal_component_2,principal_component_3	-0.10118	0.114443	0.90377	0.376638	logistic	151294	274	151020	1	0.170317	0	`270.11` ~ `rs36151150` + `age` + `sex` + `principal_component_1` + `principal_component_2` + `principal_component_3`	(Intercept) + rs36151150 + age + sexM + principal_component_1 + principal_component_2 + principal_component_3		Disturbances of sulphur-bearing amino-acid metabolism	endocrine/metabolic
681.2	rs36151150	age,sex,principal_component_1,principal_component_2,principal_component_3	0.0446196	0.0505062	1.04563	0.376994	logistic	134016	1346	132670	1	0.169095	0	`681.2` ~ `rs36151150` + `age` + `sex` + `principal_component_1` + `principal_component_2` + `principal_component_3`	(Intercept) + rs36151150 + age + sexM + principal_component_1 + principal_component_2 + principal_component_3		Cellulitis and abscess of face/neck	dermatologic
726.1	rs36151150	age,sex,principal_component_1,principal_component_2,principal_component_3	0.0147419	0.0166919	1.01485	0.377141	logistic	120351	14859	105492	1	0.168848	0	`726.1` ~ `rs36151150` + `age` + `sex` + `principal_component_1` + `principal_component_2` + `principal_component_3`	(Intercept) + rs36151150 + age + sexM + principal_component_1 + principal_component_2 + principal_component_3		Enthesopathy	musculoskeletal
395.6	rs36151150	age,sex,principal_component_1,principal_component_2,principal_component_3	0.041774	0.0473191	1.04266	0.377337	logistic	142868	1547	141321	0.999999	0.169681	0	`395.6` ~ `rs36151150` + `age` + `sex` + `principal_component_1` + `principal_component_2` + `principal_component_3`	(Intercept) + rs36151150 + age + sexM + principal_component_1 + principal_component_2 + principal_component_3		Heart valve replaced	circulatory system
172.22	rs36151150	age,sex,principal_component_1,principal_component_2,principal_component_3	0.0372115	0.0421659	1.03791	0.377505	logistic	146374	1932	144442	1	0.169104	0	`172.22` ~ `rs36151150` + `age` + `sex` + `principal_component_1` + `principal_component_2` + `principal_component_3`	(Intercept) + rs36151150 + age + sexM + principal_component_1 + principal_component_2 + principal_component_3		Squamous cell carcinoma	neoplasms
653	rs36151150	age,sex,principal_component_1,principal_component_2,principal_component_3	-0.0397301	0.0450966	0.961049	0.378318	logistic	156897	2037	154860	1	0.170857	0	`653` ~ `rs36151150` + `age` + `sex` + `principal_component_1` + `principal_component_2` + `principal_component_3`	(Intercept) + rs36151150 + age + sexM + principal_component_1 + principal_component_2 + principal_component_3		Problems associated with amniotic cavity and membranes	pregnancy complications
495	rs36151150	age,sex,principal_component_1,principal_component_2,principal_component_3	0.0122687	0.0139317	1.01234	0.378519	logistic	140476	21654	118822	0.999998	0.169093	0	`495` ~ `rs36151150` + `age` + `sex` + `principal_component_1` + `principal_component_2` + `principal_component_3`	(Intercept) + rs36151150 + age + sexM + principal_component_1 + principal_component_2 + principal_component_3		Asthma	respiratory
724.8	rs36151150	age,sex,principal_component_1,principal_component_2,principal_component_3	0.0412576	0.0468594	1.04212	0.378612	logistic	122162	1554	120608	1	0.169107	0	`724.8` ~ `rs36151150` + `age` + `sex` + `principal_component_1` + `principal_component_2` + `principal_component_3`	(Intercept) + rs36151150 + age + sexM + principal_component_1 + principal_component_2 + principal_component_3		Other symptoms referable to back	musculoskeletal
172.1	rs36151150	age,sex,principal_component_1,principal_component_2,principal_component_3	0.0387861	0.0441474	1.03955	0.379641	logistic	146137	1695	144442	1	0.169098	0	`172.1` ~ `rs36151150` + `age` + `sex` + `principal_component_1` + `principal_component_2` + `principal_component_3`	(Intercept) + rs36151150 + age + sexM + principal_component_1 + principal_component_2 + principal_component_3		Melanomas of skin, dx or hx	neoplasms
172.11	rs36151150	age,sex,principal_component_1,principal_component_2,principal_component_3	0.0387861	0.0441474	1.03955	0.379641	logistic	146137	1695	144442	1	0.169098	0	`172.11` ~ `rs36151150` + `age` + `sex` + `principal_component_1` + `principal_component_2` + `principal_component_3`	(Intercept) + rs36151150 + age + sexM + principal_component_1 + principal_component_2 + principal_component_3		Melanomas of skin	neoplasms
780	rs36151150	age,sex,principal_component_1,principal_component_2,principal_component_3	0.051402	0.0586372	1.05275	0.380698	logistic	158950	995	157955	1	0.170544	0	`780` ~ `rs36151150` + `age` + `sex` + `principal_component_1` + `principal_component_2` + `principal_component_3`	(Intercept) + rs36151150 + age + sexM + principal_component_1 + principal_component_2 + principal_component_3		Hypothermia/Chills	symptoms
752.2	rs36151150	age,sex,principal_component_1,principal_component_2,principal_component_3	0.0702035	0.0801393	1.07273	0.38102	logistic	158233	507	157726	1	0.170508	0	`752.2` ~ `rs36151150` + `age` + `sex` + `principal_component_1` + `principal_component_2` + `principal_component_3`	(Intercept) + rs36151150 + age + sexM + principal_component_1 + principal_component_2 + principal_component_3		Other specified congenital anomalies of nervous system	congenital anomalies
695.41	rs36151150	age,sex,principal_component_1,principal_component_2,principal_component_3	0.0704395	0.080908	1.07298	0.383966	logistic	127261	526	126735	1	0.168748	0	`695.41` ~ `rs36151150` + `age` + `sex` + `principal_component_1` + `principal_component_2` + `principal_component_3`	(Intercept) + rs36151150 + age + sexM + principal_component_1 + principal_component_2 + principal_component_3		Cutaneous lupus erythematosus	dermatologic
313	rs36151150	age,sex,principal_component_1,principal_component_2,principal_component_3	0.0249023	0.0287101	1.02521	0.385739	logistic	156659	4299	152360	1	0.170112	0	`313` ~ `rs36151150` + `age` + `sex` + `principal_component_1` + `principal_component_2` + `principal_component_3`	(Intercept) + rs36151150 + age + sexM + principal_component_1 + principal_component_2 + principal_component_3		Pervasive developmental disorders	mental disorders
444.5	rs36151150	age,sex,principal_component_1,principal_component_2,principal_component_3	0.245077	0.2834	1.27772	0.387162	logistic	139274	36	139238	1	0.169159	0	`444.5` ~ `rs36151150` + `age` + `sex` + `principal_component_1` + `principal_component_2` + `principal_component_3`	(Intercept) + rs36151150 + age + sexM + principal_component_1 + principal_component_2 + principal_component_3		Atheroembolism	circulatory system
289	rs36151150	age,sex,principal_component_1,principal_component_2,principal_component_3	0.0408421	0.0472374	1.04169	0.387251	logistic	134591	1517	133074	1	0.170023	0	`289` ~ `rs36151150` + `age` + `sex` + `principal_component_1` + `principal_component_2` + `principal_component_3`	(Intercept) + rs36151150 + age + sexM + principal_component_1 + principal_component_2 + principal_component_3		Other diseases of blood and blood-forming organs	hematopoietic
618.2	rs36151150	age,sex,principal_component_1,principal_component_2,principal_component_3	-0.0495112	0.0574776	0.951694	0.389018	logistic	157454	1097	156357	1	0.170164	0	`618.2` ~ `rs36151150` + `age` + `sex` + `principal_component_1` + `principal_component_2` + `principal_component_3`	(Intercept) + rs36151150 + age + sexM + principal_component_1 + principal_component_2 + principal_component_3		Uterine/Uterovaginal prolapse	genitourinary
256.1	rs36151150	age,sex,principal_component_1,principal_component_2,principal_component_3	-0.309059	0.359697	0.734137	0.390219	logistic	143834	33	143801	1	0.169984	0	`256.1` ~ `rs36151150` + `age` + `sex` + `principal_component_1` + `principal_component_2` + `principal_component_3`	(Intercept) + rs36151150 + age + sexM + principal_component_1 + principal_component_2 + principal_component_3		Hyperestrogenism	endocrine/metabolic
327.7	rs36151150	age,sex,principal_component_1,principal_component_2,principal_component_3	0.0234157	0.0272588	1.02369	0.390334	logistic	118192	4753	113439	1	0.168286	0	`327.7` ~ `rs36151150` + `age` + `sex` + `principal_component_1` + `principal_component_2` + `principal_component_3`	(Intercept) + rs36151150 + age + sexM + principal_component_1 + principal_component_2 + principal_component_3		Sleep related movement disorders	neurological
427	rs36151150	age,sex,principal_component_1,principal_component_2,principal_component_3	0.0102849	0.0119737	1.01034	0.390361	logistic	142588	33726	108862	1	0.170112	0	`427` ~ `rs36151150` + `age` + `sex` + `principal_component_1` + `principal_component_2` + `principal_component_3`	(Intercept) + rs36151150 + age + sexM + principal_component_1 + principal_component_2 + principal_component_3		Cardiac dysrhythmias	circulatory system
337.1	rs36151150	age,sex,principal_component_1,principal_component_2,principal_component_3	0.0761633	0.0888083	1.07914	0.391105	logistic	135059	409	134650	1	0.169404	0	`337.1` ~ `rs36151150` + `age` + `sex` + `principal_component_1` + `principal_component_2` + `principal_component_3`	(Intercept) + rs36151150 + age + sexM + principal_component_1 + principal_component_2 + principal_component_3		Peripheral autonomic neuropathy	neurological
512.3	rs36151150	age,sex,principal_component_1,principal_component_2,principal_component_3	0.0987989	0.115305	1.10384	0.391531	logistic	94664	251	94413	0.999999	0.167698	0	`512.3` ~ `rs36151150` + `age` + `sex` + `principal_component_1` + `principal_component_2` + `principal_component_3`	(Intercept) + rs36151150 + age + sexM + principal_component_1 + principal_component_2 + principal_component_3		Abnormal chest sounds	respiratory
253.3	rs36151150	age,sex,principal_component_1,principal_component_2,principal_component_3	-0.145694	0.170462	0.864422	0.392719	logistic	143932	131	143801	1	0.16998	0	`253.3` ~ `rs36151150` + `age` + `sex` + `principal_component_1` + `principal_component_2` + `principal_component_3`	(Intercept) + rs36151150 + age + sexM + principal_component_1 + principal_component_2 + principal_component_3		Diabetes insipidus	endocrine/metabolic
334	rs36151150	age,sex,principal_component_1,principal_component_2,principal_component_3	-0.0371077	0.0434428	0.963572	0.393009	logistic	136542	1892	134650	1	0.169376	0	`334` ~ `rs36151150` + `age` + `sex` + `principal_component_1` + `principal_component_2` + `principal_component_3`	(Intercept) + rs36151150 + age + sexM + principal_component_1 + principal_component_2 + principal_component_3		Degenerative disease of the spinal cord	neurological
446.5	rs36151150	age,sex,principal_component_1,principal_component_2,principal_component_3	0.0915291	0.10731	1.09585	0.393691	logistic	139521	283	139238	1	0.169193	0	`446.5` ~ `rs36151150` + `age` + `sex` + `principal_component_1` + `principal_component_2` + `principal_component_3`	(Intercept) + rs36151150 + age + sexM + principal_component_1 + principal_component_2 + principal_component_3		Giant cell arteritis	circulatory system
364.2	rs36151150	age,sex,principal_component_1,principal_component_2,principal_component_3	-0.0964858	0.113234	0.908023	0.394161	logistic	137615	294	137321	0.999998	0.170675	0	`364.2` ~ `rs36151150` + `age` + `sex` + `principal_component_1` + `principal_component_2` + `principal_component_3`	(Intercept) + rs36151150 + age + sexM + principal_component_1 + principal_component_2 + principal_component_3		Corneal edema	sense organs
636.3	rs36151150	age,sex,principal_component_1,principal_component_2,principal_component_3	-0.0358482	0.0421119	0.964787	0.394624	logistic	155327	2328	152999	1	0.170881	0	`636.3` ~ `rs36151150` + `age` + `sex` + `principal_component_1` + `principal_component_2` + `principal_component_3`	(Intercept) + rs36151150 + age + sexM + principal_component_1 + principal_component_2 + principal_component_3		Hemorrhage in early pregnancy	pregnancy complications
514	rs36151150	age,sex,principal_component_1,principal_component_2,principal_component_3	0.015687	0.0184503	1.01581	0.395196	logistic	149914	11375	138539	0.999998	0.169947	0	`514` ~ `rs36151150` + `age` + `sex` + `principal_component_1` + `principal_component_2` + `principal_component_3`	(Intercept) + rs36151150 + age + sexM + principal_component_1 + principal_component_2 + principal_component_3		Abnormal findings examination of lungs	respiratory
358.1	rs36151150	age,sex,principal_component_1,principal_component_2,principal_component_3	-0.100751	0.118714	0.904158	0.396053	logistic	145124	263	144861	1	0.169879	0	`358.1` ~ `rs36151150` + `age` + `sex` + `principal_component_1` + `principal_component_2` + `principal_component_3`	(Intercept) + rs36151150 + age + sexM + principal_component_1 + principal_component_2 + principal_component_3		Myasthenia gravis	neurological
618.6	rs36151150	age,sex,principal_component_1,principal_component_2,principal_component_3	-0.194521	0.229247	0.823229	0.396149	logistic	156426	69	156357	0.999999	0.170167	0	`618.6` ~ `rs36151150` + `age` + `sex` + `principal_component_1` + `principal_component_2` + `principal_component_3`	(Intercept) + rs36151150 + age + sexM + principal_component_1 + principal_component_2 + principal_component_3		Vaginal enterocele, congenital or acquired	genitourinary
735.21	rs36151150	age,sex,principal_component_1,principal_component_2,principal_component_3	0.0297681	0.0352086	1.03022	0.397844	logistic	138407	2800	135607	1	0.169778	0	`735.21` ~ `rs36151150` + `age` + `sex` + `principal_component_1` + `principal_component_2` + `principal_component_3`	(Intercept) + rs36151150 + age + sexM + principal_component_1 + principal_component_2 + principal_component_3		Hammer toe (acquired)	musculoskeletal
782.3	rs36151150	age,sex,principal_component_1,principal_component_2,principal_component_3	0.01437	0.0170154	1.01447	0.398374	logistic	150294	13484	136810	1	0.169934	0	`782.3` ~ `rs36151150` + `age` + `sex` + `principal_component_1` + `principal_component_2` + `principal_component_3`	(Intercept) + rs36151150 + age + sexM + principal_component_1 + principal_component_2 + principal_component_3		Edema	symptoms
527.7	rs36151150	age,sex,principal_component_1,principal_component_2,principal_component_3	-0.0439872	0.0521549	0.956966	0.399008	logistic	150119	1333	148786	1	0.170178	0	`527.7` ~ `rs36151150` + `age` + `sex` + `principal_component_1` + `principal_component_2` + `principal_component_3`	(Intercept) + rs36151150 + age + sexM + principal_component_1 + principal_component_2 + principal_component_3		Disturbance of salivary secretion	digestive
362.31	rs36151150	age,sex,principal_component_1,principal_component_2,principal_component_3	-0.0964734	0.114535	0.908034	0.399619	logistic	136550	290	136260	0.999999	0.170688	0	`362.31` ~ `rs36151150` + `age` + `sex` + `principal_component_1` + `principal_component_2` + `principal_component_3`	(Intercept) + rs36151150 + age + sexM + principal_component_1 + principal_component_2 + principal_component_3		Separation of retinal layers	sense organs
722.7	rs36151150	age,sex,principal_component_1,principal_component_2,principal_component_3	-0.0713096	0.0846762	0.931174	0.399707	logistic	121105	497	120608	1	0.168936	0	`722.7` ~ `rs36151150` + `age` + `sex` + `principal_component_1` + `principal_component_2` + `principal_component_3`	(Intercept) + rs36151150 + age + sexM + principal_component_1 + principal_component_2 + principal_component_3		Intervertebral disc disorder with myelopathy	musculoskeletal
627.2	rs36151150	age,sex,principal_component_1,principal_component_2,principal_component_3	0.0221794	0.026345	1.02243	0.399853	logistic	130813	5401	125412	0.999997	0.170576	0	`627.2` ~ `rs36151150` + `age` + `sex` + `principal_component_1` + `principal_component_2` + `principal_component_3`	(Intercept) + rs36151150 + age + sexM + principal_component_1 + principal_component_2 + principal_component_3		Symptomatic menopause	genitourinary
939.1	rs36151150	age,sex,principal_component_1,principal_component_2,principal_component_3	-0.119589	0.142267	0.887285	0.400572	logistic	125838	189	125649	1	0.168355	0	`939.1` ~ `rs36151150` + `age` + `sex` + `principal_component_1` + `principal_component_2` + `principal_component_3`	(Intercept) + rs36151150 + age + sexM + principal_component_1 + principal_component_2 + principal_component_3		Contact and allergic dermatitis of eyelid	dermatologic
521.2	rs36151150	age,sex,principal_component_1,principal_component_2,principal_component_3	-0.115637	0.137663	0.890798	0.400906	logistic	142909	207	142702	1	0.170595	0	`521.2` ~ `rs36151150` + `age` + `sex` + `principal_component_1` + `principal_component_2` + `principal_component_3`	(Intercept) + rs36151150 + age + sexM + principal_component_1 + principal_component_2 + principal_component_3		Dental abrasion, erosion and attrition	digestive
513.8	rs36151150	age,sex,principal_component_1,principal_component_2,principal_component_3	0.0666894	0.0797761	1.06896	0.403179	logistic	155635	530	155105	1	0.170306	0	`513.8` ~ `rs36151150` + `age` + `sex` + `principal_component_1` + `principal_component_2` + `principal_component_3`	(Intercept) + rs36151150 + age + sexM + principal_component_1 + principal_component_2 + principal_component_3		Disorders of diaphragm	respiratory
594.3	rs36151150	age,sex,principal_component_1,principal_component_2,principal_component_3	-0.0378484	0.0452846	0.962859	0.403273	logistic	149865	1730	148135	1	0.170056	0	`594.3` ~ `rs36151150` + `age` + `sex` + `principal_component_1` + `principal_component_2` + `principal_component_3`	(Intercept) + rs36151150 + age + sexM + principal_component_1 + principal_component_2 + principal_component_3		Calculus of ureter	genitourinary
446.9	rs36151150	age,sex,principal_component_1,principal_component_2,principal_component_3	0.071687	0.0858484	1.07432	0.403695	logistic	139691	453	139238	1	0.169198	0	`446.9` ~ `rs36151150` + `age` + `sex` + `principal_component_1` + `principal_component_2` + `principal_component_3`	(Intercept) + rs36151150 + age + sexM + principal_component_1 + principal_component_2 + principal_component_3		Arteritis NOS	circulatory system
530.7	rs36151150	age,sex,principal_component_1,principal_component_2,principal_component_3	-0.189009	0.226401	0.827779	0.403807	logistic	106410	79	106331	1	0.167978	0	`530.7` ~ `rs36151150` + `age` + `sex` + `principal_component_1` + `principal_component_2` + `principal_component_3`	(Intercept) + rs36151150 + age + sexM + principal_component_1 + principal_component_2 + principal_component_3		Gastroesophageal laceration-hemorrhage syndrome	digestive
145	rs36151150	age,sex,principal_component_1,principal_component_2,principal_component_3	0.0775312	0.0933911	1.08062	0.406439	logistic	159601	378	159223	1	0.170478	0	`145` ~ `rs36151150` + `age` + `sex` + `principal_component_1` + `principal_component_2` + `principal_component_3`	(Intercept) + rs36151150 + age + sexM + principal_component_1 + principal_component_2 + principal_component_3		Cancer of mouth	neoplasms
174.3	rs36151150	age,sex,principal_component_1,principal_component_2,principal_component_3	-0.128918	0.155725	0.879046	0.407751	logistic	143505	160	143345	1	0.170074	0	`174.3` ~ `rs36151150` + `age` + `sex` + `principal_component_1` + `principal_component_2` + `principal_component_3`	(Intercept) + rs36151150 + age + sexM + principal_component_1 + principal_component_2 + principal_component_3		Neoplasm of uncertain behavior of breast	neoplasms
695.8	rs36151150	age,sex,principal_component_1,principal_component_2,principal_component_3	0.0343097	0.0414458	1.03491	0.407773	logistic	129972	2010	127962	1	0.169036	0	`695.8` ~ `rs36151150` + `age` + `sex` + `principal_component_1` + `principal_component_2` + `principal_component_3`	(Intercept) + rs36151150 + age + sexM + principal_component_1 + principal_component_2 + principal_component_3		Other specified erythematous conditions	dermatologic
740.2	rs36151150	age,sex,principal_component_1,principal_component_2,principal_component_3	-0.0260716	0.0314966	0.974265	0.407807	logistic	116169	3890	112279	0.999999	0.168091	0	`740.2` ~ `rs36151150` + `age` + `sex` + `principal_component_1` + `principal_component_2` + `principal_component_3`	(Intercept) + rs36151150 + age + sexM + principal_component_1 + principal_component_2 + principal_component_3		Osteoarthrosis, generalized	musculoskeletal
367.1	rs36151150	age,sex,principal_component_1,principal_component_2,principal_component_3	0.0186318	0.022555	1.01881	0.408771	logistic	143451	7232	136219	1	0.1701	0	`367.1` ~ `rs36151150` + `age` + `sex` + `principal_component_1` + `principal_component_2` + `principal_component_3`	(Intercept) + rs36151150 + age + sexM + principal_component_1 + principal_component_2 + principal_component_3		Myopia	sense organs
532	rs36151150	age,sex,principal_component_1,principal_component_2,principal_component_3	0.0166438	0.0201522	1.01678	0.408858	logistic	115807	9476	106331	1	0.168859	0	`532` ~ `rs36151150` + `age` + `sex` + `principal_component_1` + `principal_component_2` + `principal_component_3`	(Intercept) + rs36151150 + age + sexM + principal_component_1 + principal_component_2 + principal_component_3		Dysphagia	digestive
389.3	rs36151150	age,sex,principal_component_1,principal_component_2,principal_component_3	-0.0894534	0.108466	0.914431	0.409536	logistic	135956	310	135646	1	0.168911	0	`389.3` ~ `rs36151150` + `age` + `sex` + `principal_component_1` + `principal_component_2` + `principal_component_3`	(Intercept) + rs36151150 + age + sexM + principal_component_1 + principal_component_2 + principal_component_3		Degenerative and vascular disorders of ear	sense organs
381.1	rs36151150	age,sex,principal_component_1,principal_component_2,principal_component_3	-0.0224281	0.0271993	0.977822	0.409609	logistic	145889	4939	140950	0.999999	0.169903	0	`381.1` ~ `rs36151150` + `age` + `sex` + `principal_component_1` + `principal_component_2` + `principal_component_3`	(Intercept) + rs36151150 + age + sexM + principal_component_1 + principal_component_2 + principal_component_3		Otitis media	sense organs
851	rs36151150	age,sex,principal_component_1,principal_component_2,principal_component_3	-0.0697637	0.0846449	0.932614	0.40983	logistic	154092	549	153543	1	0.170301	0	`851` ~ `rs36151150` + `age` + `sex` + `principal_component_1` + `principal_component_2` + `principal_component_3`	(Intercept) + rs36151150 + age + sexM + principal_component_1 + principal_component_2 + principal_component_3		Complications of transplants and reattached limbs	injuries & poisonings
275.53	rs36151150	age,sex,principal_component_1,principal_component_2,principal_component_3	-0.0428724	0.0523151	0.958034	0.412499	logistic	148825	1391	147434	1	0.170069	0	`275.53` ~ `rs36151150` + `age` + `sex` + `principal_component_1` + `principal_component_2` + `principal_component_3`	(Intercept) + rs36151150 + age + sexM + principal_component_1 + principal_component_2 + principal_component_3		Disorders of phosphorus metabolism	endocrine/metabolic
755.6	rs36151150	age,sex,principal_component_1,principal_component_2,principal_component_3	0.0959274	0.117097	1.10068	0.412666	logistic	156913	236	156677	1	0.170327	0	`755.6` ~ `rs36151150` + `age` + `sex` + `principal_component_1` + `principal_component_2` + `principal_component_3`	(Intercept) + rs36151150 + age + sexM + principal_component_1 + principal_component_2 + principal_component_3		Other congenital anomalies of lower limb, including pelvic girdle	congenital anomalies
853	rs36151150	age,sex,principal_component_1,principal_component_2,principal_component_3	0.0963189	0.117924	1.10111	0.414048	logistic	153779	236	153543	1	0.170394	0	`853` ~ `rs36151150` + `age` + `sex` + `principal_component_1` + `principal_component_2` + `principal_component_3`	(Intercept) + rs36151150 + age + sexM + principal_component_1 + principal_component_2 + principal_component_3		Complication of colostomy or enterostomy	injuries & poisonings
362.6	rs36151150	age,sex,principal_component_1,principal_component_2,principal_component_3	-0.045529	0.0557673	0.955492	0.414266	logistic	137479	1219	136260	0.999999	0.17063	0	`362.6` ~ `rs36151150` + `age` + `sex` + `principal_component_1` + `principal_component_2` + `principal_component_3`	(Intercept) + rs36151150 + age + sexM + principal_component_1 + principal_component_2 + principal_component_3		Peripheral retinal degenerations	sense organs
394.4	rs36151150	age,sex,principal_component_1,principal_component_2,principal_component_3	0.175129	0.215527	1.1914	0.416469	logistic	141390	69	141321	0.999999	0.169545	0	`394.4` ~ `rs36151150` + `age` + `sex` + `principal_component_1` + `principal_component_2` + `principal_component_3`	(Intercept) + rs36151150 + age + sexM + principal_component_1 + principal_component_2 + principal_component_3		Acute rheumatic heart disease	circulatory system
260.6	rs36151150	age,sex,principal_component_1,principal_component_2,principal_component_3	-0.0459702	0.0566839	0.95507	0.41737	logistic	121216	1132	120084	0.999999	0.169866	0	`260.6` ~ `rs36151150` + `age` + `sex` + `principal_component_1` + `principal_component_2` + `principal_component_3`	(Intercept) + rs36151150 + age + sexM + principal_component_1 + principal_component_2 + principal_component_3		Anorexia	endocrine/metabolic
415.21	rs36151150	age,sex,principal_component_1,principal_component_2,principal_component_3	0.0704419	0.0868764	1.07298	0.417464	logistic	148908	449	148459	0.999999	0.16988	0	`415.21` ~ `rs36151150` + `age` + `sex` + `principal_component_1` + `principal_component_2` + `principal_component_3`	(Intercept) + rs36151150 + age + sexM + principal_component_1 + principal_component_2 + principal_component_3		Primary pulmonary hypertension	circulatory system
290.16	rs36151150	age,sex,principal_component_1,principal_component_2,principal_component_3	0.104558	0.128985	1.11022	0.417584	logistic	136754	207	136547	0.999986	0.169114	0	`290.16` ~ `rs36151150` + `age` + `sex` + `principal_component_1` + `principal_component_2` + `principal_component_3`	(Intercept) + rs36151150 + age + sexM + principal_component_1 + principal_component_2 + principal_component_3		Vascular dementia	mental disorders
686.5	rs36151150	age,sex,principal_component_1,principal_component_2,principal_component_3	0.111616	0.13792	1.11808	0.418351	logistic	132837	167	132670	1	0.169008	0	`686.5` ~ `rs36151150` + `age` + `sex` + `principal_component_1` + `principal_component_2` + `principal_component_3`	(Intercept) + rs36151150 + age + sexM + principal_component_1 + principal_component_2 + principal_component_3		Pyoderma	dermatologic
285.1	rs36151150	age,sex,principal_component_1,principal_component_2,principal_component_3	0.0298153	0.0368929	1.03026	0.419	logistic	122357	2611	119746	0.99997	0.170186	0	`285.1` ~ `rs36151150` + `age` + `sex` + `principal_component_1` + `principal_component_2` + `principal_component_3`	(Intercept) + rs36151150 + age + sexM + principal_component_1 + principal_component_2 + principal_component_3		Acute posthemorrhagic anemia	hematopoietic
565.1	rs36151150	age,sex,principal_component_1,principal_component_2,principal_component_3	-0.0372121	0.0461871	0.963472	0.420426	logistic	142949	1670	141279	1	0.170459	0	`565.1` ~ `rs36151150` + `age` + `sex` + `principal_component_1` + `principal_component_2` + `principal_component_3`	(Intercept) + rs36151150 + age + sexM + principal_component_1 + principal_component_2 + principal_component_3		Anal and rectal polyp	digestive
509.5	rs36151150	age,sex,principal_component_1,principal_component_2,principal_component_3	-0.385472	0.478918	0.68013	0.420888	logistic	139076	20	139056	1	0.169199	0	`509.5` ~ `rs36151150` + `age` + `sex` + `principal_component_1` + `principal_component_2` + `principal_component_3`	(Intercept) + rs36151150 + age + sexM + principal_component_1 + principal_component_2 + principal_component_3		Respiratory arrest	respiratory
70.9	rs36151150	age,sex,principal_component_1,principal_component_2,principal_component_3	0.0524357	0.0656532	1.05383	0.424478	logistic	123172	809	122363	1	0.169612	0	`070.9` ~ `rs36151150` + `age` + `sex` + `principal_component_1` + `principal_component_2` + `principal_component_3`	(Intercept) + rs36151150 + age + sexM + principal_component_1 + principal_component_2 + principal_component_3		Hepatitis NOS	infectious diseases
911	rs36151150	age,sex,principal_component_1,principal_component_2,principal_component_3	0.0680867	0.0853858	1.07046	0.425219	logistic	160081	461	159620	1	0.170526	0	`911` ~ `rs36151150` + `age` + `sex` + `principal_component_1` + `principal_component_2` + `principal_component_3`	(Intercept) + rs36151150 + age + sexM + principal_component_1 + principal_component_2 + principal_component_3		Blister	injuries & poisonings
763	rs36151150	age,sex,principal_component_1,principal_component_2,principal_component_3	-0.0144671	0.0181564	0.985637	0.425562	logistic	140183	11818	128365	1	0.169796	0	`763` ~ `rs36151150` + `age` + `sex` + `principal_component_1` + `principal_component_2` + `principal_component_3`	(Intercept) + rs36151150 + age + sexM + principal_component_1 + principal_component_2 + principal_component_3		Thoracic or lumbosacral neuritis or radiculitis, unspecified	symptoms
394	rs36151150	age,sex,principal_component_1,principal_component_2,principal_component_3	0.0260445	0.0327122	1.02639	0.425932	logistic	144629	3308	141321	0.999999	0.169807	0	`394` ~ `rs36151150` + `age` + `sex` + `principal_component_1` + `principal_component_2` + `principal_component_3`	(Intercept) + rs36151150 + age + sexM + principal_component_1 + principal_component_2 + principal_component_3		Rheumatic disease of the heart valves	circulatory system
276.1	rs36151150	age,sex,principal_component_1,principal_component_2,principal_component_3	0.0126614	0.0159303	1.01274	0.42673	logistic	144997	15966	129031	0.999998	0.170262	0	`276.1` ~ `rs36151150` + `age` + `sex` + `principal_component_1` + `principal_component_2` + `principal_component_3`	(Intercept) + rs36151150 + age + sexM + principal_component_1 + principal_component_2 + principal_component_3		Electrolyte imbalance	endocrine/metabolic
452.1	rs36151150	age,sex,principal_component_1,principal_component_2,principal_component_3	-0.229845	0.289775	0.794656	0.427669	logistic	123346	47	123299	0.999998	0.169154	0	`452.1` ~ `rs36151150` + `age` + `sex` + `principal_component_1` + `principal_component_2` + `principal_component_3`	(Intercept) + rs36151150 + age + sexM + principal_component_1 + principal_component_2 + principal_component_3		Iatrogenic pulmonary embolism and infarction	circulatory system
174.11	rs36151150	age,sex,principal_component_1,principal_component_2,principal_component_3	0.0218078	0.0275008	1.02205	0.427785	logistic	148302	4957	143345	1	0.170416	0	`174.11` ~ `rs36151150` + `age` + `sex` + `principal_component_1` + `principal_component_2` + `principal_component_3`	(Intercept) + rs36151150 + age + sexM + principal_component_1 + principal_component_2 + principal_component_3		Malignant neoplasm of female breast	neoplasms
626.11	rs36151150	age,sex,principal_component_1,principal_component_2,principal_component_3	-0.0286121	0.0361121	0.971793	0.428178	logistic	128441	3029	125412	0.999999	0.169891	0	`626.11` ~ `rs36151150` + `age` + `sex` + `principal_component_1` + `principal_component_2` + `principal_component_3`	(Intercept) + rs36151150 + age + sexM + principal_component_1 + principal_component_2 + principal_component_3		Absent or infrequent menstruation	genitourinary
158	rs36151150	age,sex,principal_component_1,principal_component_2,principal_component_3	0.0480717	0.0606856	1.04925	0.428277	logistic	152396	925	151471	0.999999	0.1703	0	`158` ~ `rs36151150` + `age` + `sex` + `principal_component_1` + `principal_component_2` + `principal_component_3`	(Intercept) + rs36151150 + age + sexM + principal_component_1 + principal_component_2 + principal_component_3		Neoplasm of unspecified nature of digestive system	neoplasms
338	rs36151150	age,sex,principal_component_1,principal_component_2,principal_component_3	0.00887328	0.0112098	1.00891	0.428614	logistic	145665	39348	106317	1	0.170755	0	`338` ~ `rs36151150` + `age` + `sex` + `principal_component_1` + `principal_component_2` + `principal_component_3`	(Intercept) + rs36151150 + age + sexM + principal_component_1 + principal_component_2 + principal_component_3		Pain	neurological
573.4	rs36151150	age,sex,principal_component_1,principal_component_2,principal_component_3	0.0944126	0.119461	1.09901	0.429342	logistic	135038	243	134795	0.999991	0.170319	0	`573.4` ~ `rs36151150` + `age` + `sex` + `principal_component_1` + `principal_component_2` + `principal_component_3`	(Intercept) + rs36151150 + age + sexM + principal_component_1 + principal_component_2 + principal_component_3		Acute and subacute necrosis of liver	digestive
427.1	rs36151150	age,sex,principal_component_1,principal_component_2,principal_component_3	0.0215059	0.027227	1.02174	0.429602	logistic	113789	4927	108862	1	0.168364	0	`427.1` ~ `rs36151150` + `age` + `sex` + `principal_component_1` + `principal_component_2` + `principal_component_3`	(Intercept) + rs36151150 + age + sexM + principal_component_1 + principal_component_2 + principal_component_3		Paroxysmal tachycardia, unspecified	circulatory system
747.12	rs36151150	age,sex,principal_component_1,principal_component_2,principal_component_3	-0.0609563	0.0771926	0.940864	0.429723	logistic	157121	594	156527	1	0.170267	0	`747.12` ~ `rs36151150` + `age` + `sex` + `principal_component_1` + `principal_component_2` + `principal_component_3`	(Intercept) + rs36151150 + age + sexM + principal_component_1 + principal_component_2 + principal_component_3		Valvular heart disease/ heart chambers	congenital anomalies
10	rs36151150	age,sex,principal_component_1,principal_component_2,principal_component_3	-0.102183	0.129408	0.902864	0.429749	logistic	139904	254	139650	0.999999	0.170292	0	`010` ~ `rs36151150` + `age` + `sex` + `principal_component_1` + `principal_component_2` + `principal_component_3`	(Intercept) + rs36151150 + age + sexM + principal_component_1 + principal_component_2 + principal_component_3		Tuberculosis	infectious diseases
512.2	rs36151150	age,sex,principal_component_1,principal_component_2,principal_component_3	0.0223288	0.0283146	1.02258	0.430348	logistic	98987	4574	94413	0.999998	0.168083	0	`512.2` ~ `rs36151150` + `age` + `sex` + `principal_component_1` + `principal_component_2` + `principal_component_3`	(Intercept) + rs36151150 + age + sexM + principal_component_1 + principal_component_2 + principal_component_3		Painful respiration	respiratory
418.1	rs36151150	age,sex,principal_component_1,principal_component_2,principal_component_3	-0.0317262	0.0402391	0.968772	0.430438	logistic	116323	2275	114048	1	0.16884	0	`418.1` ~ `rs36151150` + `age` + `sex` + `principal_component_1` + `principal_component_2` + `principal_component_3`	(Intercept) + rs36151150 + age + sexM + principal_component_1 + principal_component_2 + principal_component_3		Precordial pain	circulatory system
535.8	rs36151150	age,sex,principal_component_1,principal_component_2,principal_component_3	-0.0484029	0.0614689	0.95275	0.431026	logistic	140148	977	139171	1	0.170598	0	`535.8` ~ `rs36151150` + `age` + `sex` + `principal_component_1` + `principal_component_2` + `principal_component_3`	(Intercept) + rs36151150 + age + sexM + principal_component_1 + principal_component_2 + principal_component_3		Other specified gastritis	digestive
654	rs36151150	age,sex,principal_component_1,principal_component_2,principal_component_3	-0.0312816	0.0397528	0.969203	0.431338	logistic	157458	2598	154860	1	0.170792	0	`654` ~ `rs36151150` + `age` + `sex` + `principal_component_1` + `principal_component_2` + `principal_component_3`	(Intercept) + rs36151150 + age + sexM + principal_component_1 + principal_component_2 + principal_component_3		Other and unspecified complications of birth; puerperium affecting management of mother	pregnancy complications
603.2	rs36151150	age,sex,principal_component_1,principal_component_2,principal_component_3	0.0800764	0.101886	1.08337	0.431903	logistic	138604	324	138280	1	0.169263	0	`603.2` ~ `rs36151150` + `age` + `sex` + `principal_component_1` + `principal_component_2` + `principal_component_3`	(Intercept) + rs36151150 + age + sexM + principal_component_1 + principal_component_2 + principal_component_3		Spermatocele	genitourinary
446	rs36151150	age,sex,principal_component_1,principal_component_2,principal_component_3	0.0479119	0.0609646	1.04908	0.431928	logistic	140160	922	139238	1	0.169221	0	`446` ~ `rs36151150` + `age` + `sex` + `principal_component_1` + `principal_component_2` + `principal_component_3`	(Intercept) + rs36151150 + age + sexM + principal_component_1 + principal_component_2 + principal_component_3		Polyarteritis nodosa and allied conditions	circulatory system
443.1	rs36151150	age,sex,principal_component_1,principal_component_2,principal_component_3	0.0360583	0.045909	1.03672	0.432201	logistic	140832	1594	139238	1	0.16934	0	`443.1` ~ `rs36151150` + `age` + `sex` + `principal_component_1` + `principal_component_2` + `principal_component_3`	(Intercept) + rs36151150 + age + sexM + principal_component_1 + principal_component_2 + principal_component_3		Raynaud's syndrome	circulatory system
525	rs36151150	age,sex,principal_component_1,principal_component_2,principal_component_3	-0.0224653	0.0286479	0.977785	0.432931	logistic	147240	4538	142702	1	0.170558	0	`525` ~ `rs36151150` + `age` + `sex` + `principal_component_1` + `principal_component_2` + `principal_component_3`	(Intercept) + rs36151150 + age + sexM + principal_component_1 + principal_component_2 + principal_component_3		Other diseases of the teeth and supporting structures	digestive
282.8	rs36151150	age,sex,principal_component_1,principal_component_2,principal_component_3	-0.0610544	0.0779416	0.940772	0.43343	logistic	120384	638	119746	0.999994	0.169964	0	`282.8` ~ `rs36151150` + `age` + `sex` + `principal_component_1` + `principal_component_2` + `principal_component_3`	(Intercept) + rs36151150 + age + sexM + principal_component_1 + principal_component_2 + principal_component_3		Other hemoglobinopathies	hematopoietic
599.2	rs36151150	age,sex,principal_component_1,principal_component_2,principal_component_3	-0.0214939	0.0274534	0.978735	0.433672	logistic	119673	5017	114656	0.999997	0.169671	0	`599.2` ~ `rs36151150` + `age` + `sex` + `principal_component_1` + `principal_component_2` + `principal_component_3`	(Intercept) + rs36151150 + age + sexM + principal_component_1 + principal_component_2 + principal_component_3		Retention of urine	genitourinary
442.2	rs36151150	age,sex,principal_component_1,principal_component_2,principal_component_3	0.0919012	0.117542	1.09626	0.434296	logistic	139471	233	139238	1	0.169189	0	`442.2` ~ `rs36151150` + `age` + `sex` + `principal_component_1` + `principal_component_2` + `principal_component_3`	(Intercept) + rs36151150 + age + sexM + principal_component_1 + principal_component_2 + principal_component_3		Aneurysm of iliac artery	circulatory system
411.8	rs36151150	age,sex,principal_component_1,principal_component_2,principal_component_3	0.0286244	0.0367458	1.02904	0.435989	logistic	136035	2724	133311	1	0.169287	0	`411.8` ~ `rs36151150` + `age` + `sex` + `principal_component_1` + `principal_component_2` + `principal_component_3`	(Intercept) + rs36151150 + age + sexM + principal_component_1 + principal_component_2 + principal_component_3		Other chronic ischemic heart disease, unspecified	circulatory system
614.5	rs36151150	age,sex,principal_component_1,principal_component_2,principal_component_3	0.0181993	0.0234272	1.01837	0.437251	logistic	152291	7159	145132	1	0.170503	0	`614.5` ~ `rs36151150` + `age` + `sex` + `principal_component_1` + `principal_component_2` + `principal_component_3`	(Intercept) + rs36151150 + age + sexM + principal_component_1 + principal_component_2 + principal_component_3		Inflammatory disease of cervix, vagina, and vulva	genitourinary
528.1	rs36151150	age,sex,principal_component_1,principal_component_2,principal_component_3	-0.045706	0.0589738	0.955323	0.438326	logistic	149839	1053	148786	1	0.170163	0	`528.1` ~ `rs36151150` + `age` + `sex` + `principal_component_1` + `principal_component_2` + `principal_component_3`	(Intercept) + rs36151150 + age + sexM + principal_component_1 + principal_component_2 + principal_component_3		Stomatitis and mucositis	digestive
599.4	rs36151150	age,sex,principal_component_1,principal_component_2,principal_component_3	0.016201	0.020956	1.01633	0.439463	logistic	123530	8874	114656	1	0.170104	0	`599.4` ~ `rs36151150` + `age` + `sex` + `principal_component_1` + `principal_component_2` + `principal_component_3`	(Intercept) + rs36151150 + age + sexM + principal_component_1 + principal_component_2 + principal_component_3		Urinary incontinence	genitourinary
514.1	rs36151150	age,sex,principal_component_1,principal_component_2,principal_component_3	-0.0580836	0.0751968	0.943571	0.439865	logistic	139185	646	138539	0.999997	0.169282	0	`514.1` ~ `rs36151150` + `age` + `sex` + `principal_component_1` + `principal_component_2` + `principal_component_3`	(Intercept) + rs36151150 + age + sexM + principal_component_1 + principal_component_2 + principal_component_3		Abnormal results of function study of pulmonary system	respiratory
198.2	rs36151150	age,sex,principal_component_1,principal_component_2,principal_component_3	-0.054005	0.0700061	0.947427	0.44045	logistic	147597	748	146849	1	0.16976	0	`198.2` ~ `rs36151150` + `age` + `sex` + `principal_component_1` + `principal_component_2` + `principal_component_3`	(Intercept) + rs36151150 + age + sexM + principal_component_1 + principal_component_2 + principal_component_3		Secondary malignancy of respiratory organs	neoplasms
420	rs36151150	age,sex,principal_component_1,principal_component_2,principal_component_3	0.0289665	0.0376048	1.02939	0.44113	logistic	153908	2473	151435	0.999999	0.170163	0	`420` ~ `rs36151150` + `age` + `sex` + `principal_component_1` + `principal_component_2` + `principal_component_3`	(Intercept) + rs36151150 + age + sexM + principal_component_1 + principal_component_2 + principal_component_3		Carditis	circulatory system
636.1	rs36151150	age,sex,principal_component_1,principal_component_2,principal_component_3	-0.0639713	0.0831426	0.938032	0.441646	logistic	153572	573	152999	1	0.171057	0	`636.1` ~ `rs36151150` + `age` + `sex` + `principal_component_1` + `principal_component_2` + `principal_component_3`	(Intercept) + rs36151150 + age + sexM + principal_component_1 + principal_component_2 + principal_component_3		Threatened premature labor	pregnancy complications
269	rs36151150	age,sex,principal_component_1,principal_component_2,principal_component_3	0.0241629	0.0314856	1.02446	0.442827	logistic	154723	3703	151020	1	0.170337	0	`269` ~ `rs36151150` + `age` + `sex` + `principal_component_1` + `principal_component_2` + `principal_component_3`	(Intercept) + rs36151150 + age + sexM + principal_component_1 + principal_component_2 + principal_component_3		Proteinuria	endocrine/metabolic
440	rs36151150	age,sex,principal_component_1,principal_component_2,principal_component_3	0.0228286	0.0297625	1.02309	0.443068	logistic	143425	4187	139238	1	0.169371	0	`440` ~ `rs36151150` + `age` + `sex` + `principal_component_1` + `principal_component_2` + `principal_component_3`	(Intercept) + rs36151150 + age + sexM + principal_component_1 + principal_component_2 + principal_component_3		Atherosclerosis	circulatory system
704.1	rs36151150	age,sex,principal_component_1,principal_component_2,principal_component_3	-0.0227765	0.0297954	0.977481	0.44461	logistic	143830	4273	139557	0.999995	0.169777	0	`704.1` ~ `rs36151150` + `age` + `sex` + `principal_component_1` + `principal_component_2` + `principal_component_3`	(Intercept) + rs36151150 + age + sexM + principal_component_1 + principal_component_2 + principal_component_3		Alopecia	dermatologic
187.1	rs36151150	age,sex,principal_component_1,principal_component_2,principal_component_3	0.248756	0.326003	1.28243	0.445434	logistic	156362	30	156332	1	0.170096	0	`187.1` ~ `rs36151150` + `age` + `sex` + `principal_component_1` + `principal_component_2` + `principal_component_3`	(Intercept) + rs36151150 + age + sexM + principal_component_1 + principal_component_2 + principal_component_3		Malignant neoplasm of unspecified male genital organ	neoplasms
385	rs36151150	age,sex,principal_component_1,principal_component_2,principal_component_3	0.081805	0.107228	1.08524	0.445517	logistic	141245	295	140950	0.999998	0.169825	0	`385` ~ `rs36151150` + `age` + `sex` + `principal_component_1` + `principal_component_2` + `principal_component_3`	(Intercept) + rs36151150 + age + sexM + principal_component_1 + principal_component_2 + principal_component_3		Other disorders of middle ear and mastoid	sense organs
110.11	rs36151150	age,sex,principal_component_1,principal_component_2,principal_component_3	0.01776	0.0232923	1.01792	0.44577	logistic	139955	6903	133052	1	0.169694	0	`110.11` ~ `rs36151150` + `age` + `sex` + `principal_component_1` + `principal_component_2` + `principal_component_3`	(Intercept) + rs36151150 + age + sexM + principal_component_1 + principal_component_2 + principal_component_3		Dermatophytosis of nail	infectious diseases
295.2	rs36151150	age,sex,principal_component_1,principal_component_2,principal_component_3	0.0568739	0.0747167	1.05852	0.446541	logistic	90686	612	90074	1	0.166453	0	`295.2` ~ `rs36151150` + `age` + `sex` + `principal_component_1` + `principal_component_2` + `principal_component_3`	(Intercept) + rs36151150 + age + sexM + principal_component_1 + principal_component_2 + principal_component_3		Paranoid disorders	mental disorders
8.7	rs36151150	age,sex,principal_component_1,principal_component_2,principal_component_3	-0.184546	0.243057	0.831482	0.447691	logistic	153990	69	153921	1	0.170768	0	`008.7` ~ `rs36151150` + `age` + `sex` + `principal_component_1` + `principal_component_2` + `principal_component_3`	(Intercept) + rs36151150 + age + sexM + principal_component_1 + principal_component_2 + principal_component_3		Intestinal infection due to protozoa	infectious diseases
525.2	rs36151150	age,sex,principal_component_1,principal_component_2,principal_component_3	-0.14203	0.187156	0.867595	0.44792	logistic	142809	107	142702	1	0.170612	0	`525.2` ~ `rs36151150` + `age` + `sex` + `principal_component_1` + `principal_component_2` + `principal_component_3`	(Intercept) + rs36151150 + age + sexM + principal_component_1 + principal_component_2 + principal_component_3		Atrophy of edentulous alveolar ridge	digestive
636	rs36151150	age,sex,principal_component_1,principal_component_2,principal_component_3	-0.0240375	0.0316763	0.976249	0.447943	logistic	157327	4328	152999	1	0.170727	0	`636` ~ `rs36151150` + `age` + `sex` + `principal_component_1` + `principal_component_2` + `principal_component_3`	(Intercept) + rs36151150 + age + sexM + principal_component_1 + principal_component_2 + principal_component_3		Early or threatened labor; hemorrhage in early pregnancy	pregnancy complications
604	rs36151150	age,sex,principal_component_1,principal_component_2,principal_component_3	0.0423505	0.055845	1.04326	0.448236	logistic	139444	1164	138280	1	0.169269	0	`604` ~ `rs36151150` + `age` + `sex` + `principal_component_1` + `principal_component_2` + `principal_component_3`	(Intercept) + rs36151150 + age + sexM + principal_component_1 + principal_component_2 + principal_component_3		Disorders of penis	genitourinary
347	rs36151150	age,sex,principal_component_1,principal_component_2,principal_component_3	0.0725078	0.0956735	1.0752	0.44853	logistic	135014	364	134650	1	0.169375	0	`347` ~ `rs36151150` + `age` + `sex` + `principal_component_1` + `principal_component_2` + `principal_component_3`	(Intercept) + rs36151150 + age + sexM + principal_component_1 + principal_component_2 + principal_component_3		Cataplexy and narcolepsy	neurological
134.1	rs36151150	age,sex,principal_component_1,principal_component_2,principal_component_3	0.180429	0.238154	1.19773	0.448681	logistic	154573	61	154512	1	0.170175	0	`134.1` ~ `rs36151150` + `age` + `sex` + `principal_component_1` + `principal_component_2` + `principal_component_3`	(Intercept) + rs36151150 + age + sexM + principal_component_1 + principal_component_2 + principal_component_3		Intestinal helminthiases	infectious diseases
371.1	rs36151150	age,sex,principal_component_1,principal_component_2,principal_component_3	-0.0426247	0.0562857	0.958271	0.448875	logistic	134719	1171	133548	0.999999	0.170347	0	`371.1` ~ `rs36151150` + `age` + `sex` + `principal_component_1` + `principal_component_2` + `principal_component_3`	(Intercept) + rs36151150 + age + sexM + principal_component_1 + principal_component_2 + principal_component_3		Uveitis, noninfectious or NOS	sense organs
366.1	rs36151150	age,sex,principal_component_1,principal_component_2,principal_component_3	0.102079	0.135359	1.10747	0.450769	logistic	136305	186	136119	0.999999	0.170074	0	`366.1` ~ `rs36151150` + `age` + `sex` + `principal_component_1` + `principal_component_2` + `principal_component_3`	(Intercept) + rs36151150 + age + sexM + principal_component_1 + principal_component_2 + principal_component_3		Nonsenile Cataract	sense organs
430.3	rs36151150	age,sex,principal_component_1,principal_component_2,principal_component_3	-0.0792744	0.105303	0.923786	0.451556	logistic	146029	336	145693	0.999999	0.169795	0	`430.3` ~ `rs36151150` + `age` + `sex` + `principal_component_1` + `principal_component_2` + `principal_component_3`	(Intercept) + rs36151150 + age + sexM + principal_component_1 + principal_component_2 + principal_component_3		Subdural hemorrhage	circulatory system
627.3	rs36151150	age,sex,principal_component_1,principal_component_2,principal_component_3	-0.0242417	0.0322219	0.97605	0.45185	logistic	129116	3704	125412	0.999999	0.170196	0	`627.3` ~ `rs36151150` + `age` + `sex` + `principal_component_1` + `principal_component_2` + `principal_component_3`	(Intercept) + rs36151150 + age + sexM + principal_component_1 + principal_component_2 + principal_component_3		Postmenopausal atrophic vaginitis	genitourinary
522.1	rs36151150	age,sex,principal_component_1,principal_component_2,principal_component_3	-0.0884301	0.118033	0.915367	0.453737	logistic	142978	276	142702	1	0.170593	0	`522.1` ~ `rs36151150` + `age` + `sex` + `principal_component_1` + `principal_component_2` + `principal_component_3`	(Intercept) + rs36151150 + age + sexM + principal_component_1 + principal_component_2 + principal_component_3		Pulpitis and necrosis of tooth pulp	digestive
599.6	rs36151150	age,sex,principal_component_1,principal_component_2,principal_component_3	-0.0962194	0.128433	0.908265	0.453749	logistic	114882	226	114656	0.999985	0.169448	0	`599.6` ~ `rs36151150` + `age` + `sex` + `principal_component_1` + `principal_component_2` + `principal_component_3`	(Intercept) + rs36151150 + age + sexM + principal_component_1 + principal_component_2 + principal_component_3		Oliguria and anuria	genitourinary
681.6	rs36151150	age,sex,principal_component_1,principal_component_2,principal_component_3	0.0583688	0.0779397	1.06011	0.453919	logistic	133244	574	132670	1	0.169009	0	`681.6` ~ `rs36151150` + `age` + `sex` + `principal_component_1` + `principal_component_2` + `principal_component_3`	(Intercept) + rs36151150 + age + sexM + principal_component_1 + principal_component_2 + principal_component_3		Cellulitis and abscess of foot, toe	dermatologic
360.2	rs36151150	age,sex,principal_component_1,principal_component_2,principal_component_3	-0.0773027	0.10331	0.92561	0.454302	logistic	137685	364	137321	0.999999	0.170658	0	`360.2` ~ `rs36151150` + `age` + `sex` + `principal_component_1` + `principal_component_2` + `principal_component_3`	(Intercept) + rs36151150 + age + sexM + principal_component_1 + principal_component_2 + principal_component_3		Progressive myopia	sense organs
702.2	rs36151150	age,sex,principal_component_1,principal_component_2,principal_component_3	0.012793	0.017112	1.01288	0.4547	logistic	152045	14498	137547	0.999999	0.169683	0	`702.2` ~ `rs36151150` + `age` + `sex` + `principal_component_1` + `principal_component_2` + `principal_component_3`	(Intercept) + rs36151150 + age + sexM + principal_component_1 + principal_component_2 + principal_component_3		Seborrheic keratosis	dermatologic
709.7	rs36151150	age,sex,principal_component_1,principal_component_2,principal_component_3	0.0479509	0.0641948	1.04912	0.455088	logistic	126942	822	126120	1	0.169002	0	`709.7` ~ `rs36151150` + `age` + `sex` + `principal_component_1` + `principal_component_2` + `principal_component_3`	(Intercept) + rs36151150 + age + sexM + principal_component_1 + principal_component_2 + principal_component_3		Unspecified diffuse connective tissue disease	dermatologic
529	rs36151150	age,sex,principal_component_1,principal_component_2,principal_component_3	-0.0442229	0.0592224	0.956741	0.45523	logistic	149807	1021	148786	1	0.170192	0	`529` ~ `rs36151150` + `age` + `sex` + `principal_component_1` + `principal_component_2` + `principal_component_3`	(Intercept) + rs36151150 + age + sexM + principal_component_1 + principal_component_2 + principal_component_3		Diseases and other conditions of the tongue	digestive
368.7	rs36151150	age,sex,principal_component_1,principal_component_2,principal_component_3	0.28264	0.379076	1.32663	0.455908	logistic	142360	21	142339	0.999999	0.170273	0	`368.7` ~ `rs36151150` + `age` + `sex` + `principal_component_1` + `principal_component_2` + `principal_component_3`	(Intercept) + rs36151150 + age + sexM + principal_component_1 + principal_component_2 + principal_component_3		Disorders of accommodation	sense organs
365.1	rs36151150	age,sex,principal_component_1,principal_component_2,principal_component_3	-0.0303063	0.0406878	0.970148	0.456362	logistic	139579	2258	137321	0.999999	0.17067	0	`365.1` ~ `rs36151150` + `age` + `sex` + `principal_component_1` + `principal_component_2` + `principal_component_3`	(Intercept) + rs36151150 + age + sexM + principal_component_1 + principal_component_2 + principal_component_3		Open-angle glaucoma	sense organs
270.21	rs36151150	age,sex,principal_component_1,principal_component_2,principal_component_3	-0.141143	0.189734	0.868365	0.456937	logistic	151131	111	151020	1	0.170306	0	`270.21` ~ `rs36151150` + `age` + `sex` + `principal_component_1` + `principal_component_2` + `principal_component_3`	(Intercept) + rs36151150 + age + sexM + principal_component_1 + principal_component_2 + principal_component_3		Disorders of urea cycle metabolism	endocrine/metabolic
71	rs36151150	age,sex,principal_component_1,principal_component_2,principal_component_3	0.0291571	0.0392821	1.02959	0.457937	logistic	124752	2389	122363	1	0.169653	0	`071` ~ `rs36151150` + `age` + `sex` + `principal_component_1` + `principal_component_2` + `principal_component_3`	(Intercept) + rs36151150 + age + sexM + principal_component_1 + principal_component_2 + principal_component_3		Human immunodeficiency virus [HIV] disease	infectious diseases
568	rs36151150	age,sex,principal_component_1,principal_component_2,principal_component_3	-0.0441196	0.0594715	0.95684	0.458172	logistic	142308	1029	141279	0.999998	0.170405	0	`568` ~ `rs36151150` + `age` + `sex` + `principal_component_1` + `principal_component_2` + `principal_component_3`	(Intercept) + rs36151150 + age + sexM + principal_component_1 + principal_component_2 + principal_component_3		Other disorders of peritoneum	digestive
737.3	rs36151150	age,sex,principal_component_1,principal_component_2,principal_component_3	-0.0260615	0.0351448	0.974275	0.458362	logistic	138497	2890	135607	1	0.169596	0	`737.3` ~ `rs36151150` + `age` + `sex` + `principal_component_1` + `principal_component_2` + `principal_component_3`	(Intercept) + rs36151150 + age + sexM + principal_component_1 + principal_component_2 + principal_component_3		Kyphoscoliosis and scoliosis	musculoskeletal
184.1	rs36151150	age,sex,principal_component_1,principal_component_2,principal_component_3	0.0610616	0.0826618	1.06296	0.460094	logistic	149542	495	149047	1	0.170043	0	`184.1` ~ `rs36151150` + `age` + `sex` + `principal_component_1` + `principal_component_2` + `principal_component_3`	(Intercept) + rs36151150 + age + sexM + principal_component_1 + principal_component_2 + principal_component_3		Malignant neoplasm of ovary and other uterine adnexa	neoplasms
380	rs36151150	age,sex,principal_component_1,principal_component_2,principal_component_3	-0.0736252	0.0997029	0.92902	0.460244	logistic	144164	363	143801	0.999998	0.169602	0	`380` ~ `rs36151150` + `age` + `sex` + `principal_component_1` + `principal_component_2` + `principal_component_3`	(Intercept) + rs36151150 + age + sexM + principal_component_1 + principal_component_2 + principal_component_3		Disorders of external ear	sense organs
577.3	rs36151150	age,sex,principal_component_1,principal_component_2,principal_component_3	-0.0394364	0.0535006	0.961331	0.461049	logistic	157337	1266	156071	1	0.170532	0	`577.3` ~ `rs36151150` + `age` + `sex` + `principal_component_1` + `principal_component_2` + `principal_component_3`	(Intercept) + rs36151150 + age + sexM + principal_component_1 + principal_component_2 + principal_component_3		Cyst and pseudocyst of pancreas	digestive
189.11	rs36151150	age,sex,principal_component_1,principal_component_2,principal_component_3	-0.0483281	0.065613	0.952821	0.461388	logistic	159432	844	158588	1	0.170449	0	`189.11` ~ `rs36151150` + `age` + `sex` + `principal_component_1` + `principal_component_2` + `principal_component_3`	(Intercept) + rs36151150 + age + sexM + principal_component_1 + principal_component_2 + principal_component_3		Malignant neoplasm of kidney, except pelvis	neoplasms
458.9	rs36151150	age,sex,principal_component_1,principal_component_2,principal_component_3	0.021897	0.0298236	1.02214	0.462817	logistic	150128	4029	146099	1	0.170408	0	`458.9` ~ `rs36151150` + `age` + `sex` + `principal_component_1` + `principal_component_2` + `principal_component_3`	(Intercept) + rs36151150 + age + sexM + principal_component_1 + principal_component_2 + principal_component_3		Hypotension NOS	circulatory system
585.2	rs36151150	age,sex,principal_component_1,principal_component_2,principal_component_3	0.0560733	0.0764622	1.05768	0.463347	logistic	127821	588	127233	0.999997	0.170285	0	`585.2` ~ `rs36151150` + `age` + `sex` + `principal_component_1` + `principal_component_2` + `principal_component_3`	(Intercept) + rs36151150 + age + sexM + principal_component_1 + principal_component_2 + principal_component_3		Renal failure NOS	genitourinary
253.1	rs36151150	age,sex,principal_component_1,principal_component_2,principal_component_3	-0.0611875	0.0835282	0.940647	0.463841	logistic	144335	534	143801	1	0.169962	0	`253.1` ~ `rs36151150` + `age` + `sex` + `principal_component_1` + `principal_component_2` + `principal_component_3`	(Intercept) + rs36151150 + age + sexM + principal_component_1 + principal_component_2 + principal_component_3		Pituitary hyperfunction	endocrine/metabolic
537.1	rs36151150	age,sex,principal_component_1,principal_component_2,principal_component_3	0.088655	0.121035	1.0927	0.463881	logistic	139394	223	139171	1	0.170671	0	`537.1` ~ `rs36151150` + `age` + `sex` + `principal_component_1` + `principal_component_2` + `principal_component_3`	(Intercept) + rs36151150 + age + sexM + principal_component_1 + principal_component_2 + principal_component_3		Lesions of stomach and duodenum	digestive
771.2	rs36151150	age,sex,principal_component_1,principal_component_2,principal_component_3	0.0586251	0.0801011	1.06038	0.464237	logistic	133948	524	133424	1	0.169095	0	`771.2` ~ `rs36151150` + `age` + `sex` + `principal_component_1` + `principal_component_2` + `principal_component_3`	(Intercept) + rs36151150 + age + sexM + principal_component_1 + principal_component_2 + principal_component_3		Cramp of limb	symptoms
384	rs36151150	age,sex,principal_component_1,principal_component_2,principal_component_3	-0.0534999	0.0731059	0.947906	0.464283	logistic	141654	704	140950	0.999998	0.169755	0	`384` ~ `rs36151150` + `age` + `sex` + `principal_component_1` + `principal_component_2` + `principal_component_3`	(Intercept) + rs36151150 + age + sexM + principal_component_1 + principal_component_2 + principal_component_3		Other disorders of tympanic membrane	sense organs
555	rs36151150	age,sex,principal_component_1,principal_component_2,principal_component_3	-0.026545	0.0362891	0.973804	0.464483	logistic	107915	2693	105222	1	0.168077	0	`555` ~ `rs36151150` + `age` + `sex` + `principal_component_1` + `principal_component_2` + `principal_component_3`	(Intercept) + rs36151150 + age + sexM + principal_component_1 + principal_component_2 + principal_component_3		Inflammatory bowel disease and other gastroenteritis and colitis	digestive
230	rs36151150	age,sex,principal_component_1,principal_component_2,principal_component_3	0.193905	0.26512	1.21398	0.464543	logistic	160675	45	160630	1	0.170475	0	`230` ~ `rs36151150` + `age` + `sex` + `principal_component_1` + `principal_component_2` + `principal_component_3`	(Intercept) + rs36151150 + age + sexM + principal_component_1 + principal_component_2 + principal_component_3		Kaposi's sarcoma	neoplasms
110.12	rs36151150	age,sex,principal_component_1,principal_component_2,principal_component_3	0.0273796	0.0374574	1.02776	0.464809	logistic	135610	2558	133052	1	0.169482	0	`110.12` ~ `rs36151150` + `age` + `sex` + `principal_component_1` + `principal_component_2` + `principal_component_3`	(Intercept) + rs36151150 + age + sexM + principal_component_1 + principal_component_2 + principal_component_3		Athlete's foot	infectious diseases
165.1	rs36151150	age,sex,principal_component_1,principal_component_2,principal_component_3	0.0365067	0.0500167	1.03718	0.465458	logistic	160272	1366	158906	1	0.170438	0	`165.1` ~ `rs36151150` + `age` + `sex` + `principal_component_1` + `principal_component_2` + `principal_component_3`	(Intercept) + rs36151150 + age + sexM + principal_component_1 + principal_component_2 + principal_component_3		Cancer of bronchus; lung	neoplasms
245.1	rs36151150	age,sex,principal_component_1,principal_component_2,principal_component_3	-0.177397	0.243217	0.837448	0.465771	logistic	126760	68	126692	0.999999	0.16932	0	`245.1` ~ `rs36151150` + `age` + `sex` + `principal_component_1` + `principal_component_2` + `principal_component_3`	(Intercept) + rs36151150 + age + sexM + principal_component_1 + principal_component_2 + principal_component_3		Thyroiditis, acute and subacute	endocrine/metabolic
610.2	rs36151150	age,sex,principal_component_1,principal_component_2,principal_component_3	0.0875336	0.120029	1.09148	0.465835	logistic	132399	231	132168	0.999999	0.170198	0	`610.2` ~ `rs36151150` + `age` + `sex` + `principal_component_1` + `principal_component_2` + `principal_component_3`	(Intercept) + rs36151150 + age + sexM + principal_component_1 + principal_component_2 + principal_component_3		Fibroadenosis of breast	genitourinary
271	rs36151150	age,sex,principal_component_1,principal_component_2,principal_component_3	-0.0146752	0.0201294	0.985432	0.465976	logistic	157190	9673	147517	1	0.170577	0	`271` ~ `rs36151150` + `age` + `sex` + `principal_component_1` + `principal_component_2` + `principal_component_3`	(Intercept) + rs36151150 + age + sexM + principal_component_1 + principal_component_2 + principal_component_3		Disorders of carbohydrate transport and metabolism	endocrine/metabolic
711	rs36151150	age,sex,principal_component_1,principal_component_2,principal_component_3	-0.0500828	0.0688023	0.951151	0.466661	logistic	141375	768	140607	0.999996	0.169821	0	`711` ~ `rs36151150` + `age` + `sex` + `principal_component_1` + `principal_component_2` + `principal_component_3`	(Intercept) + rs36151150 + age + sexM + principal_component_1 + principal_component_2 + principal_component_3		Arthropathy associated with infections	musculoskeletal
757	rs36151150	age,sex,principal_component_1,principal_component_2,principal_component_3	-0.117388	0.1617	0.88924	0.467861	logistic	158105	140	157965	1	0.170298	0	`757` ~ `rs36151150` + `age` + `sex` + `principal_component_1` + `principal_component_2` + `principal_component_3`	(Intercept) + rs36151150 + age + sexM + principal_component_1 + principal_component_2 + principal_component_3		Congenital anomalies of the integument	congenital anomalies
145.3	rs36151150	age,sex,principal_component_1,principal_component_2,principal_component_3	0.142047	0.195711	1.15263	0.467963	logistic	159304	81	159223	1	0.170451	0	`145.3` ~ `rs36151150` + `age` + `sex` + `principal_component_1` + `principal_component_2` + `principal_component_3`	(Intercept) + rs36151150 + age + sexM + principal_component_1 + principal_component_2 + principal_component_3		Cancer of major salivary glands	neoplasms
349	rs36151150	age,sex,principal_component_1,principal_component_2,principal_component_3	0.0455132	0.0627316	1.04656	0.468131	logistic	135517	867	134650	1	0.169407	0	`349` ~ `rs36151150` + `age` + `sex` + `principal_component_1` + `principal_component_2` + `principal_component_3`	(Intercept) + rs36151150 + age + sexM + principal_component_1 + principal_component_2 + principal_component_3		Other and unspecified disorders of the nervous system	neurological
362.8	rs36151150	age,sex,principal_component_1,principal_component_2,principal_component_3	-0.0520236	0.0717372	0.949306	0.468331	logistic	136985	725	136260	0.999998	0.170676	0	`362.8` ~ `rs36151150` + `age` + `sex` + `principal_component_1` + `principal_component_2` + `principal_component_3`	(Intercept) + rs36151150 + age + sexM + principal_component_1 + principal_component_2 + principal_component_3		Retinal hemorrhage/ischemia	sense organs
226	rs36151150	age,sex,principal_component_1,principal_component_2,principal_component_3	0.0931392	0.128751	1.09761	0.469432	logistic	156842	193	156649	1	0.170484	0	`226` ~ `rs36151150` + `age` + `sex` + `principal_component_1` + `principal_component_2` + `principal_component_3`	(Intercept) + rs36151150 + age + sexM + principal_component_1 + principal_component_2 + principal_component_3		Benign neoplasm of thyroid glands	neoplasms
712	rs36151150	age,sex,principal_component_1,principal_component_2,principal_component_3	0.0925247	0.12794	1.09694	0.469564	logistic	140814	207	140607	0.999998	0.169852	0	`712` ~ `rs36151150` + `age` + `sex` + `principal_component_1` + `principal_component_2` + `principal_component_3`	(Intercept) + rs36151150 + age + sexM + principal_component_1 + principal_component_2 + principal_component_3		Infective connective tissue disorders	musculoskeletal
193	rs36151150	age,sex,principal_component_1,principal_component_2,principal_component_3	-0.03913	0.0541128	0.961626	0.469607	logistic	157900	1251	156649	1	0.170424	0	`193` ~ `rs36151150` + `age` + `sex` + `principal_component_1` + `principal_component_2` + `principal_component_3`	(Intercept) + rs36151150 + age + sexM + principal_component_1 + principal_component_2 + principal_component_3		Thyroid cancer	neoplasms
556.11	rs36151150	age,sex,principal_component_1,principal_component_2,principal_component_3	-0.0968741	0.134237	0.90767	0.4705	logistic	105424	202	105222	1	0.167841	0	`556.11` ~ `rs36151150` + `age` + `sex` + `principal_component_1` + `principal_component_2` + `principal_component_3`	(Intercept) + rs36151150 + age + sexM + principal_component_1 + principal_component_2 + principal_component_3		Angiodysplasia of intestine (without mention of hemorrhage)	digestive
41.8	rs36151150	age,sex,principal_component_1,principal_component_2,principal_component_3	-0.0455157	0.0632247	0.955505	0.471585	logistic	140661	1011	139650	0.999999	0.1702	0	`041.8` ~ `rs36151150` + `age` + `sex` + `principal_component_1` + `principal_component_2` + `principal_component_3`	(Intercept) + rs36151150 + age + sexM + principal_component_1 + principal_component_2 + principal_component_3		H. pylori	infectious diseases
803.2	rs36151150	age,sex,principal_component_1,principal_component_2,principal_component_3	-0.0274212	0.0381055	0.972951	0.471764	logistic	143413	2455	140958	1	0.169667	0	`803.2` ~ `rs36151150` + `age` + `sex` + `principal_component_1` + `principal_component_2` + `principal_component_3`	(Intercept) + rs36151150 + age + sexM + principal_component_1 + principal_component_2 + principal_component_3		Fracture of radius and ulna	injuries & poisonings
110.2	rs36151150	age,sex,principal_component_1,principal_component_2,principal_component_3	0.0423426	0.0591156	1.04325	0.473826	logistic	134050	998	133052	1	0.169441	0	`110.2` ~ `rs36151150` + `age` + `sex` + `principal_component_1` + `principal_component_2` + `principal_component_3`	(Intercept) + rs36151150 + age + sexM + principal_component_1 + principal_component_2 + principal_component_3		Dermatomycoses	infectious diseases
742	rs36151150	age,sex,principal_component_1,principal_component_2,principal_component_3	0.0210331	0.0293787	1.02126	0.474034	logistic	137388	4022	133366	0.999997	0.169862	0	`742` ~ `rs36151150` + `age` + `sex` + `principal_component_1` + `principal_component_2` + `principal_component_3`	(Intercept) + rs36151150 + age + sexM + principal_component_1 + principal_component_2 + principal_component_3		Derangement of joint, non-traumatic	musculoskeletal
199	rs36151150	age,sex,principal_component_1,principal_component_2,principal_component_3	-0.0190082	0.0266503	0.981171	0.475694	logistic	151975	5126	146849	1	0.169975	0	`199` ~ `rs36151150` + `age` + `sex` + `principal_component_1` + `principal_component_2` + `principal_component_3`	(Intercept) + rs36151150 + age + sexM + principal_component_1 + principal_component_2 + principal_component_3		Neoplasm of uncertain behavior	neoplasms
694.1	rs36151150	age,sex,principal_component_1,principal_component_2,principal_component_3	0.0675853	0.0947845	1.06992	0.47582	logistic	128358	396	127962	1	0.168848	0	`694.1` ~ `rs36151150` + `age` + `sex` + `principal_component_1` + `principal_component_2` + `principal_component_3`	(Intercept) + rs36151150 + age + sexM + principal_component_1 + principal_component_2 + principal_component_3		Vitiligo	dermatologic
722	rs36151150	age,sex,principal_component_1,principal_component_2,principal_component_3	-0.0113697	0.0159772	0.988695	0.4767	logistic	136689	16081	120608	1	0.169783	0	`722` ~ `rs36151150` + `age` + `sex` + `principal_component_1` + `principal_component_2` + `principal_component_3`	(Intercept) + rs36151150 + age + sexM + principal_component_1 + principal_component_2 + principal_component_3		Intervertebral disc disorders	musculoskeletal
[truncated: 829 more rows]

## Sheet: rs35779873
phenotype	snp	covariates	beta	SE	OR	p	type	n_total	n_cases	n_controls	HWE_p	allele_freq	n_no_snp	formula	expanded_formula	note	description	group
[truncated: 1,747 more rows]

## Sheet: rs1004828576
phenotype	snp	covariates	beta	SE	OR	p	type	n_total	n_cases	n_controls	HWE_p	allele_freq	n_no_snp	formula	expanded_formula	note	description	group
[truncated: 1,745 more rows]

## Sheet: rs940158763
phenotype	snp	covariates	beta	SE	OR	p	type	n_total	n_cases	n_controls	HWE_p	allele_freq	n_no_snp	formula	expanded_formula	note	description	group
[truncated: 1,745 more rows]

[truncated: 4 more sheets: rs36132281, rs36154966, rs36151150 remove homozygotes, rs36151150 remove heterozygotes]
